# Supplementary material for: Genome-wide investigation of microRNAs and expression profiles during rhizome development in ginger (Zingiber officinale Roscoe)
Source: BMC Genomics. 2022 Jan 13;23:49. doi: 10.1186/s12864-021-08273-y (PMC8756691; doi:10.1186/s12864-021-08273-y)
Supplement: Supplementary file 1 — Additional file 1: Supplementary Table S1. Statistics of sequencing reads from leaf, root, rhizome, stem and flower libraries of Z. officinale Roscoe. [file 12864_2021_8273_MOESM1_ESM.xlsx]

## Sheet: Table S1
Supplementary Table S1： Statistics of sequencing reads from leaf, root, rhizome , stem and flower libraries of Z. officinale Roscoe
Tissue		Sample name	Sequence type	Raw tag count	Low quallity tag count	Invalid adapter tag count	PolyA tag count	Short valid length tag	Clean tag count	Q20 of clean tag (%)	Percentage of clean tag(%)	mapped tag count	Percentge(%)
Leaf		L_1	SE50	29669055	868626	921840	3576	777696	27097317	99.4	91.33	23675550	87.37
		L_2	SE50	28606893	847957	420755	2215	212184	27123782	99.4	94.82	23754242	87.58
		L_3	SE50	28136566	870625	643696	2957	893887	25725401	99.3	91.43	22316754	86.76
Root		R_1	SE50	30769230	960033	607173	754	5118616	24082654	99.4	78.27	18913169	78.53
		R_2	SE50	29629629	948743	653242	837	3943656	24083151	99.3	81.28	19009432	78.93
		R_3	SE50	28523561	866154	520627	692	855541	26280547	99.3	92.14	19810990	75.38
Rhizome	1st internode	S1_1	SE50	30049434	1279080	508576	995	334856	27925927	99.4	92.93	23482543	84.09
		S1_2	SE50	29572621	1511764	505334	1245	630958	26923320	99.3	91.04	22645702	84.11
		S1_3	SE50	29268292	1251645	478686	929	3413079	24123953	99.3	82.42	20265714	84.01
	2ed internode	F5_1	SE50	29147475	936920	435460	944	715016	27059135	99.3	92.84	23400402	86.48
		F5_2	SE50	28287020	1146313	515558	1163	638488	25985498	99.3	91.86	21934842	84.41
		F5_3	SE50	29818356	1320565	477102	1005	586332	27433352	99.3	92	23176197	84.48
	3rd internode	S5_1	SE50	29551902	929333	645924	1000	1897818	26077827	99.3	88.24	22517576	86.35
		S5_2	SE50	27926347	879010	534869	1074	594898	25916496	99.4	92.8	22413568	86.48
		S5_3	SE50	28795422	848521	528142	1268	651663	26765828	99.3	92.95	23126502	86.4
Stem		S4_1	SE50	28894237	1273990	440108	428	1152787	26026924	99.3	90.08	21979249	84.45
		S4_2	SE50	28499763	822574	570183	528	581561	26524917	99.4	93.07	23167492	87.34
		S4_3	SE50	29951666	915119	579303	169	538104	27918971	99.3	93.21	23519896	84.24
Flower		F3_1	SE50	27996754	964237	354537	753	333529	26343698	99.3	94.1	21502978	81.62
		F3_2	SE50	30147577	860302	453206	870	1402561	27430638	99.5	90.99	23219647	84.65
		F3_3	SE50	28830011	746978	449099	899	443157	27189878	99.4	94.31	23208642	85.36
