# Supplementary material for: Genome-wide investigation of microRNAs and expression profiles during rhizome development in ginger (Zingiber officinale Roscoe)
Source: BMC Genomics. 2022 Jan 13;23:49. doi: 10.1186/s12864-021-08273-y (PMC8756691; doi:10.1186/s12864-021-08273-y)
Supplement: Supplementary file 2 — Additional file 2: Supplementary Table S2. Conserved miRNAs identified from the flower, leaf, root, stem, and rhizome libraries of Z. officinale Roscoe. [file 12864_2021_8273_MOESM2_ESM.xlsx]

## Sheet: Sheet1
Supplementary Table S2: Conserved miRNAs identified from the flower, leaf, root, stem, and rhizome libraries of Z. officinale Roscoe
Family	miRNA_ID	Sequence(5'-3')	Length (nt)	Clean count
				Leaf	Stem	Root	Flower	Rhizome_1st internode	Rhizome 2nd internode	Rhizome 3rd internode
MIR156	miR156	CUGACAGAAGAGAGUGAGCAC	21	1042	867.667	6669	457.667	276	289	492
	miR156_2	UUGACAGAAGAUAGAGAGC	19	44	14.6667	1.66667	38.6667	1.66667	10	5.66667
	miR156a	UGACAGAAGAGAGUGAGCACA	21	15	14.6667	18.3333	6.33333	4	4	5.66667
	miR156a_2	UGACAGAAGAGAGAGAGCAC	20	0	0.333333	0	14	0.666667	0.666667	0
	miR156a-5p	UGACAGAAGAGAGUGAGCAC	20	1496.67	3178.33	25.6667	1239	439.333	1043.67	761.333
	miR156c	UUGACAGAAGAGAGAGAGCAC	21	0.666667	0	0	0.333333	0	0.333333	0
	miR156c-3p_2	GCUCACUUCUCUCUCUGUCAGC	22	22.3333	0.666667	59	64	1.66667	2	4.33333
	miR156d-3p_4	GCUCUCUAUGCUUCUGUCAUCA	22	290.333	47.6667	8.33333	541.667	9.33333	190.667	35.3333
	miR156e-3p	GCUCACUGCUCUCUCUGUCAUC	22	2	4.66667	16.3333	12.6667	5.33333	16.3333	3.66667
	miR156f-5p	CUGACAGAAGAGAGUGAGCA	20	49.3333	96.6667	243	38.6667	11.3333	14	16.6667
	miR156j_1	GUUGACAGAAGAGAGUGAGCAC	22	3.33333	1	1.33333	0.333333	1.66667	1.66667	1.33333
	miR156k_1	UGACAGAAGAGAGGGAGCAC	20	0.666667	0.666667	0.333333	0	0	0	0
	miR156k_2	UUGACAGAAGAGAGUGAGCAC	21	4793.33	4785.33	1763.33	1019.67	831	1551	1386
MIR157	miR157a-5p	UUGACAGAAGAUAGAGAGCAC	21	2419	669.667	87	2274.33	104.333	1032.67	364.667
	miR157d	UGACAGAAGAUAGAGAGCAC	20	16.3333	15.3333	1.33333	26.3333	1.33333	6.66667	4.66667
	miR157d-3p	GCUCUCUAUGCUUCUGUCAUC	21	1111	210.333	68.3333	1180	36.6667	374.333	166.333
MIR159	miR159	UUUGGACUGAAGGGAGCUCUA	21	36909.3	29014	7912	28823.3	11042.7	13416.7	15663.3
	miR159a.1	UUUGGAUUGAAGGGAGCUCUG	21	26498.3	15568.3	15224.3	71104.3	33591.3	10965	9265
	miR159a_1	UUUGGAUUGAAGGGAGCUCUA	21	40369	71161	57421.7	109285	97376.3	49778.7	43467
	miR159b-5p	AGCUGCCGACUCAUUCAUUCA	21	1143	33354.7	15786.7	4294.67	20966	24500.3	27245.7
MIR160	miR160	UGGCAUACAGGGAGCCAGGCA	21	1090.33	3155.67	2731.33	3737	2029.67	365.333	385.333
	miR160a-3p_4	GCGUGCAAGGAGCCAAGCAUG	21	5.66667	7.66667	3.66667	5	7.66667	4	5.33333
	miR160a-5p	UGCCUGGCUCCCUGUAUGCCA	21	1099.33	85	3411.33	3	1146	799	644
	miR160b_1	UGCCUGGCUCCCUGUAUGCC	20	50.6667	73.6667	124	70.3333	58	27	31
	miR160g_1	UGCCUGGCUCCUUGUAUGCCA	21	304.667	53	19.3333	559.667	178.667	57	61.6667
MIR162	miR162_1	UCGAUAAACCUCUGCAUCCGG	21	2075.67	3238.33	3873.67	2387	4245	4079.67	4626.33
MIR164	miR164a_1	CACGUGCUCCCCUUCUCCAAC	21	1.33333	6.33333	0.666667	3.33333	14	232	211
	miR164a_2	UGGAGAAGCAGGGCACUUGCU	21	0	0	0	0	1	0.333333	0
	miR164a_4	UGGAGAAGCAGGGCACGUGCA	21	3817	7313.33	2518	10442.7	14726.7	20650.3	19621.7
	miR164b	UGGAGAAGCAGGGCACGUGC	20	67.6667	88.6667	45.3333	233.333	231.333	541.667	9
	miR164c_1	UGGAGAAGCAGGGUACGUGCA	21	1974.67	672.667	24.3333	33.6667	2562.67	551.333	325.667
	miR164c-5p	UGGAGAAGCAGGGCACGUGCG	21	26.6667	79.3333	25.3333	3.33333	99	7.33333	483.667
	miR164e-5p	UGGAGAAGCAGGGCACGUGCAA	22	7.66667	15.3333	6.66667	15.6667	44	91.6667	87.3333
MIR165	miR165a-5p_1	GGAAUGUUGUCUGGAUCGAGG	21	50.3333	156.667	1175.67	1428.67	354	233.333	291.333
MIR166	miR166	UCGGACCAGGCUUCAUUCCCCC	22	68.3333	131.333	125	186.667	97.3333	30.3333	22
	miR166a	UCGGACCAGGCUUCAUUCC	19	422	227.333	317	418.667	265	102	105
	miR166a-3p	UCGGACCAGGCUUCAUUCCCC	21	241513	216654	262888	517949	307017	70137	55282.7
	miR166b-5p_2	GGAAUGUUGUCUGGCUCGGGG	21	13.6667	15.3333	87.6667	29.6667	30.3333	68	71.3333
	miR166d-5p_2	GGAAUGUUGUCUGGCUCGAGG	21	1375.67	1152.33	4244	3853.33	1735.67	2079	808
	miR166e	GGACCAGGCUUCAUUCCCC	19	311	240.667	10	786.667	712.667	189.667	181
	miR166e-3p	CUCGGACCAGGCUUCAUUCCC	21	499.667	500.667	928.333	901.667	186.333	166.667	147.333
	miR166g-3p	UCGGACCAGGCUUCAUUCCUC	21	1474	507	821	6055	2204	200	146.667
	miR166h-3p	UCGGACCAGGCUUCAUUCCC	20	241.667	90	104	219	731.667	203.333	209.667
	miR166h-3p_1	UCUCGGACCAGGCUUCAUUCC	21	11693.3	7304.67	2689.67	6842	2679	948	979.333
	miR166k	UCGGACCAGGCUUCAUUCCU	20	294.667	102.333	136	685	344.667	76.3333	45.3333
	miR166m_2	CGGACCAGGCUUCAUUCCCC	20	552.667	612	1102	1174.67	631.667	140	64
	miR166u	UCUCGGACCAGGCUUCAUUC	20	185	101	38.6667	93.3333	38.3333	16.6667	17
MIR167	miR167a	UGAAGCUGCCAGCAUGAUCUAA	22	5.66667	0.666667	1	9.33333	7	2.33333	3
	miR167a_2	UGAAGCUGCCAGCAUGAUCUGA	22	9421	4260.33	8229.33	8648.33	4465	2441.67	2590
	miR167a-5p	UGAAGCUGCCAGCAUGAUCUA	21	5868.33	232	747	6719.67	5198	2509	2948.33
	miR167c_1	UGAAGCUGCCAGCAUGAUCUC	21	19138	5534.67	5738.67	3442.33	871.667	650	774.333
	miR167d	UGAAGCUGCCAGCAUGAUCUGG	22	6113	521.333	1026.67	3494.33	1393	1659.33	1111.67
	miR167d_1	UGAAGCUGCCAGCAUGAUCU	20	3370.67	891	1446	1905.33	219.667	1080	719
	miR167d-5p	UGAAGCUGCCAGCAUGAUCUG	21	834.333	62.6667	740	3170	2302.33	2	635.667
	miR167f-5p	UGAAGCUGCCAGCAUGAUCUU	21	331.667	29	65.6667	530	96	39	43.3333
	miR167h	UGAAGCUGCCAGCAUGAUCUUA	22	1174	3.33333	12.3333	7719.67	19.3333	1.66667	2.33333
MIR168	miR168	UCGCUUGGUGCAGGUCGGGA	20	17921.7	41607.7	38259.7	36508	26358.7	18648.7	21619.7
	miR168-3p	UCCCGCCUUGCAUCAACUGAAU	22	1.66667	2.66667	4	2.33333	2.66667	6.33333	6.33333
	miR168-5p	UCGCUUGGUGCAGGUCGGGAAC	22	2955	3607	5564.33	13689	6024	9802.67	8394.33
	miR168a-3p	CCCGCCUUGCAUCAACUGAAU	21	5426.67	13092	10044.3	6423	8402	14236.3	17098.3
	miR168a-5p	UCGCUUGGUGCAGGUCGGGAA	21	194173	226139	171915	365385	188969	225245	251241
	miR168b_1	UCGCUUGGUGCAGGUCGGG	19	2100.33	2930.33	2105.67	3203.33	1996.67	2276.33	2487
MIR169	miR169	CAGCCAAGGAUGACUUGCCUA	21	8	0	0	350	2	2.33333	1.33333
	miR169_1	CAGCCAAGAAUGACUUGCCG	20	2.66667	4	0	26.3333	9.66667	24	25.6667
	miR169a-3p_2	GCAGUCUCCUUGGCUACU	18	0	0	0	0	0.333333	0.333333	1
	miR169a-5p	CAGCCAAGGAUGACUUGCCGA	21	1	1	2.33333	188.333	0.333333	0.666667	0.333333
	miR169b-5p	CAGCCAAGGAUGACUUGCCGG	21	1	25	23	166.333	83.6667	41	18.6667
	miR169d-5p_1	UAGCCAAGGAUGACUUGCCU	20	4.66667	19.6667	4.33333	6.66667	4.66667	16.6667	23.3333
	miR169e_3	AGCCAAGGAUGACUUGCCGG	20	207.667	28.3333	0.666667	154.667	75.6667	8.33333	1.33333
	miR169f.1	UAGCCAAGGAUGACUUGCCUA	21	1.33333	8	1.33333	1.66667	0.333333	1	2.33333
	miR169k_1	CAGCCAAGAAUGACUUGCCGG	21	4.66667	4	0	4	3	1	6.33333
	miR169n	UAGCCAAGAAUGACUUGCCUA	21	2	17.3333	0.333333	2.33333	2	3	3.66667
	miR169p	UAGCCAAGGACAAACUUGCCGG	22	2.33333	1.33333	0	6.33333	2.33333	0.333333	0.333333
	miR169v_1	CAGCCAAGGAUGACUUGCC	19	85	1.33333	14.6667	2.66667	13.6667	12.3333	23
	miR169w	CAAGGAUGACUUGCCGGCAUU	21	0	0.333333	0	0	0	0	0
MIR171	miR171a_3	UGAUUGAGCCGUGCCAAUAU	20	79.6667	9.66667	635.667	80.3333	103	60.3333	71
	miR171b_2	UGAUUGAGCCGUGCCAAUAUC	21	14528.7	980	1522	12555	7466.67	539	341.333
	miR171b-3p	UUGAGCCGUGCCAAUAUCAC	20	17138.3	2278.33	14.3333	17432	782	5	173.333
	miR171b-3p_2	UUGAGCCGCGUCAAUAUCUCU	21	6990.33	6469	1399.67	10516	3381	1107.67	742.333
	miR171b-3p_3	UUGAGCCGUGCCAAUAUCACG	21	299	3570	13.3333	365.333	1856	429	235.667
	miR171b-5p_1	AUAUUGGUGCGGUUCAAUUAG	21	5	1	0	2.66667	0.666667	0	0
	miR171c_1	UGAUUGAGCCGUGCCAAUAUU	21	24.3333	7	1926.67	59	185	132	157.667
	miR171c_3	AGAUUGAGCCGCGCCAAUAUC	21	0.333333	0	0	0.333333	0	0	0
	miR171d_1	UUGAGCCGCGCCAAUAUCAC	20	4.66667	5.66667	1.33333	15	84	22.6667	11
	miR171d-5p_2	AGAUAUUGGUGCGGUUCAAUU	21	229.333	53.6667	0	305.667	11	1.66667	1
	miR171f_3	UUGAGCCGCGCCAAUAUCACU	21	48.6667	88.3333	24	216	2370	612.333	400
	miR171i_1	UGAGCCGAACCAAUAUCACUC	21	2	1	180	4.33333	143	95.3333	91.6667
	miR171l	CGAGCCGAACCAAUAUCACUC	21	35	2224.33	2541.33	46.3333	837.333	1602.33	2334
MIR172	miR172a_2	AGAAUCUUGAUGAUGCUGCA	20	6.66667	3.33333	0.666667	5	0	0.333333	0
	miR172a_3	AGAAUCUUGAUGAUGCUGCAU	21	123.333	125	11	75	5.66667	9	10.6667
	miR172a-5p_2	GUGGCAUCAUCAAGAUUCACA	21	2.33333	0.666667	0.666667	0.666667	0.333333	0	0.333333
	miR172b-5p_3	GCAGCACCAUCAAGAUUCACA	21	662	1846.33	1.66667	51.3333	5	3.66667	1.66667
	miR172c-3p	AGAAUCUUGAUGAUGCUGC	19	1.66667	1.33333	0	2.33333	0	0	0.333333
	miR172d-5p	CAGCACCAUCAAGAUUCACA	20	78.3333	137.333	0	3	0.333333	0	0
	miR172d-5p_4	GCAGCACCAUCAAGAUUCAC	20	121	269	0.666667	10	1	1.66667	0.333333
	miR172e-3p_1	GAAUCUUGAUGAUGCUGCAU	20	0.333333	0	0.333333	1	0	0.333333	0
MIR319	miR319_1	UUGGACUGAAGGGAGCUCC	19	26.3333	324.667	180	183	407.333	1214	1463.67
	miR319a	CUUGGACUGAAGGGAGCUCC	20	29.6667	78.6667	69	548	244.333	54.3333	935.333
	miR319a_1	UUGGACUGAAGGGAGCUCCCU	21	375	3669.67	3763.67	16899	18197.3	38161	60656
	miR319a-3p	UUGGACUGAAGGGAGCUCCC	20	146.667	407.667	779.667	2967	4806	8797.33	5423.67
	miR319a-5p_1	AGAGCUUCCUUCAGUCCACUC	21	1.33333	14.3333	7.33333	4.66667	5	12.3333	5.33333
	miR319b_1	CUUGGACUGAAGGGAGCUCCU	21	13.3333	147.333	36	167.333	12.3333	113.667	198.333
	miR319b_2	UUGGACUGAAGGGUGCUCCC	20	0	0.666667	0	5	2.33333	0.666667	1
	miR319b-3p	UUGGACUGAAGGGUGCUCCCU	21	1	7	0.666667	77	4	12.6667	9
	miR319c	UUGGACUGAAGGGAGCUCCUU	21	49	376	506.333	410	803.667	1774.33	1716
	miR319c_1	UUGGACUGAAGGGAGCUCCU	20	26	89.3333	26.3333	119.333	172.667	163.333	35.3333
	miR319c_2	CUUGGACUGAAGGGAGCUCCC	21	208.667	1836.67	19	2814	354.333	16.6667	9456.67
	miR319e_1	UUUGGACUGAAGGGAGCUCCU	21	6.66667	19.3333	10.6667	14	53	223.333	328.333
	miR319g_1	UUGGACUGAAGGGAGCUCCUUC	22	1.33333	36	23.6667	14.3333	37	62.6667	84.6667
	miR319q	UGGACUGAAGGGAGCUCCUUC	21	0	0.333333	1	0	1	2	3
MIR390	miR390.1	UAAAGCUCAGGAGGGAUAGCG	21	0	0	0	0	0.666667	0	0
	miR390a-5p	AAGCUCAGGAGGGAUAGCGCC	21	397	120	157.667	877.667	967.667	311	219
	miR390e	AGCUCAGGAGGGAUAGCGCC	20	6.66667	0.666667	17	30.6667	299.667	303.333	232
MIR393	miR393-5p	UUCCAAAGGGAUCGCAUUGAU	21	56.3333	346.333	33.6667	390.333	85	115.667	94
	miR393a	UCCAAAGGGAUCGCAUUGAUC	21	8.33333	4	2.33333	12.6667	6.33333	10	7.66667
	miR393a_1	AUCCAAAGGGAUCGCAUUGAUC	22	0	0.666667	0	0.333333	0.333333	0	0
	miR393a_3	CAUCCAAAGGGAUCGCAUUGA	21	1.33333	1	0	2	0.333333	0.333333	0
	miR393a-5p	UCCAAAGGGAUCGCAUUGAUCC	22	0	1	0	0.333333	0	0.666667	0
	miR393b-5p	UCCAAAGGGAUCGCAUUGAUCU	22	76.6667	56.6667	25.3333	83	25.6667	34.6667	38
	miR393h	UUCCAAAGGGAUCGCAUUGAUC	22	827.333	942.333	340.667	1930.33	913.667	1049.67	859
MIR395	miR395a_1	CUGAAGUGUUUGGGGGAACUCC	22	0.666667	0	0	0	0	0	0
	miR395a_5	CUGAAGUGUUUGGGGGAACUC	21	912.333	0.666667	4.33333	16.6667	8.33333	21.3333	6.33333
	miR395b_3	UGAAGUGUUUGGGGGAACUC	20	571.333	4.33333	4	40.3333	7.66667	0	44
MIR396	miR396a-3p_1	GUUCAAUAAAGCUGUGGGAAG	21	1	34.3333	29.6667	14	0.333333	21.3333	16.6667
	miR396a-3p_4	GUUCAAUAAAGCUGUGGGAA	20	1.33333	0	9.33333	2.66667	24	14.6667	25.6667
	miR396a-3p_5	UUCAAUAAAGCUGUGGGAAG	20	14	20	14.6667	8	14.6667	32	24.6667
	miR396a-5p	UUCCACAGCUUUCUUGAACUG	21	414.333	1931	1626	684.333	1574	4598.33	3162
	miR396b	UUCCACAGCUUUCUUGAACU	20	1393.67	2457.33	1779.67	803.333	1084.67	2978.33	5698.33
	miR396b-3p_1	GUUCAAUAAAGCUGUGGGAAA	21	34	519.667	416.333	149	536.667	897.667	821.333
	miR396b-3p_3	GUUCAAGAAAGCCCAUGGAAA	21	144.667	92	324.333	158	49	75	54
	miR396b-5p	UUCCACAGCUUUCUUGAACUU	21	17287	7178.33	368.333	17508.7	1383.67	1324	1369.67
	miR396c_3	UUCCACAGGCUUUCUUGAACUG	22	8.66667	12.3333	11.3333	27.6667	18.6667	15.6667	21.3333
	miR396d	CUCCACAGGCUUUCUUGAACUG	22	911.667	330	402	1375.33	150.667	33	182
	miR396e	UUCCACAGCUUUCUUGAACUGU	22	1	9.33333	5	2	3.66667	10	18.6667
	miR396e-5p_1	UCCACAGGCUUUCUUGAACUG	21	2137.33	561.667	438.333	497.667	73.6667	749.667	558
	miR396f-5p	UCUCCACAGGCUUUCUUGAACU	22	0	0	0	0.333333	0	0	0
	miR396g-3p	GUUCAAGAAAGCUGUGGAAGA	21	0.666667	15	3.66667	0.333333	3.66667	13.3333	14.3333
	miR396g-5p_1	UCCCACAGCUUUAUUGAACUG	21	7.66667	144.333	6.33333	6.33333	106.333	290	243
	miR396h	UCCACAGCUUUCUUGAACUG	20	93.3333	69.3333	35.6667	86.6667	30	64	65
MIR398	miR398	UGUGUUCUCAGGUCACCCCU	20	32	43	6	25	2.66667	7.33333	6
	miR398a-3p_1	UGUGUUCUCAGGUCACCCCUU	21	166	114.667	17.3333	101.667	12	11.6667	11
	miR398b	UGUGUUCUCAGGUCGCCCCUG	21	2304.67	44101	4882.33	13531	6265.67	5191.67	4398.67
MIR399	miR399_1	UGCCAAAGGAGAAUUGCCC	19	1.33333	1	0	1	1	1.33333	2
	miR399a_6	UGCCAAAGGAGAAUUGCCCUG	21	485.333	408.667	103.333	140	305.667	657	537.667
	miR399b	UGCCAAAGGAGAGUUGCCCUG	21	1815.33	6554.33	384	1336.67	1081.33	1994.33	1426.33
	miR399e	UGCCAAAGGAGAUUUGCCCAG	21	49	37	28.6667	24.3333	72	186	98
	miR399j_2	UGCCAAAGGAGAGUUGCCCUA	21	30	125.667	12.6667	24.3333	38.6667	85.6667	62.6667
MIR408	miR408-3p_2	AUGCACUGCCUCUUCCCUGGC	21	2.66667	0	0	0	0.333333	0	0
	miR408b_1	UGCACUGCCUCUUCCCUGGCU	21	16.6667	104	17.6667	104.333	3.66667	5.66667	7.66667
	miR408d	UGCACUGCCUCUUCCCUGGC	20	18.6667	85	13.3333	83.3333	2	9.66667	3
MIR477	miR477a_4	CUCUCCCUCAAGGGCUUCUG	20	0	1	0	0.333333	0	1	1
MIR5179	miR5179	UUUUGCUCAAGACCGCGCAAC	21	6108.33	1553.67	1180.67	7311	8935.33	9283.33	7353
MIR528	miR528-5p	UGGAAGGGGCAUGCAGAGGAG	21	5642.33	28516.7	813	7975.67	571.667	808.667	553.667
MIR529	miR529-3p	GCUGUACCCUCUCUCUUCUUC	21	88.6667	34	200	331.333	19.3333	17	8.66667
	miR529-5p	AGAAGAGAGAGAGUACAGCCU	21	4438.33	2306.33	1906	7842	597.667	278.333	130
	miR529a	CUGUACCCUCUCUCUUCUUC	20	2	0.666667	4.66667	4.33333	0.333333	0.333333	0
MIR5523	miR5523	UGAGGAGGAACAUAUUUACUAG	22	3.66667	0	0.333333	0	0	0	0
MIR5532	miR5532	AUGGAAUAUAUGACAAAGGUGG	22	13.3333	0	0	0.666667	0.333333	0	1
MIR845	miR845c	AGGCUCUGAUACCAAUUGAUG	21	13.3333	6.66667	2.66667	8.33333	19.3333	12	20.3333
	miR845d	UGGCUCUGAUACCAAUUGAUG	21	1	0.333333	0	0.666667	1	2.33333	5.33333
