# Supplementary material for: Genome-wide investigation of microRNAs and expression profiles during rhizome development in ginger (Zingiber officinale Roscoe)
Source: BMC Genomics. 2022 Jan 13;23:49. doi: 10.1186/s12864-021-08273-y (PMC8756691; doi:10.1186/s12864-021-08273-y)
Supplement: Supplementary file 3 — Additional file 3: Supplementary Table S3. Novel miRNAs identified from the flower, leaf, root, stem, and rhizome libraries of Z. officinale Roscoe. [file 12864_2021_8273_MOESM3_ESM.xlsx]

## Sheet: novel miRNAs in ginger
Supplementary Table S3: Novel miRNAs identified from the flower, leaf, root, stem, and rhizome libraries of Z. officinale Roscoe
miRNA_ID	Chromosome	Strand	Precuror location			Sequence(mature)5'-3'	MEF of Precursors（ kcal/mol）	Length
			Start	End	length(Pre-miR)				Leaf	Stem	Root	Flower	Rhizome 1st internode	Rhizome 2nd internode	Rhizome 3rd internode
novel_mir102	Chr10	+	128458665	128458859	194	CGCAAACCAGGUCUUCAAUCGUCUG	-102.9	25	75	12.6667	0	3.66667	7.33333	3.33333	0
novel_mir103	Chr10	-	135266299	135266469	170	ACCCAAAGACUUUGAUUUCUC	-46.3	21	135.667	513.333	2380.33	247.333	154	373.667	534.667
novel_mir104	Chr10	+	141201805	141202111	306	UGUGCCGACGACUGCAUGGAGCU	-124.3	23	0	0	0	11.3333	0	0	0
novel_mir105	Chr10	+	141301681	141301948	267	CUAUAGGUGCAUGCGCCCGUCGGCUUGU	-129	28	0	4.66667	62.6667	73	17.6667	17	3.33333
novel_mir106	Chr12	-	2521156	2521438	282	GCACCAGGCUGCCCUUUAGUUAAUCUCAU	-205.1	29	0	0	0	0	0	0	5.33333
novel_mir108	Chr12	+	15752184	15752429	245	UUUCUUUGGACGUCGAUACCGCU	-105.1	23	17.3333	61.3333	7.33333	43.3333	130.667	68.6667	65.3333
novel_mir109	Chr12	+	20542561	20542731	170	CUCGAUCCAGUAAACAUGCCUGG	-52.1	23	27	93.6667	24.6667	58.6667	199.333	166	161
novel_mir11	Chr02	+	74920352	74920595	243	CUCUUGCACCGACUGCAGCUGACAAUAGUG	-153.3	30	0	0	0	0	0	145.667	169
novel_mir110	Chr12	+	25330972	25331171	199	UGACAACGAGAGAGAGCACGC	-87.3	21	26666	74105	40387	36313.7	40894	43289.7	41879
novel_mir111	Chr12	+	35199750	35199908	158	UUAGGUUCAGGAAGUGAGGUGC	-83.3	22	0	0	43	10.3333	19	0	0
novel_mir112	Chr12	+	35834393	35834500	107	CCGACAAAGAGGCAGGCGACAAGG	-63.8	24	77.6667	125.667	19.6667	33.3333	4.33333	36.3333	36
novel_mir115	Chr12	+	47783824	47784002	178	AUGAAACUCUCGGAGUUGGCUCUG	-159.5	24	7.33333	8.33333	0	11	43.6667	21	15.3333
novel_mir117	Chr12	+	69114058	69114839	781	AGGAUGCGGCGAGAUUAGGAGCGUCGGGG	-524.6	29	10.6667	27.3333	8.66667	19.6667	8.66667	36.6667	30
novel_mir120	Chr12	+	104211681	104211905	224	CUGGCGCGCUUCACGUCUUCGU	-85.5	22	0	0	0	3.66667	0	0	0
novel_mir121	Chr12	+	109274860	109274927	67	AUUGUUGGAACUGGACUGGAACGUC	-22.5	25	17.6667	0	0	0	0	0	0
novel_mir122	Chr12	+	109982720	109982828	108	CUACGAGCAGAAGGUAUGCAAU	-27.6	22	0	0	0	0	8.66667	3.33333	9
novel_mir125	Chr14	+	3804953	3805174	221	CACGAUCGGCGCCGGAAUUUGC	-161.1	22	24	0	0	21.6667	0	0	0
novel_mir126	Chr14	+	8237869	8238065	196	UUAUGGUUUCCACUCUCCUAU	-95.6	21	0	0	0	0	0	0	0
novel_mir127	Chr14	+	9675402	9675640	238	AAAGCUUCGUGGCGUGAGGUCAGUGG	-91.7	26	87.3333	56	0	83	97.6667	35.6667	20.6667
novel_mir129	Chr14	+	33407304	33407598	294	UAUAGCUAGACUUCUUUCCAAAGAG	-96.3	25	0	13.3333	0	0	20.3333	10.6667	16
novel_mir13	Chr02	-	80273903	80273997	94	CCUUGCAUCAACUGAAUCGGAG	-57	22	593	208.667	54	94.6667	76.3333	144.333	168
novel_mir130	Chr14	+	67816391	67816528	137	GAAUUGAAUACAAAGGGCCCUU	-35.8	22	69.6667	0	0	0	0	0	0
novel_mir133	Chr14	-	104595353	104595432	79	UGGCUUUCACCCAGGCGACCC	-29.4	21	4	23.3333	84.3333	55	0	5	7.33333
novel_mir134	Chr14	+	104815365	104815461	96	UAUUGGAAUGGCUCAAUCAGAUUGU	-47.2	25	0	0	151.333	0	0	7.66667	14
novel_mir135	Chr14	+	108954297	108954461	164	AUCGGAGCUCUCUAGGUCGAUGAGUG	-99.2	26	93	23.6667	4	76	59.3333	38.3333	27.6667
novel_mir136	Chr14	+	119642543	119642652	109	CUGGUUCGCUUGGUGCAGGUCG	-54.8	22	194.333	314.333	378.667	162.667	319.333	542	687
novel_mir137	Chr14	-	133597462	133597758	296	UGCAUGGCCGUUCUUAGUUGGUGGAGCGA	-98.1	29	38	121.333	74	44	34.3333	62.3333	55.3333
novel_mir139	Chr14	+	136925148	136925426	278	AUCCAACUAUUGAUACAUGUCAUA	-165.7	24	488	64.3333	26.6667	262.667	291.667	177.667	187.667
novel_mir14	Chr02	+	82811600	82811897	297	AAGCUUUGUAGACUUUAUCAUCUAG	-201.4	25	13.6667	0	0	34.3333	62	17.6667	6.33333
novel_mir140	Chr14	+	138969604	138969867	263	CCAAUGCCGCGGUCAAAAUCC	-188.3	21	3.66667	3.33333	11.6667	15	5	3.66667	3.66667
novel_mir142	Chr14	+	153413980	153414112	132	AGCGGAGAAACGCACGUGC	-66.7	19	33.6667	11.3333	0	42.6667	0	0	0
novel_mir148	Chr16	-	13651761	13653135	1374	GCGAAACACAUCUGAAAGUUCUGUCUCAGC	-1090.8	30	0	0	0	0	0	6.66667	0
novel_mir149	Chr16	-	23067910	23068021	111	AUCAUCAGAUUAUAAGUUCAUUCC	-41.7	24	615.333	89.6667	20.6667	223.667	4.33333	4	0
novel_mir151	Chr16	+	109568003	109568207	204	AUCGAACACAUAGGAUCUAGUUUC	-129.3	24	0	0	0	0	3.33333	0	0
novel_mir153	Chr16	+	110489554	110490281	727	AUGGAUUAUGAUAGAACGCUGGAGGAAGUC	-510.4	30	13	47.3333	7	8.66667	32.6667	21.6667	32.3333
novel_mir154	Chr16	+	121315078	121315264	186	GGAACCGGUUGCUGUGGAGGAUUGUU	-62	26	0	0	0	323.667	0	0	0
novel_mir155	Chr16	-	122396674	122396781	107	UCAAGAAAGCUGUGGGAUGGAAUG	-55.1	24	0	0	0	7.33333	0	0	0
novel_mir157	Chr16	+	135263152	135263666	514	AAGAUUGCGAGCGUUAAAGGAACUC	-335.7	25	3.33333	0	0	3.33333	20	0	0
novel_mir158	Chr16	+	135967758	135967840	82	UGAUAUUGGAUCGGCUCAUGUGUUA	-37.8	25	0	0	9	0	14	45	66.3333
novel_mir159	Chr16	+	137346250	137346505	255	CGAACCCAUAUUUGCCCAAUG	-74.1	21	21.3333	0	0	3.33333	0	0	0
novel_mir166	Chr18	+	12174554	12174691	137	AUAUUAGAACUGGAACGAUAGAGACU	-34.3	26	19	0	0	0	7.33333	0	0
novel_mir168	Chr18	-	20607795	20607888	93	CCUGGGCUUGUUUCCACUGCAU	-33.5	22	0	0	0	0	0	0	7
novel_mir169	Chr18	-	20622964	20623027	63	CUCCUAGGCCUCUUGGUUGGG	-23.3	21	0	0	0	0	0	4.33333	0
novel_mir17	Chr04	+	2490640	2490930	290	CUGCACGACUGCGAUGACAUCGG	-147.3	23	66.6667	0	0	101	126.333	50.6667	38.3333
novel_mir171	Chr18	+	63587564	63588204	640	AUCAUUGUAAUUAGGUGAGGCCGUA	-75.7	25	0	0	0	3.33333	0	0	0
novel_mir174	Chr18	+	79850482	79850623	141	CUCUCGAAGUAUGACGAUUAG	-36.8	21	25	0	0	0	0	0	0
novel_mir177	Chr18	+	110224448	110224559	111	UUGACAACGAGAGAGAGCACG	-58.9	21	1654	1940.33	1853.33	2743.33	2331.67	1964.33	2198.67
novel_mir179	Chr18	+	125020315	125020406	91	AUGUUGGUACGGCUCAAUCAAAUC	-37.9	24	22.6667	0	55.3333	39.6667	24.3333	86.3333	35
novel_mir18	Chr04	+	18559129	18559278	149	GGGCAGGCGUCAGCCCCCAU	-57	20	69	9	4.33333	9	0	0	0
novel_mir181	Chr18	+	129846367	129846476	109	CGGCGGAUUGCGAGGCGGCU	-48.9	20	3.66667	0	9	11.6667	0	0	0
novel_mir187	Chr20	+	30483096	30483467	371	CCCCUCUGCCGCUCCAUCGUGGA	-160.7	23	3.66667	28.6667	3.33333	0	0	0	9.33333
novel_mir188	Chr20	+	34778995	34779245	250	CAAAGUCACUGUUCCUUAGAUAGC	-73.8	24	432.667	80.3333	0	215	0	0	0
novel_mir19	Chr04	-	33518152	33519014	862	AGGAUCUCCGAAGCCUUUCCUAUGGAUCA	-726.7	29	0	4	0	0	18	9.66667	12.3333
novel_mir192	Chr20	+	130573654	130574161	507	ACCUCUGACUAUGAAAUACGAAUGCCCCC	-267.7	29	859	692.667	488.333	1073.67	261.333	284	146.667
novel_mir196	Chr20	+	164983162	164983235	73	UAUAACUCAGCGGUAGAGUGUCACCUUGA	-22.2	29	7.66667	0	0	5	0	6.33333	0
novel_mir201	Chr20	+	166776378	166776613	235	UUCUUCAGGGCUAGGACGCGU	-108.3	21	63.3333	192.667	61.6667	75.3333	126.667	68.6667	85.3333
novel_mir205	Chr22	-	424673	424888	215	GCAUCUCCCGAGUUAUGUCUUUGA	-75.1	24	129.333	47.6667	27	252	808.667	278	148
novel_mir207	Chr22	+	1686789	1687078	289	CGUAUGGUUACUGGCCUGCCCGUUCCAAG	-108.6	29	0	5.66667	0	0	0	0	3.33333
novel_mir209	Chr22	+	14072386	14072657	271	AAGUAGUAAAAUCGGGAGGAGAA	-68.5	23	0	0	0	6.66667	21	0	0
novel_mir21	Chr04	+	64464807	64464993	186	AAGCUGUUGGCAUGGGGUUGGGUUGGAAA	-80.5	29	71.6667	83.6667	0	51.3333	0	0	0
novel_mir212	Chr22	+	22650514	22650566	52	UUUAAUAUCUAAUACGUGGACCAUU	-21	25	0	22	25	58	26	9.66667	0
novel_mir213	Chr22	+	22713021	22713203	182	CAGUUUAAUAUCUGAUACGUGGGCCAUUG	-51.4	29	206.333	71.3333	255.333	732	103.667	78.6667	33.6667
novel_mir214	Chr22	+	24904232	24904412	180	AACGGCUGUUAAGGAAUGUUGAGGGA	-46.9	26	33	71	38	61.6667	233.333	120.333	139.333
novel_mir22	Chr04	+	64662638	64662877	239	GAGAAGGGUUCCUGGAAGCUGUUGG	-103.8	25	914.667	2125	304.667	1163.33	250.667	640.667	419.333
novel_mir221	Chr22	-	108217729	108217879	150	GGCUAGGAUCACUACGCAGUUGGUGGCC	-45.4	28	0	0	0	0	0	0	0
novel_mir222	Chr22	-	108317861	108318041	180	GAUCGGAAAGGAUUUGAUUGUGAG	-53.9	24	28.3333	22.6667	11.3333	21	7	0	0
novel_mir224	Chr22	+	108952642	108953629	987	AACGGUCAACAGAUGAGGCAGCUU	-889.3	24	37	156.333	18.3333	70.6667	212.667	113.667	135.333
novel_mir23	Chr04	+	84173643	84173744	101	CUAUGGGUGGUGGUGCAUGGCCGUU	-34.9	25	2809.67	7151.67	8413.67	4738	2523.33	4017.67	4303
novel_mir231	Chr22	+	173029536	173029615	79	CGUCUAGUCCGGUUAGGAUAUC	-27.5	22	17.3333	0	80.6667	546.333	16	11.3333	4
novel_mir234	Chr22	+	177463048	177463369	321	UGGCAAGACAUGGGAAGGA	-70.6	19	8.33333	15.3333	11.3333	21.6667	27.3333	17.6667	26.3333
novel_mir236	Chr22	+	178498388	178498667	279	AUCACCACUCACCUCCAUUUCUUCAUCCAC	-166.2	30	0	44	0	0	0	0	0
novel_mir238	Chr22	+	178912995	178913164	169	UCGGACGACUCAUCGGGCGAG	-61.5	21	44.6667	30.3333	5	34.3333	31.3333	34	29.3333
novel_mir239	Chr22	+	178925697	178926483	786	UAAUGCGUCGCUUCUUUCUUUA	-674.5	22	3.66667	16	0	8.33333	27.3333	6.66667	13.6667
novel_mir242	Chr22	+	179428335	179428925	590	UCUUUUCAAUGUCGGCCAAGUGUCUUC	-556.4	27	11.6667	0	0	33.3333	78	20	9
novel_mir3	Chr02	+	19793035	19793170	135	GAACUCCGAAGUUAAGCGUGCUUGG	-44.1	25	1322	2609	2015	1211.67	1005.33	3531.67	2720.67
novel_mir31	Chr06	+	7755653	7755863	210	AAGGCUCGUGGCCUAAAUCAACG	-71.6	23	458	4	129.667	606.333	0	3.33333	0
novel_mir32	Chr06	-	15912811	15912986	175	UGCUUGGUCUGAUAACUUUG	-41.7	20	0	0	0	0	17.3333	3.66667	0
novel_mir35	Chr06	+	23663750	23664023	273	CGACCUGUUAUCCUUCCACCGUUGAAAG	-80.3	28	16	68.3333	64	171.333	15.6667	67.6667	19
novel_mir38	Chr06	+	68117938	68118183	245	GAUACGACUGGUAGGACAUGACUU	-106.2	24	13.3333	36	0	11.6667	106.667	24.6667	34
novel_mir4	Chr02	+	30091859	30092247	388	UUUCUAGGACGAGUAAUUCGAGU	-94.6	23	15.6667	0	0	0	0	0	0
novel_mir42	Chr06	+	105612275	105612351	76	CUUCUUUCUUAUAGCAAACGUC	-27.4	22	0	13.3333	0	0	0	0	0
novel_mir47	Chr06	+	167200368	167200682	314	GCCCCUAUAGCUCAGUGGUAGAGCGUCAGU	-70.9	30	38.3333	0	0	15.3333	0	60.3333	3.66667
novel_mir5	Chr02	-	40917306	40917569	263	UUAGCUUGCGGGGGGUGGUCCGUCGGU	-101.2	27	0	0	0	0	0	11.3333	0
novel_mir51	Chr08	+	1926713	1926858	145	AAAGAUUCGAGAUCAGAGCG	-53.8	20	33.3333	4	109.333	159.667	4	0	0
novel_mir52	Chr08	+	2074146	2074483	337	UUGCGCUUCCUCCUGCCAGUU	-229	21	0	8.33333	0	6.66667	24.3333	8.66667	0
novel_mir53	Chr08	+	6301763	6302000	237	GUCUUAGUGGUGGAACUGUUGAGUAC	-75.5	26	0	0	0	0	8.33333	23.6667	12
novel_mir54	Chr08	+	6304858	6305175	317	AGAGGGCGAAUUGGAUGGGUACCGCGU	-220.3	27	0	0	0	13	17.3333	22	25.3333
novel_mir58	Chr08	+	16867915	16868000	85	CCAAGAAUGACUUGCCGGUGCUU	-49.7	23	0	0	0	61	21.3333	32	49.6667
novel_mir59	Chr08	-	24590553	24590808	255	CGUCUAGUCCGGUUAGGAUA	-61.9	20	38.3333	11.6667	203	437	5.66667	5	12
novel_mir60	Chr08	+	27116857	27117093	236	CUAGAGACCUCCGAUUGCACC	-82.2	21	3.66667	23	0	0	0	0	0
novel_mir61	Chr08	+	31355801	31356887	1086	CGAACGAUGGAGCUAUUUUAAUUC	-890.3	24	0	0	0	0	0	5.33333	0
novel_mir62	Chr08	+	31367784	31369223	1439	CUAUUCACGAAAGGCCAAAGGAGUC	-1353.3	25	17	84.3333	34	49.6667	244	198.333	221
novel_mir64	Chr08	-	43255950	43256348	398	UCGCAACAAUUUGCGGUCGGAUCG	-334.2	24	0	0	0	0	10.3333	0	4
novel_mir67	Chr08	-	102607849	102607976	127	AUGCUGGGCGUCGAAAAUUGCGGAUGGAGA	-34.7	30	0	0	0	0	3.33333	0	0
novel_mir7	Chr02	+	66632433	66632619	186	GGGAUGGGGUUGGGUUGGAAAACCC	-83.6	25	133.333	626.333	197	204.333	124.667	195	238.667
novel_mir71	Chr08	-	109300556	109300665	109	GCCCUUGAGGUUGAGUGGAGGGGAG	-54.5	25	4.33333	97.3333	174.667	68	67.3333	624	651
novel_mir78	Chr10	+	14136204	14136906	702	ACAACCUUUUUCGCUACUCUGUUCUUGA	-574	28	0	0	0	0	8.66667	0	8
novel_mir84	Chr10	+	35134286	35134434	148	AAUUACAUAUCCGAUUUGACCGAUGGACGA	-35.7	30	17.3333	0	0	0	0	0	0
novel_mir9	Chr02	+	71497306	71497427	121	UCGACAACGAGAGAGAGCACGUCGG	-61.8	25	0	0	0	44.6667	0	0	0
novel_mir90	Chr10	+	64830992	64831112	120	UUUGGCUGUCGAAUCUAUAAAUUG	-30.7	24	137.667	994	392	4159	228.333	186.333	277.333
novel_mir92	Chr10	+	71443594	71443706	112	GGAACCGGUUGCUGUGGAG	-37.2	19	0	0	0	57.3333	0	0	0
novel_mir96	Chr10	+	97563933	97564149	216	AUCAGCCUCAUGAAAACCCU	-58.1	20	2359.33	75.3333	0	140.333	0	7.33333	9.33333
novel_mir97	Chr10	+	118951983	118952846	863	GCGGAGACUCGUUAACGGCGGAUAUGGGUG	-857.7	30	18.3333	20.3333	0	35.6667	77	37.3333	30
novel_mir99	Chr10	+	126968595	126968714	119	UAGCACAGAUGGGGAGUGCAUGGU	-52.2	24	0	0	0	0	0	5.33333	0

## Sheet: Sheet1
			Start	End	length(Pre-miR)				Leaf	Stem	Root	Flower	Rhizome 1st internode	Rhizome 2nd internode	Rhizome 3rd internode
novel_mir110	Chr12	+	25330972	25331171	199	UGACAACGAGAGAGAGCACGC	-87.3	21	1	1	1	1	1	1	1
novel_mir23	Chr04	+	84173643	84173744	101	CUAUGGGUGGUGGUGCAUGGCCGUU	-34.9	25	1	1	1	1	1	1	1
novel_mir3	Chr02	+	19793035	19793170	135	GAACUCCGAAGUUAAGCGUGCUUGG	-44.1	25	1	1	1	1	1	1	1
novel_mir177	Chr18	+	110224448	110224559	111	UUGACAACGAGAGAGAGCACG	-58.9	21	1	1	1	1	1	1	1
novel_mir136	Chr14	+	119642543	119642652	109	CUGGUUCGCUUGGUGCAGGUCG	-54.8	22	1	1	1	1	1	1	1
novel_mir71	Chr08	-	109300556	109300665	109	GCCCUUGAGGUUGAGUGGAGGGGAG	-54.5	25	1	1	1	1	1	1	1
novel_mir103	Chr10	-	135266299	135266469	170	ACCCAAAGACUUUGAUUUCUC	-46.3	21	1	1	1	1	1	1	1
novel_mir22	Chr04	+	64662638	64662877	239	GAGAAGGGUUCCUGGAAGCUGUUGG	-103.8	25	1	1	1	1	1	1	1
novel_mir90	Chr10	+	64830992	64831112	120	UUUGGCUGUCGAAUCUAUAAAUUG	-30.7	24	1	1	1	1	1	1	1
novel_mir7	Chr02	+	66632433	66632619	186	GGGAUGGGGUUGGGUUGGAAAACCC	-83.6	25	1	1	1	1	1	1	1
novel_mir62	Chr08	+	31367784	31369223	1439	CUAUUCACGAAAGGCCAAAGGAGUC	-1353.3	25	1	1	1	1	1	1	1
novel_mir139	Chr14	+	136925148	136925426	278	AUCCAACUAUUGAUACAUGUCAUA	-165.7	24	1	1	1	1	1	1	1
novel_mir13	Chr02	-	80273903	80273997	94	CCUUGCAUCAACUGAAUCGGAG	-57	22	1	1	1	1	1	1	1
novel_mir109	Chr12	+	20542561	20542731	170	CUCGAUCCAGUAAACAUGCCUGG	-52.1	23	1	1	1	1	1	1	1
novel_mir205	Chr22	-	424673	424888	215	GCAUCUCCCGAGUUAUGUCUUUGA	-75.1	24	1	1	1	1	1	1	1
novel_mir192	Chr20	+	130573654	130574161	507	ACCUCUGACUAUGAAAUACGAAUGCCCCC	-267.7	29	1	1	1	1	1	1	1
novel_mir214	Chr22	+	24904232	24904412	180	AACGGCUGUUAAGGAAUGUUGAGGGA	-46.9	26	1	1	1	1	1	1	1
novel_mir224	Chr22	+	108952642	108953629	987	AACGGUCAACAGAUGAGGCAGCUU	-889.3	24	1	1	1	1	1	1	1
novel_mir201	Chr20	+	166776378	166776613	235	UUCUUCAGGGCUAGGACGCGU	-108.3	21	1	1	1	1	1	1	1
novel_mir108	Chr12	+	15752184	15752429	245	UUUCUUUGGACGUCGAUACCGCU	-105.1	23	1	1	1	1	1	1	1
novel_mir137	Chr14	-	133597462	133597758	296	UGCAUGGCCGUUCUUAGUUGGUGGAGCGA	-98.1	29	1	1	1	1	1	1	1
novel_mir112	Chr12	+	35834393	35834500	107	CCGACAAAGAGGCAGGCGACAAGG	-63.8	24	1	1	1	1	1	1	1
novel_mir213	Chr22	+	22713021	22713203	182	CAGUUUAAUAUCUGAUACGUGGGCCAUUG	-51.4	29	1	1	1	1	1	1	1
novel_mir153	Chr16	+	110489554	110490281	727	AUGGAUUAUGAUAGAACGCUGGAGGAAGUC	-510.4	30	1	1	1	1	1	1	1
novel_mir117	Chr12	+	69114058	69114839	781	AGGAUGCGGCGAGAUUAGGAGCGUCGGGG	-524.6	29	1	1	1	1	1	1	1
novel_mir238	Chr22	+	178912995	178913164	169	UCGGACGACUCAUCGGGCGAG	-61.5	21	1	1	1	1	1	1	1
novel_mir135	Chr14	+	108954297	108954461	164	AUCGGAGCUCUCUAGGUCGAUGAGUG	-99.2	26	1	1	1	1	1	1	1
novel_mir234	Chr22	+	177463048	177463369	321	UGGCAAGACAUGGGAAGGA	-70.6	19	1	1	1	1	1	1	1
novel_mir35	Chr06	+	23663750	23664023	273	CGACCUGUUAUCCUUCCACCGUUGAAAG	-80.3	28	1	1	1	1	1	1	1
novel_mir59	Chr08	-	24590553	24590808	255	CGUCUAGUCCGGUUAGGAUA	-61.9	20	1	1	1	1	1	1	1
novel_mir140	Chr14	+	138969604	138969867	263	CCAAUGCCGCGGUCAAAAUCC	-188.3	21	1	1	1	1	1	1	1
novel_mir149	Chr16	-	23067910	23068021	111	AUCAUCAGAUUAUAAGUUCAUUCC	-41.7	24	1	1	1	1	1	1	0
novel_mir222	Chr22	-	108317861	108318041	180	GAUCGGAAAGGAUUUGAUUGUGAG	-53.9	24	1	1	1	1	1	0	0
novel_mir51	Chr08	+	1926713	1926858	145	AAAGAUUCGAGAUCAGAGCG	-53.8	20	1	1	1	1	1	0	0
novel_mir133	Chr14	-	104595353	104595432	79	UGGCUUUCACCCAGGCGACCC	-29.4	21	1	1	1	1	0	1	1
novel_mir31	Chr06	+	7755653	7755863	210	AAGGCUCGUGGCCUAAAUCAACG	-71.6	23	1	1	1	1	0	1	0
novel_mir18	Chr04	+	18559129	18559278	149	GGGCAGGCGUCAGCCCCCAU	-57	20	1	1	1	1	0	0	0
novel_mir187	Chr20	+	30483096	30483467	371	CCCCUCUGCCGCUCCAUCGUGGA	-160.7	23	1	1	1	0	0	0	1
novel_mir38	Chr06	+	68117938	68118183	245	GAUACGACUGGUAGGACAUGACUU	-106.2	24	1	1	0	1	1	1	1
novel_mir97	Chr10	+	118951983	118952846	863	GCGGAGACUCGUUAACGGCGGAUAUGGGUG	-857.7	30	1	1	0	1	1	1	1
novel_mir127	Chr14	+	9675402	9675640	238	AAAGCUUCGUGGCGUGAGGUCAGUGG	-91.7	26	1	1	0	1	1	1	1
novel_mir115	Chr12	+	47783824	47784002	178	AUGAAACUCUCGGAGUUGGCUCUG	-159.5	24	1	1	0	1	1	1	1
novel_mir239	Chr22	+	178925697	178926483	786	UAAUGCGUCGCUUCUUUCUUUA	-674.5	22	1	1	0	1	1	1	1
novel_mir102	Chr10	+	128458665	128458859	194	CGCAAACCAGGUCUUCAAUCGUCUG	-102.9	25	1	1	0	1	1	1	0
novel_mir96	Chr10	+	97563933	97564149	216	AUCAGCCUCAUGAAAACCCU	-58.1	20	1	1	0	1	0	1	1
novel_mir188	Chr20	+	34778995	34779245	250	CAAAGUCACUGUUCCUUAGAUAGC	-73.8	24	1	1	0	1	0	0	0
novel_mir21	Chr04	+	64464807	64464993	186	AAGCUGUUGGCAUGGGGUUGGGUUGGAAA	-80.5	29	1	1	0	1	0	0	0
novel_mir142	Chr14	+	153413980	153414112	132	AGCGGAGAAACGCACGUGC	-66.7	19	1	1	0	1	0	0	0
novel_mir60	Chr08	+	27116857	27117093	236	CUAGAGACCUCCGAUUGCACC	-82.2	21	1	1	0	0	0	0	0
novel_mir179	Chr18	+	125020315	125020406	91	AUGUUGGUACGGCUCAAUCAAAUC	-37.9	24	1	0	1	1	1	1	1
novel_mir231	Chr22	+	173029536	173029615	79	CGUCUAGUCCGGUUAGGAUAUC	-27.5	22	1	0	1	1	1	1	1
novel_mir181	Chr18	+	129846367	129846476	109	CGGCGGAUUGCGAGGCGGCU	-48.9	20	1	0	1	1	0	0	0
novel_mir17	Chr04	+	2490640	2490930	290	CUGCACGACUGCGAUGACAUCGG	-147.3	23	1	0	0	1	1	1	1
novel_mir242	Chr22	+	179428335	179428925	590	UCUUUUCAAUGUCGGCCAAGUGUCUUC	-556.4	27	1	0	0	1	1	1	1
novel_mir14	Chr02	+	82811600	82811897	297	AAGCUUUGUAGACUUUAUCAUCUAG	-201.4	25	1	0	0	1	1	1	1
novel_mir157	Chr16	+	135263152	135263666	514	AAGAUUGCGAGCGUUAAAGGAACUC	-335.7	25	1	0	0	1	1	0	0
novel_mir47	Chr06	+	167200368	167200682	314	GCCCCUAUAGCUCAGUGGUAGAGCGUCAGU	-70.9	30	1	0	0	1	0	1	1
novel_mir196	Chr20	+	164983162	164983235	73	UAUAACUCAGCGGUAGAGUGUCACCUUGA	-22.2	29	1	0	0	1	0	1	0
novel_mir125	Chr14	+	3804953	3805174	221	CACGAUCGGCGCCGGAAUUUGC	-161.1	22	1	0	0	1	0	0	0
novel_mir159	Chr16	+	137346250	137346505	255	CGAACCCAUAUUUGCCCAAUG	-74.1	21	1	0	0	1	0	0	0
novel_mir166	Chr18	+	12174554	12174691	137	AUAUUAGAACUGGAACGAUAGAGACU	-34.3	26	1	0	0	0	1	0	0
novel_mir130	Chr14	+	67816391	67816528	137	GAAUUGAAUACAAAGGGCCCUU	-35.8	22	1	0	0	0	0	0	0
novel_mir174	Chr18	+	79850482	79850623	141	CUCUCGAAGUAUGACGAUUAG	-36.8	21	1	0	0	0	0	0	0
novel_mir121	Chr12	+	109274860	109274927	67	AUUGUUGGAACUGGACUGGAACGUC	-22.5	25	1	0	0	0	0	0	0
novel_mir84	Chr10	+	35134286	35134434	148	AAUUACAUAUCCGAUUUGACCGAUGGACGA	-35.7	30	1	0	0	0	0	0	0
novel_mir4	Chr02	+	30091859	30092247	388	UUUCUAGGACGAGUAAUUCGAGU	-94.6	23	1	0	0	0	0	0	0
novel_mir105	Chr10	+	141301681	141301948	267	CUAUAGGUGCAUGCGCCCGUCGGCUUGU	-129	28	0	1	1	1	1	1	1
novel_mir212	Chr22	+	22650514	22650566	52	UUUAAUAUCUAAUACGUGGACCAUU	-21	25	0	1	1	1	1	1	0
novel_mir52	Chr08	+	2074146	2074483	337	UUGCGCUUCCUCCUGCCAGUU	-229	21	0	1	0	1	1	1	0
novel_mir129	Chr14	+	33407304	33407598	294	UAUAGCUAGACUUCUUUCCAAAGAG	-96.3	25	0	1	0	0	1	1	1
novel_mir19	Chr04	-	33518152	33519014	862	AGGAUCUCCGAAGCCUUUCCUAUGGAUCA	-726.7	29	0	1	0	0	1	1	1
novel_mir207	Chr22	+	1686789	1687078	289	CGUAUGGUUACUGGCCUGCCCGUUCCAAG	-108.6	29	0	1	0	0	0	0	1
novel_mir236	Chr22	+	178498388	178498667	279	AUCACCACUCACCUCCAUUUCUUCAUCCAC	-166.2	30	0	1	0	0	0	0	0
novel_mir42	Chr06	+	105612275	105612351	76	CUUCUUUCUUAUAGCAAACGUC	-27.4	22	0	1	0	0	0	0	0
novel_mir111	Chr12	+	35199750	35199908	158	UUAGGUUCAGGAAGUGAGGUGC	-83.3	22	0	0	1	1	1	0	0
novel_mir158	Chr16	+	135967758	135967840	82	UGAUAUUGGAUCGGCUCAUGUGUUA	-37.8	25	0	0	1	0	1	1	1
novel_mir134	Chr14	+	104815365	104815461	96	UAUUGGAAUGGCUCAAUCAGAUUGU	-47.2	25	0	0	1	0	0	1	1
novel_mir58	Chr08	+	16867915	16868000	85	CCAAGAAUGACUUGCCGGUGCUU	-49.7	23	0	0	0	1	1	1	1
novel_mir54	Chr08	+	6304858	6305175	317	AGAGGGCGAAUUGGAUGGGUACCGCGU	-220.3	27	0	0	0	1	1	1	1
novel_mir209	Chr22	+	14072386	14072657	271	AAGUAGUAAAAUCGGGAGGAGAA	-68.5	23	0	0	0	1	1	0	0
novel_mir154	Chr16	+	121315078	121315264	186	GGAACCGGUUGCUGUGGAGGAUUGUU	-62	26	0	0	0	1	0	0	0
novel_mir92	Chr10	+	71443594	71443706	112	GGAACCGGUUGCUGUGGAG	-37.2	19	0	0	0	1	0	0	0
novel_mir9	Chr02	+	71497306	71497427	121	UCGACAACGAGAGAGAGCACGUCGG	-61.8	25	0	0	0	1	0	0	0
novel_mir104	Chr10	+	141201805	141202111	306	UGUGCCGACGACUGCAUGGAGCU	-124.3	23	0	0	0	1	0	0	0
novel_mir155	Chr16	-	122396674	122396781	107	UCAAGAAAGCUGUGGGAUGGAAUG	-55.1	24	0	0	0	1	0	0	0
novel_mir120	Chr12	+	104211681	104211905	224	CUGGCGCGCUUCACGUCUUCGU	-85.5	22	0	0	0	1	0	0	0
novel_mir171	Chr18	+	63587564	63588204	640	AUCAUUGUAAUUAGGUGAGGCCGUA	-75.7	25	0	0	0	1	0	0	0
novel_mir53	Chr08	+	6301763	6302000	237	GUCUUAGUGGUGGAACUGUUGAGUAC	-75.5	26	0	0	0	0	1	1	1
novel_mir122	Chr12	+	109982720	109982828	108	CUACGAGCAGAAGGUAUGCAAU	-27.6	22	0	0	0	0	1	1	1
novel_mir32	Chr06	-	15912811	15912986	175	UGCUUGGUCUGAUAACUUUG	-41.7	20	0	0	0	0	1	1	0
novel_mir78	Chr10	+	14136204	14136906	702	ACAACCUUUUUCGCUACUCUGUUCUUGA	-574	28	0	0	0	0	1	0	1
novel_mir64	Chr08	-	43255950	43256348	398	UCGCAACAAUUUGCGGUCGGAUCG	-334.2	24	0	0	0	0	1	0	1
novel_mir151	Chr16	+	109568003	109568207	204	AUCGAACACAUAGGAUCUAGUUUC	-129.3	24	0	0	0	0	1	0	0
novel_mir67	Chr08	-	102607849	102607976	127	AUGCUGGGCGUCGAAAAUUGCGGAUGGAGA	-34.7	30	0	0	0	0	1	0	0
novel_mir11	Chr02	+	74920352	74920595	243	CUCUUGCACCGACUGCAGCUGACAAUAGUG	-153.3	30	0	0	0	0	0	1	1
novel_mir5	Chr02	-	40917306	40917569	263	UUAGCUUGCGGGGGGUGGUCCGUCGGU	-101.2	27	0	0	0	0	0	1	0
novel_mir148	Chr16	-	13651761	13653135	1374	GCGAAACACAUCUGAAAGUUCUGUCUCAGC	-1090.8	30	0	0	0	0	0	1	0
novel_mir61	Chr08	+	31355801	31356887	1086	CGAACGAUGGAGCUAUUUUAAUUC	-890.3	24	0	0	0	0	0	1	0
novel_mir99	Chr10	+	126968595	126968714	119	UAGCACAGAUGGGGAGUGCAUGGU	-52.2	24	0	0	0	0	0	1	0
novel_mir169	Chr18	-	20622964	20623027	63	CUCCUAGGCCUCUUGGUUGGG	-23.3	21	0	0	0	0	0	1	0
novel_mir168	Chr18	-	20607795	20607888	93	CCUGGGCUUGUUUCCACUGCAU	-33.5	22	0	0	0	0	0	0	1
novel_mir106	Chr12	-	2521156	2521438	282	GCACCAGGCUGCCCUUUAGUUAAUCUCAU	-205.1	29	0	0	0	0	0	0	1
novel_mir126	Chr14	+	8237869	8238065	196	UUAUGGUUUCCACUCUCCUAU	-95.6	21	0	0	0	0	0	0	0
novel_mir221	Chr22	-	108217729	108217879	150	GGCUAGGAUCACUACGCAGUUGGUGGCC	-45.4	28	0	0	0	0	0	0	0

## Sheet: Sheet2
novel_mir11		novel_mir11
novel_mir122		novel_mir122
novel_mir136		novel_mir136
novel_mir136		novel_mir17
novel_mir17		novel_mir181
novel_mir17		novel_mir31
novel_mir181		novel_mir51
novel_mir181		novel_mir52
novel_mir181
novel_mir181
novel_mir181
novel_mir181
novel_mir181
novel_mir181
novel_mir181
novel_mir181
novel_mir181
novel_mir181
novel_mir31
novel_mir51
novel_mir51
novel_mir51
novel_mir52
novel_mir52
novel_mir52
novel_mir52
novel_mir52
