# Supplementary material for: Genome-wide investigation of microRNAs and expression profiles during rhizome development in ginger (Zingiber officinale Roscoe)
Source: BMC Genomics. 2022 Jan 13;23:49. doi: 10.1186/s12864-021-08273-y (PMC8756691; doi:10.1186/s12864-021-08273-y)
Supplement: Supplementary file 7 — Additional file 7: Supplementary Table S4. Conserved and novel miRNA targets involved in rhizome development of Z. officinale Roscoe. [file 12864_2021_8273_MOESM7_ESM.xls]

## Sheet: conserved miRNA targe selected
Supplementary Table S4: Conserved and novel miRNA targets involved in rhizome development of Z. officinale Roscoe
miRNA id	Target id	TargetFinder score	TargetFinder NA	psRobot score	psRobot NA	Symbol	GO term	Pathway	NR id	NR evalue	NR description
miR156a	Maker00000994	4	NA	NA	NA	Maker00000994	GO:0005634,GO:0005634,GO:0003677,GO:0003677,GO:0006355,GO:0006351,GO:0006355,GO:0006351,	K14491|1|2e-14|79.3|cpap:110815776|two-component response regulator ARR-B family	XP_009407424.2	6.05e-140	PREDICTED: myb family transcription factor EFM-like [Musa acuminata subsp. malaccensis]
miR156	Maker00008769	2	NA	1.5	NA	Maker00008769	-	K13415|1|3e-21|100|mdm:103401427|protein brassinosteroid insensitive 1 [EC:2.7.10.1 2.7.11.1]!K20641|2|2e-09|64.7|cvr:CHLNCDRAFT_59250|Rho GTPase-activating protein 20	XP_009410639.1	4.76e-144	PREDICTED: squamosa promoter-binding-like protein 16 [Musa acuminata subsp. malaccensis]
miR156	Maker00010671	2	NA	1.5	NA	Maker00010671	-	K13415|1|1e-19|97.1|mdm:103401427|protein brassinosteroid insensitive 1 [EC:2.7.10.1 2.7.11.1]!K20641|2|1e-11|72.0|cvr:CHLNCDRAFT_59250|Rho GTPase-activating protein 20	XP_009410639.1	5.76e-154	PREDICTED: squamosa promoter-binding-like protein 16 [Musa acuminata subsp. malaccensis]
miR156	Maker00022469	2	NA	1.5	NA	Maker00022469	-	K13415|1|3e-19|93.6|mdm:103401427|protein brassinosteroid insensitive 1 [EC:2.7.10.1 2.7.11.1]!K20641|2|1e-13|77.0|cvr:CHLNCDRAFT_59250|Rho GTPase-activating protein 20	XP_009405686.1	3.45e-114	PREDICTED: squamosa promoter-binding-like protein 14 [Musa acuminata subsp. malaccensis]
miR156	Maker00023004	1.5	NA	1	NA	Maker00023004	GO:0005634,GO:0005634,GO:0003677,GO:0046872,GO:0003677,GO:0046872,	K13415|1|9e-12|72.0|mdm:103401427|protein brassinosteroid insensitive 1 [EC:2.7.10.1 2.7.11.1]!K20641|2|2e-06|55.1|cvr:CHLNCDRAFT_59250|Rho GTPase-activating protein 20	XP_009401474.1	5.78e-98	PREDICTED: squamosa promoter-binding-like protein 12 isoform X2 [Musa acuminata subsp. malaccensis]
miR156	Maker00025444	3	NA	2	NA	Maker00025444	GO:0005634,GO:0005634,GO:0003677,GO:0046872,GO:0003677,GO:0046872,	K13415|1|9e-20|98.2|mdm:103401427|protein brassinosteroid insensitive 1 [EC:2.7.10.1 2.7.11.1]!K20641|2|6e-09|63.5|cvr:CHLNCDRAFT_59250|Rho GTPase-activating protein 20	XP_009419993.1	2.2e-123	PREDICTED: squamosa promoter-binding-like protein 12 [Musa acuminata subsp. malaccensis]
miR156	Maker00027061	1	NA	1	NA	Maker00027061	GO:0005634,GO:0003677,GO:0046872,	K13415|1|6e-20|97.1|mdm:103401427|protein brassinosteroid insensitive 1 [EC:2.7.10.1 2.7.11.1]!K20641|2|7e-12|72.4|cvr:CHLNCDRAFT_59250|Rho GTPase-activating protein 20	XP_009403551.1	1.66e-99	PREDICTED: squamosa promoter-binding-like protein 16 [Musa acuminata subsp. malaccensis]
miR156	Maker00031959	2	NA	1.5	NA	Maker00031959	GO:0005634,GO:0003677,GO:0046872,	K13415|1|3e-20|96.7|mdm:103401427|protein brassinosteroid insensitive 1 [EC:2.7.10.1 2.7.11.1]!K20641|2|2e-14|79.3|cvr:CHLNCDRAFT_59250|Rho GTPase-activating protein 20	XP_009415427.1	5.17e-151	PREDICTED: squamosa promoter-binding-like protein 14 isoform X2 [Musa acuminata subsp. malaccensis]
miR156	Maker00040834	2	NA	1.5	NA	Maker00040834	GO:0005634,GO:0003677,GO:0046872,	-	XP_009415427.1	3.09e-109	PREDICTED: squamosa promoter-binding-like protein 14 isoform X2 [Musa acuminata subsp. malaccensis]
miR156	Maker00044264	2	NA	1.5	NA	Maker00044264	-	K13415|1|5e-19|94.4|mdm:103401427|protein brassinosteroid insensitive 1 [EC:2.7.10.1 2.7.11.1]!K20641|2|2e-11|70.9|cvr:CHLNCDRAFT_59250|Rho GTPase-activating protein 20	XP_009410639.1	4.14e-170	PREDICTED: squamosa promoter-binding-like protein 16 [Musa acuminata subsp. malaccensis]
miR156	Maker00045051	2	NA	1.5	NA	Maker00045051	GO:0005634,GO:0003677,GO:0046872,	K13415|1|4e-19|96.3|mdm:103401427|protein brassinosteroid insensitive 1 [EC:2.7.10.1 2.7.11.1]!K05909|2|1e-12|75.5|ccaj:109812156|laccase [EC:1.10.3.2]!K20641|3|3e-11|71.2|cvr:CHLNCDRAFT_59250|Rho GTPase-activating protein 20!K15718|4|4e-10|67.4|mus:103989776|linoleate 9S-lipoxygenase [EC:1.13.11.58]	XP_009415922.1	4.35e-126	PREDICTED: squamosa promoter-binding-like protein 16 [Musa acuminata subsp. malaccensis]
miR156	Maker00045502	2	NA	1.5	NA	Maker00045502	GO:0005634,GO:0003677,GO:0046872,	-	XP_009419166.1	4.24e-92	PREDICTED: squamosa promoter-binding-like protein 14 isoform X2 [Musa acuminata subsp. malaccensis]
miR156	Maker00050747	1	NA	1	NA	Maker00050747	-	K13415|1|4e-22|103|mdm:103401427|protein brassinosteroid insensitive 1 [EC:2.7.10.1 2.7.11.1]!K20641|2|8e-12|72.4|cvr:CHLNCDRAFT_59250|Rho GTPase-activating protein 20	XP_009396218.1	1.92e-164	PREDICTED: squamosa promoter-binding-like protein 3 isoform X2 [Musa acuminata subsp. malaccensis]
miR156	Maker00052423	2	NA	1.5	NA	Maker00052423	-	K13415|1|8e-18|89.7|mdm:103401427|protein brassinosteroid insensitive 1 [EC:2.7.10.1 2.7.11.1]!K20641|2|2e-13|76.6|cvr:CHLNCDRAFT_59250|Rho GTPase-activating protein 20	XP_009400684.1	1.81e-110	PREDICTED: squamosa promoter-binding-like protein 7 [Musa acuminata subsp. malaccensis]
miR156	Maker00060741	2	NA	1.5	NA	Maker00060741	GO:0005634,GO:0005634,GO:0003677,GO:0046872,GO:0003677,GO:0046872,	K13415|1|1e-20|98.6|mdm:103401427|protein brassinosteroid insensitive 1 [EC:2.7.10.1 2.7.11.1]!K20641|2|4e-12|72.4|cvr:CHLNCDRAFT_59250|Rho GTPase-activating protein 20	XP_009386067.1	1.24e-138	PREDICTED: squamosa promoter-binding-like protein 16 [Musa acuminata subsp. malaccensis]
miR156	Maker00064385	2	NA	1.5	NA	Maker00064385	GO:0005634,GO:0003677,GO:0046872,	K13415|1|6e-20|96.7|mdm:103401427|protein brassinosteroid insensitive 1 [EC:2.7.10.1 2.7.11.1]!K20641|2|1e-11|71.6|cvr:CHLNCDRAFT_59250|Rho GTPase-activating protein 20	XP_009403551.1	1.04e-129	PREDICTED: squamosa promoter-binding-like protein 16 [Musa acuminata subsp. malaccensis]
miR156	Maker00064398	2	NA	1.5	NA	Maker00064398	GO:0005634,GO:0003677,GO:0046872,	K13415|1|1e-14|80.9|mdm:103401427|protein brassinosteroid insensitive 1 [EC:2.7.10.1 2.7.11.1]!K20641|2|5e-06|53.9|cvr:CHLNCDRAFT_59250|Rho GTPase-activating protein 20	XP_009418579.1	0	PREDICTED: squamosa promoter-binding-like protein 12 [Musa acuminata subsp. malaccensis]
miR156	Maker00008769	2	NA	1.5	NA	Maker00008769	-	K13415|1|3e-21|100|mdm:103401427|protein brassinosteroid insensitive 1 [EC:2.7.10.1 2.7.11.1]!K20641|2|2e-09|64.7|cvr:CHLNCDRAFT_59250|Rho GTPase-activating protein 20	XP_009410639.1	4.76e-144	PREDICTED: squamosa promoter-binding-like protein 16 [Musa acuminata subsp. malaccensis]
miR156	Maker00010671	2	NA	1.5	NA	Maker00010671	-	K13415|1|1e-19|97.1|mdm:103401427|protein brassinosteroid insensitive 1 [EC:2.7.10.1 2.7.11.1]!K20641|2|1e-11|72.0|cvr:CHLNCDRAFT_59250|Rho GTPase-activating protein 20	XP_009410639.1	5.76e-154	PREDICTED: squamosa promoter-binding-like protein 16 [Musa acuminata subsp. malaccensis]
miR156	Maker00022469	2	NA	1.5	NA	Maker00022469	-	K13415|1|3e-19|93.6|mdm:103401427|protein brassinosteroid insensitive 1 [EC:2.7.10.1 2.7.11.1]!K20641|2|1e-13|77.0|cvr:CHLNCDRAFT_59250|Rho GTPase-activating protein 20	XP_009405686.1	3.45e-114	PREDICTED: squamosa promoter-binding-like protein 14 [Musa acuminata subsp. malaccensis]
miR156	Maker00023004	1.5	NA	1	NA	Maker00023004	GO:0005634,GO:0005634,GO:0003677,GO:0046872,GO:0003677,GO:0046872,	K13415|1|9e-12|72.0|mdm:103401427|protein brassinosteroid insensitive 1 [EC:2.7.10.1 2.7.11.1]!K20641|2|2e-06|55.1|cvr:CHLNCDRAFT_59250|Rho GTPase-activating protein 20	XP_009401474.1	5.78e-98	PREDICTED: squamosa promoter-binding-like protein 12 isoform X2 [Musa acuminata subsp. malaccensis]
miR156	Maker00025444	3	NA	2	NA	Maker00025444	GO:0005634,GO:0005634,GO:0003677,GO:0046872,GO:0003677,GO:0046872,	K13415|1|9e-20|98.2|mdm:103401427|protein brassinosteroid insensitive 1 [EC:2.7.10.1 2.7.11.1]!K20641|2|6e-09|63.5|cvr:CHLNCDRAFT_59250|Rho GTPase-activating protein 20	XP_009419993.1	2.2e-123	PREDICTED: squamosa promoter-binding-like protein 12 [Musa acuminata subsp. malaccensis]
miR156	Maker00027061	1	NA	1	NA	Maker00027061	GO:0005634,GO:0003677,GO:0046872,	K13415|1|6e-20|97.1|mdm:103401427|protein brassinosteroid insensitive 1 [EC:2.7.10.1 2.7.11.1]!K20641|2|7e-12|72.4|cvr:CHLNCDRAFT_59250|Rho GTPase-activating protein 20	XP_009403551.1	1.66e-99	PREDICTED: squamosa promoter-binding-like protein 16 [Musa acuminata subsp. malaccensis]
miR156	Maker00031959	2	NA	1.5	NA	Maker00031959	GO:0005634,GO:0003677,GO:0046872,	K13415|1|3e-20|96.7|mdm:103401427|protein brassinosteroid insensitive 1 [EC:2.7.10.1 2.7.11.1]!K20641|2|2e-14|79.3|cvr:CHLNCDRAFT_59250|Rho GTPase-activating protein 20	XP_009415427.1	5.17e-151	PREDICTED: squamosa promoter-binding-like protein 14 isoform X2 [Musa acuminata subsp. malaccensis]
miR156	Maker00038869	4	NA	2.5	NA	Maker00038869	-	K13648|1|0.0|934|mus:103999557|alpha-1,4-galacturonosyltransferase [EC:2.4.1.43]	XP_009419615.1	0	PREDICTED: probable galacturonosyltransferase 10 [Musa acuminata subsp. malaccensis]
miR156	Maker00040834	2	NA	1.5	NA	Maker00040834	GO:0005634,GO:0003677,GO:0046872,	-	XP_009415427.1	3.09e-109	PREDICTED: squamosa promoter-binding-like protein 14 isoform X2 [Musa acuminata subsp. malaccensis]
miR156	Maker00042782	4	NA	2	NA	Maker00042782	GO:0046872,	K18753|1|2e-09|63.2|dct:110100638|butyrate response factor	XP_018678075.1	3.09e-55	PREDICTED: tristetraprolin-like [Musa acuminata subsp. malaccensis]
miR156	Maker00044264	2	NA	1.5	NA	Maker00044264	-	K13415|1|5e-19|94.4|mdm:103401427|protein brassinosteroid insensitive 1 [EC:2.7.10.1 2.7.11.1]!K20641|2|2e-11|70.9|cvr:CHLNCDRAFT_59250|Rho GTPase-activating protein 20	XP_009410639.1	4.14e-170	PREDICTED: squamosa promoter-binding-like protein 16 [Musa acuminata subsp. malaccensis]
miR156	Maker00045051	2	NA	1.5	NA	Maker00045051	GO:0005634,GO:0003677,GO:0046872,	K13415|1|4e-19|96.3|mdm:103401427|protein brassinosteroid insensitive 1 [EC:2.7.10.1 2.7.11.1]!K05909|2|1e-12|75.5|ccaj:109812156|laccase [EC:1.10.3.2]!K20641|3|3e-11|71.2|cvr:CHLNCDRAFT_59250|Rho GTPase-activating protein 20!K15718|4|4e-10|67.4|mus:103989776|linoleate 9S-lipoxygenase [EC:1.13.11.58]	XP_009415922.1	4.35e-126	PREDICTED: squamosa promoter-binding-like protein 16 [Musa acuminata subsp. malaccensis]
miR156	Maker00045382	4	NA	2	NA	Maker00045382	GO:0046872,	K18753|1|2e-08|60.5|dct:110100638|butyrate response factor	XP_018678075.1	8.27e-52	PREDICTED: tristetraprolin-like [Musa acuminata subsp. malaccensis]
miR156	Maker00045502	2	NA	1.5	NA	Maker00045502	GO:0005634,GO:0003677,GO:0046872,	-	XP_009419166.1	4.24e-92	PREDICTED: squamosa promoter-binding-like protein 14 isoform X2 [Musa acuminata subsp. malaccensis]
miR156	Maker00050747	1	NA	1	NA	Maker00050747	-	K13415|1|4e-22|103|mdm:103401427|protein brassinosteroid insensitive 1 [EC:2.7.10.1 2.7.11.1]!K20641|2|8e-12|72.4|cvr:CHLNCDRAFT_59250|Rho GTPase-activating protein 20	XP_009396218.1	1.92e-164	PREDICTED: squamosa promoter-binding-like protein 3 isoform X2 [Musa acuminata subsp. malaccensis]
miR156	Maker00052423	2	NA	1.5	NA	Maker00052423	-	K13415|1|8e-18|89.7|mdm:103401427|protein brassinosteroid insensitive 1 [EC:2.7.10.1 2.7.11.1]!K20641|2|2e-13|76.6|cvr:CHLNCDRAFT_59250|Rho GTPase-activating protein 20	XP_009400684.1	1.81e-110	PREDICTED: squamosa promoter-binding-like protein 7 [Musa acuminata subsp. malaccensis]
miR156	Maker00060741	2	NA	1.5	NA	Maker00060741	GO:0005634,GO:0005634,GO:0003677,GO:0046872,GO:0003677,GO:0046872,	K13415|1|1e-20|98.6|mdm:103401427|protein brassinosteroid insensitive 1 [EC:2.7.10.1 2.7.11.1]!K20641|2|4e-12|72.4|cvr:CHLNCDRAFT_59250|Rho GTPase-activating protein 20	XP_009386067.1	1.24e-138	PREDICTED: squamosa promoter-binding-like protein 16 [Musa acuminata subsp. malaccensis]
miR156	Maker00064385	2	NA	1.5	NA	Maker00064385	GO:0005634,GO:0003677,GO:0046872,	K13415|1|6e-20|96.7|mdm:103401427|protein brassinosteroid insensitive 1 [EC:2.7.10.1 2.7.11.1]!K20641|2|1e-11|71.6|cvr:CHLNCDRAFT_59250|Rho GTPase-activating protein 20	XP_009403551.1	1.04e-129	PREDICTED: squamosa promoter-binding-like protein 16 [Musa acuminata subsp. malaccensis]
miR156	Maker00064398	2	NA	1.5	NA	Maker00064398	GO:0005634,GO:0003677,GO:0046872,	K13415|1|1e-14|80.9|mdm:103401427|protein brassinosteroid insensitive 1 [EC:2.7.10.1 2.7.11.1]!K20641|2|5e-06|53.9|cvr:CHLNCDRAFT_59250|Rho GTPase-activating protein 20	XP_009418579.1	0	PREDICTED: squamosa promoter-binding-like protein 12 [Musa acuminata subsp. malaccensis]
miR156	Maker00008769	2	NA	1.5	NA	Maker00008769	-	K13415|1|3e-21|100|mdm:103401427|protein brassinosteroid insensitive 1 [EC:2.7.10.1 2.7.11.1]!K20641|2|2e-09|64.7|cvr:CHLNCDRAFT_59250|Rho GTPase-activating protein 20	XP_009410639.1	4.76e-144	PREDICTED: squamosa promoter-binding-like protein 16 [Musa acuminata subsp. malaccensis]
miR156	Maker00010671	2	NA	1.5	NA	Maker00010671	-	K13415|1|1e-19|97.1|mdm:103401427|protein brassinosteroid insensitive 1 [EC:2.7.10.1 2.7.11.1]!K20641|2|1e-11|72.0|cvr:CHLNCDRAFT_59250|Rho GTPase-activating protein 20	XP_009410639.1	5.76e-154	PREDICTED: squamosa promoter-binding-like protein 16 [Musa acuminata subsp. malaccensis]
miR156	Maker00022469	2	NA	1.5	NA	Maker00022469	-	K13415|1|3e-19|93.6|mdm:103401427|protein brassinosteroid insensitive 1 [EC:2.7.10.1 2.7.11.1]!K20641|2|1e-13|77.0|cvr:CHLNCDRAFT_59250|Rho GTPase-activating protein 20	XP_009405686.1	3.45e-114	PREDICTED: squamosa promoter-binding-like protein 14 [Musa acuminata subsp. malaccensis]
miR156	Maker00023004	1.5	NA	1	NA	Maker00023004	GO:0005634,GO:0005634,GO:0003677,GO:0046872,GO:0003677,GO:0046872,	K13415|1|9e-12|72.0|mdm:103401427|protein brassinosteroid insensitive 1 [EC:2.7.10.1 2.7.11.1]!K20641|2|2e-06|55.1|cvr:CHLNCDRAFT_59250|Rho GTPase-activating protein 20	XP_009401474.1	5.78e-98	PREDICTED: squamosa promoter-binding-like protein 12 isoform X2 [Musa acuminata subsp. malaccensis]
miR156	Maker00025444	3	NA	2	NA	Maker00025444	GO:0005634,GO:0005634,GO:0003677,GO:0046872,GO:0003677,GO:0046872,	K13415|1|9e-20|98.2|mdm:103401427|protein brassinosteroid insensitive 1 [EC:2.7.10.1 2.7.11.1]!K20641|2|6e-09|63.5|cvr:CHLNCDRAFT_59250|Rho GTPase-activating protein 20	XP_009419993.1	2.2e-123	PREDICTED: squamosa promoter-binding-like protein 12 [Musa acuminata subsp. malaccensis]
miR156	Maker00027061	1	NA	1	NA	Maker00027061	GO:0005634,GO:0003677,GO:0046872,	K13415|1|6e-20|97.1|mdm:103401427|protein brassinosteroid insensitive 1 [EC:2.7.10.1 2.7.11.1]!K20641|2|7e-12|72.4|cvr:CHLNCDRAFT_59250|Rho GTPase-activating protein 20	XP_009403551.1	1.66e-99	PREDICTED: squamosa promoter-binding-like protein 16 [Musa acuminata subsp. malaccensis]
miR156	Maker00031959	2	NA	1.5	NA	Maker00031959	GO:0005634,GO:0003677,GO:0046872,	K13415|1|3e-20|96.7|mdm:103401427|protein brassinosteroid insensitive 1 [EC:2.7.10.1 2.7.11.1]!K20641|2|2e-14|79.3|cvr:CHLNCDRAFT_59250|Rho GTPase-activating protein 20	XP_009415427.1	5.17e-151	PREDICTED: squamosa promoter-binding-like protein 14 isoform X2 [Musa acuminata subsp. malaccensis]
miR156	Maker00038869	4	NA	2.5	NA	Maker00038869	-	K13648|1|0.0|934|mus:103999557|alpha-1,4-galacturonosyltransferase [EC:2.4.1.43]	XP_009419615.1	0	PREDICTED: probable galacturonosyltransferase 10 [Musa acuminata subsp. malaccensis]
miR156	Maker00040834	2	NA	1.5	NA	Maker00040834	GO:0005634,GO:0003677,GO:0046872,	-	XP_009415427.1	3.09e-109	PREDICTED: squamosa promoter-binding-like protein 14 isoform X2 [Musa acuminata subsp. malaccensis]
miR156	Maker00042782	4	NA	2	NA	Maker00042782	GO:0046872,	K18753|1|2e-09|63.2|dct:110100638|butyrate response factor	XP_018678075.1	3.09e-55	PREDICTED: tristetraprolin-like [Musa acuminata subsp. malaccensis]
miR156	Maker00044264	2	NA	1.5	NA	Maker00044264	-	K13415|1|5e-19|94.4|mdm:103401427|protein brassinosteroid insensitive 1 [EC:2.7.10.1 2.7.11.1]!K20641|2|2e-11|70.9|cvr:CHLNCDRAFT_59250|Rho GTPase-activating protein 20	XP_009410639.1	4.14e-170	PREDICTED: squamosa promoter-binding-like protein 16 [Musa acuminata subsp. malaccensis]
miR156	Maker00045051	2	NA	1.5	NA	Maker00045051	GO:0005634,GO:0003677,GO:0046872,	K13415|1|4e-19|96.3|mdm:103401427|protein brassinosteroid insensitive 1 [EC:2.7.10.1 2.7.11.1]!K05909|2|1e-12|75.5|ccaj:109812156|laccase [EC:1.10.3.2]!K20641|3|3e-11|71.2|cvr:CHLNCDRAFT_59250|Rho GTPase-activating protein 20!K15718|4|4e-10|67.4|mus:103989776|linoleate 9S-lipoxygenase [EC:1.13.11.58]	XP_009415922.1	4.35e-126	PREDICTED: squamosa promoter-binding-like protein 16 [Musa acuminata subsp. malaccensis]
miR156	Maker00045382	4	NA	2	NA	Maker00045382	GO:0046872,	K18753|1|2e-08|60.5|dct:110100638|butyrate response factor	XP_018678075.1	8.27e-52	PREDICTED: tristetraprolin-like [Musa acuminata subsp. malaccensis]
miR156	Maker00045502	2	NA	1.5	NA	Maker00045502	GO:0005634,GO:0003677,GO:0046872,	-	XP_009419166.1	4.24e-92	PREDICTED: squamosa promoter-binding-like protein 14 isoform X2 [Musa acuminata subsp. malaccensis]
miR156	Maker00050747	1	NA	1	NA	Maker00050747	-	K13415|1|4e-22|103|mdm:103401427|protein brassinosteroid insensitive 1 [EC:2.7.10.1 2.7.11.1]!K20641|2|8e-12|72.4|cvr:CHLNCDRAFT_59250|Rho GTPase-activating protein 20	XP_009396218.1	1.92e-164	PREDICTED: squamosa promoter-binding-like protein 3 isoform X2 [Musa acuminata subsp. malaccensis]
miR156	Maker00052423	2	NA	1.5	NA	Maker00052423	-	K13415|1|8e-18|89.7|mdm:103401427|protein brassinosteroid insensitive 1 [EC:2.7.10.1 2.7.11.1]!K20641|2|2e-13|76.6|cvr:CHLNCDRAFT_59250|Rho GTPase-activating protein 20	XP_009400684.1	1.81e-110	PREDICTED: squamosa promoter-binding-like protein 7 [Musa acuminata subsp. malaccensis]
miR156	Maker00060741	2	NA	1.5	NA	Maker00060741	GO:0005634,GO:0005634,GO:0003677,GO:0046872,GO:0003677,GO:0046872,	K13415|1|1e-20|98.6|mdm:103401427|protein brassinosteroid insensitive 1 [EC:2.7.10.1 2.7.11.1]!K20641|2|4e-12|72.4|cvr:CHLNCDRAFT_59250|Rho GTPase-activating protein 20	XP_009386067.1	1.24e-138	PREDICTED: squamosa promoter-binding-like protein 16 [Musa acuminata subsp. malaccensis]
miR156	Maker00064385	2	NA	1.5	NA	Maker00064385	GO:0005634,GO:0003677,GO:0046872,	K13415|1|6e-20|96.7|mdm:103401427|protein brassinosteroid insensitive 1 [EC:2.7.10.1 2.7.11.1]!K20641|2|1e-11|71.6|cvr:CHLNCDRAFT_59250|Rho GTPase-activating protein 20	XP_009403551.1	1.04e-129	PREDICTED: squamosa promoter-binding-like protein 16 [Musa acuminata subsp. malaccensis]
miR156	Maker00064398	2	NA	1.5	NA	Maker00064398	GO:0005634,GO:0003677,GO:0046872,	K13415|1|1e-14|80.9|mdm:103401427|protein brassinosteroid insensitive 1 [EC:2.7.10.1 2.7.11.1]!K20641|2|5e-06|53.9|cvr:CHLNCDRAFT_59250|Rho GTPase-activating protein 20	XP_009418579.1	0	PREDICTED: squamosa promoter-binding-like protein 12 [Musa acuminata subsp. malaccensis]
miR156	Maker00008769	2	NA	1.5	NA	Maker00008769	-	K13415|1|3e-21|100|mdm:103401427|protein brassinosteroid insensitive 1 [EC:2.7.10.1 2.7.11.1]!K20641|2|2e-09|64.7|cvr:CHLNCDRAFT_59250|Rho GTPase-activating protein 20	XP_009410639.1	4.76e-144	PREDICTED: squamosa promoter-binding-like protein 16 [Musa acuminata subsp. malaccensis]
miR156	Maker00010671	2	NA	1.5	NA	Maker00010671	-	K13415|1|1e-19|97.1|mdm:103401427|protein brassinosteroid insensitive 1 [EC:2.7.10.1 2.7.11.1]!K20641|2|1e-11|72.0|cvr:CHLNCDRAFT_59250|Rho GTPase-activating protein 20	XP_009410639.1	5.76e-154	PREDICTED: squamosa promoter-binding-like protein 16 [Musa acuminata subsp. malaccensis]
miR156	Maker00022469	2	NA	1.5	NA	Maker00022469	-	K13415|1|3e-19|93.6|mdm:103401427|protein brassinosteroid insensitive 1 [EC:2.7.10.1 2.7.11.1]!K20641|2|1e-13|77.0|cvr:CHLNCDRAFT_59250|Rho GTPase-activating protein 20	XP_009405686.1	3.45e-114	PREDICTED: squamosa promoter-binding-like protein 14 [Musa acuminata subsp. malaccensis]
miR156	Maker00023004	1.5	NA	1	NA	Maker00023004	GO:0005634,GO:0005634,GO:0003677,GO:0046872,GO:0003677,GO:0046872,	K13415|1|9e-12|72.0|mdm:103401427|protein brassinosteroid insensitive 1 [EC:2.7.10.1 2.7.11.1]!K20641|2|2e-06|55.1|cvr:CHLNCDRAFT_59250|Rho GTPase-activating protein 20	XP_009401474.1	5.78e-98	PREDICTED: squamosa promoter-binding-like protein 12 isoform X2 [Musa acuminata subsp. malaccensis]
miR156	Maker00025444	3	NA	2	NA	Maker00025444	GO:0005634,GO:0005634,GO:0003677,GO:0046872,GO:0003677,GO:0046872,	K13415|1|9e-20|98.2|mdm:103401427|protein brassinosteroid insensitive 1 [EC:2.7.10.1 2.7.11.1]!K20641|2|6e-09|63.5|cvr:CHLNCDRAFT_59250|Rho GTPase-activating protein 20	XP_009419993.1	2.2e-123	PREDICTED: squamosa promoter-binding-like protein 12 [Musa acuminata subsp. malaccensis]
miR156	Maker00027061	1	NA	1	NA	Maker00027061	GO:0005634,GO:0003677,GO:0046872,	K13415|1|6e-20|97.1|mdm:103401427|protein brassinosteroid insensitive 1 [EC:2.7.10.1 2.7.11.1]!K20641|2|7e-12|72.4|cvr:CHLNCDRAFT_59250|Rho GTPase-activating protein 20	XP_009403551.1	1.66e-99	PREDICTED: squamosa promoter-binding-like protein 16 [Musa acuminata subsp. malaccensis]
miR156	Maker00031959	2	NA	1.5	NA	Maker00031959	GO:0005634,GO:0003677,GO:0046872,	K13415|1|3e-20|96.7|mdm:103401427|protein brassinosteroid insensitive 1 [EC:2.7.10.1 2.7.11.1]!K20641|2|2e-14|79.3|cvr:CHLNCDRAFT_59250|Rho GTPase-activating protein 20	XP_009415427.1	5.17e-151	PREDICTED: squamosa promoter-binding-like protein 14 isoform X2 [Musa acuminata subsp. malaccensis]
miR156	Maker00040834	2	NA	1.5	NA	Maker00040834	GO:0005634,GO:0003677,GO:0046872,	-	XP_009415427.1	3.09e-109	PREDICTED: squamosa promoter-binding-like protein 14 isoform X2 [Musa acuminata subsp. malaccensis]
miR156	Maker00044264	2	NA	1.5	NA	Maker00044264	-	K13415|1|5e-19|94.4|mdm:103401427|protein brassinosteroid insensitive 1 [EC:2.7.10.1 2.7.11.1]!K20641|2|2e-11|70.9|cvr:CHLNCDRAFT_59250|Rho GTPase-activating protein 20	XP_009410639.1	4.14e-170	PREDICTED: squamosa promoter-binding-like protein 16 [Musa acuminata subsp. malaccensis]
miR156	Maker00045051	2	NA	1.5	NA	Maker00045051	GO:0005634,GO:0003677,GO:0046872,	K13415|1|4e-19|96.3|mdm:103401427|protein brassinosteroid insensitive 1 [EC:2.7.10.1 2.7.11.1]!K05909|2|1e-12|75.5|ccaj:109812156|laccase [EC:1.10.3.2]!K20641|3|3e-11|71.2|cvr:CHLNCDRAFT_59250|Rho GTPase-activating protein 20!K15718|4|4e-10|67.4|mus:103989776|linoleate 9S-lipoxygenase [EC:1.13.11.58]	XP_009415922.1	4.35e-126	PREDICTED: squamosa promoter-binding-like protein 16 [Musa acuminata subsp. malaccensis]
miR156	Maker00045502	2	NA	1.5	NA	Maker00045502	GO:0005634,GO:0003677,GO:0046872,	-	XP_009419166.1	4.24e-92	PREDICTED: squamosa promoter-binding-like protein 14 isoform X2 [Musa acuminata subsp. malaccensis]
miR156	Maker00050747	1	NA	1	NA	Maker00050747	-	K13415|1|4e-22|103|mdm:103401427|protein brassinosteroid insensitive 1 [EC:2.7.10.1 2.7.11.1]!K20641|2|8e-12|72.4|cvr:CHLNCDRAFT_59250|Rho GTPase-activating protein 20	XP_009396218.1	1.92e-164	PREDICTED: squamosa promoter-binding-like protein 3 isoform X2 [Musa acuminata subsp. malaccensis]
miR156	Maker00052423	2	NA	1.5	NA	Maker00052423	-	K13415|1|8e-18|89.7|mdm:103401427|protein brassinosteroid insensitive 1 [EC:2.7.10.1 2.7.11.1]!K20641|2|2e-13|76.6|cvr:CHLNCDRAFT_59250|Rho GTPase-activating protein 20	XP_009400684.1	1.81e-110	PREDICTED: squamosa promoter-binding-like protein 7 [Musa acuminata subsp. malaccensis]
miR156	Maker00060741	2	NA	1.5	NA	Maker00060741	GO:0005634,GO:0005634,GO:0003677,GO:0046872,GO:0003677,GO:0046872,	K13415|1|1e-20|98.6|mdm:103401427|protein brassinosteroid insensitive 1 [EC:2.7.10.1 2.7.11.1]!K20641|2|4e-12|72.4|cvr:CHLNCDRAFT_59250|Rho GTPase-activating protein 20	XP_009386067.1	1.24e-138	PREDICTED: squamosa promoter-binding-like protein 16 [Musa acuminata subsp. malaccensis]
miR156	Maker00064385	2	NA	1.5	NA	Maker00064385	GO:0005634,GO:0003677,GO:0046872,	K13415|1|6e-20|96.7|mdm:103401427|protein brassinosteroid insensitive 1 [EC:2.7.10.1 2.7.11.1]!K20641|2|1e-11|71.6|cvr:CHLNCDRAFT_59250|Rho GTPase-activating protein 20	XP_009403551.1	1.04e-129	PREDICTED: squamosa promoter-binding-like protein 16 [Musa acuminata subsp. malaccensis]
miR156	Maker00064398	2	NA	1.5	NA	Maker00064398	GO:0005634,GO:0003677,GO:0046872,	K13415|1|1e-14|80.9|mdm:103401427|protein brassinosteroid insensitive 1 [EC:2.7.10.1 2.7.11.1]!K20641|2|5e-06|53.9|cvr:CHLNCDRAFT_59250|Rho GTPase-activating protein 20	XP_009418579.1	0	PREDICTED: squamosa promoter-binding-like protein 12 [Musa acuminata subsp. malaccensis]
miR156	Maker00008769	2	NA	1.5	NA	Maker00008769	-	K13415|1|3e-21|100|mdm:103401427|protein brassinosteroid insensitive 1 [EC:2.7.10.1 2.7.11.1]!K20641|2|2e-09|64.7|cvr:CHLNCDRAFT_59250|Rho GTPase-activating protein 20	XP_009410639.1	4.76e-144	PREDICTED: squamosa promoter-binding-like protein 16 [Musa acuminata subsp. malaccensis]
miR156	Maker00010671	2	NA	1.5	NA	Maker00010671	-	K13415|1|1e-19|97.1|mdm:103401427|protein brassinosteroid insensitive 1 [EC:2.7.10.1 2.7.11.1]!K20641|2|1e-11|72.0|cvr:CHLNCDRAFT_59250|Rho GTPase-activating protein 20	XP_009410639.1	5.76e-154	PREDICTED: squamosa promoter-binding-like protein 16 [Musa acuminata subsp. malaccensis]
miR156	Maker00022469	2	NA	1.5	NA	Maker00022469	-	K13415|1|3e-19|93.6|mdm:103401427|protein brassinosteroid insensitive 1 [EC:2.7.10.1 2.7.11.1]!K20641|2|1e-13|77.0|cvr:CHLNCDRAFT_59250|Rho GTPase-activating protein 20	XP_009405686.1	3.45e-114	PREDICTED: squamosa promoter-binding-like protein 14 [Musa acuminata subsp. malaccensis]
miR156	Maker00025444	3	NA	2	NA	Maker00025444	GO:0005634,GO:0005634,GO:0003677,GO:0046872,GO:0003677,GO:0046872,	K13415|1|9e-20|98.2|mdm:103401427|protein brassinosteroid insensitive 1 [EC:2.7.10.1 2.7.11.1]!K20641|2|6e-09|63.5|cvr:CHLNCDRAFT_59250|Rho GTPase-activating protein 20	XP_009419993.1	2.2e-123	PREDICTED: squamosa promoter-binding-like protein 12 [Musa acuminata subsp. malaccensis]
miR156	Maker00027061	1	NA	1	NA	Maker00027061	GO:0005634,GO:0003677,GO:0046872,	K13415|1|6e-20|97.1|mdm:103401427|protein brassinosteroid insensitive 1 [EC:2.7.10.1 2.7.11.1]!K20641|2|7e-12|72.4|cvr:CHLNCDRAFT_59250|Rho GTPase-activating protein 20	XP_009403551.1	1.66e-99	PREDICTED: squamosa promoter-binding-like protein 16 [Musa acuminata subsp. malaccensis]
miR156	Maker00031959	2	NA	1.5	NA	Maker00031959	GO:0005634,GO:0003677,GO:0046872,	K13415|1|3e-20|96.7|mdm:103401427|protein brassinosteroid insensitive 1 [EC:2.7.10.1 2.7.11.1]!K20641|2|2e-14|79.3|cvr:CHLNCDRAFT_59250|Rho GTPase-activating protein 20	XP_009415427.1	5.17e-151	PREDICTED: squamosa promoter-binding-like protein 14 isoform X2 [Musa acuminata subsp. malaccensis]
miR156	Maker00040834	2	NA	1.5	NA	Maker00040834	GO:0005634,GO:0003677,GO:0046872,	-	XP_009415427.1	3.09e-109	PREDICTED: squamosa promoter-binding-like protein 14 isoform X2 [Musa acuminata subsp. malaccensis]
miR156	Maker00044264	2	NA	1.5	NA	Maker00044264	-	K13415|1|5e-19|94.4|mdm:103401427|protein brassinosteroid insensitive 1 [EC:2.7.10.1 2.7.11.1]!K20641|2|2e-11|70.9|cvr:CHLNCDRAFT_59250|Rho GTPase-activating protein 20	XP_009410639.1	4.14e-170	PREDICTED: squamosa promoter-binding-like protein 16 [Musa acuminata subsp. malaccensis]
miR156	Maker00045051	2	NA	1.5	NA	Maker00045051	GO:0005634,GO:0003677,GO:0046872,	K13415|1|4e-19|96.3|mdm:103401427|protein brassinosteroid insensitive 1 [EC:2.7.10.1 2.7.11.1]!K05909|2|1e-12|75.5|ccaj:109812156|laccase [EC:1.10.3.2]!K20641|3|3e-11|71.2|cvr:CHLNCDRAFT_59250|Rho GTPase-activating protein 20!K15718|4|4e-10|67.4|mus:103989776|linoleate 9S-lipoxygenase [EC:1.13.11.58]	XP_009415922.1	4.35e-126	PREDICTED: squamosa promoter-binding-like protein 16 [Musa acuminata subsp. malaccensis]
miR156	Maker00045502	2	NA	1.5	NA	Maker00045502	GO:0005634,GO:0003677,GO:0046872,	-	XP_009419166.1	4.24e-92	PREDICTED: squamosa promoter-binding-like protein 14 isoform X2 [Musa acuminata subsp. malaccensis]
miR156	Maker00050747	1	NA	1	NA	Maker00050747	-	K13415|1|4e-22|103|mdm:103401427|protein brassinosteroid insensitive 1 [EC:2.7.10.1 2.7.11.1]!K20641|2|8e-12|72.4|cvr:CHLNCDRAFT_59250|Rho GTPase-activating protein 20	XP_009396218.1	1.92e-164	PREDICTED: squamosa promoter-binding-like protein 3 isoform X2 [Musa acuminata subsp. malaccensis]
miR156	Maker00052423	2	NA	1.5	NA	Maker00052423	-	K13415|1|8e-18|89.7|mdm:103401427|protein brassinosteroid insensitive 1 [EC:2.7.10.1 2.7.11.1]!K20641|2|2e-13|76.6|cvr:CHLNCDRAFT_59250|Rho GTPase-activating protein 20	XP_009400684.1	1.81e-110	PREDICTED: squamosa promoter-binding-like protein 7 [Musa acuminata subsp. malaccensis]
miR156	Maker00060741	2	NA	1.5	NA	Maker00060741	GO:0005634,GO:0005634,GO:0003677,GO:0046872,GO:0003677,GO:0046872,	K13415|1|1e-20|98.6|mdm:103401427|protein brassinosteroid insensitive 1 [EC:2.7.10.1 2.7.11.1]!K20641|2|4e-12|72.4|cvr:CHLNCDRAFT_59250|Rho GTPase-activating protein 20	XP_009386067.1	1.24e-138	PREDICTED: squamosa promoter-binding-like protein 16 [Musa acuminata subsp. malaccensis]
miR156	Maker00064385	2	NA	1.5	NA	Maker00064385	GO:0005634,GO:0003677,GO:0046872,	K13415|1|6e-20|96.7|mdm:103401427|protein brassinosteroid insensitive 1 [EC:2.7.10.1 2.7.11.1]!K20641|2|1e-11|71.6|cvr:CHLNCDRAFT_59250|Rho GTPase-activating protein 20	XP_009403551.1	1.04e-129	PREDICTED: squamosa promoter-binding-like protein 16 [Musa acuminata subsp. malaccensis]
miR156	Maker00064398	2	NA	1.5	NA	Maker00064398	GO:0005634,GO:0003677,GO:0046872,	K13415|1|1e-14|80.9|mdm:103401427|protein brassinosteroid insensitive 1 [EC:2.7.10.1 2.7.11.1]!K20641|2|5e-06|53.9|cvr:CHLNCDRAFT_59250|Rho GTPase-activating protein 20	XP_009418579.1	0	PREDICTED: squamosa promoter-binding-like protein 12 [Musa acuminata subsp. malaccensis]
miR156_2	Maker00008769	3	NA	1.5	NA	Maker00008769	-	K13415|1|3e-21|100|mdm:103401427|protein brassinosteroid insensitive 1 [EC:2.7.10.1 2.7.11.1]!K20641|2|2e-09|64.7|cvr:CHLNCDRAFT_59250|Rho GTPase-activating protein 20	XP_009410639.1	4.76e-144	PREDICTED: squamosa promoter-binding-like protein 16 [Musa acuminata subsp. malaccensis]
miR156_2	Maker00010671	3	NA	1.5	NA	Maker00010671	-	K13415|1|1e-19|97.1|mdm:103401427|protein brassinosteroid insensitive 1 [EC:2.7.10.1 2.7.11.1]!K20641|2|1e-11|72.0|cvr:CHLNCDRAFT_59250|Rho GTPase-activating protein 20	XP_009410639.1	5.76e-154	PREDICTED: squamosa promoter-binding-like protein 16 [Musa acuminata subsp. malaccensis]
miR156_2	Maker00022469	3	NA	1.5	NA	Maker00022469	-	K13415|1|3e-19|93.6|mdm:103401427|protein brassinosteroid insensitive 1 [EC:2.7.10.1 2.7.11.1]!K20641|2|1e-13|77.0|cvr:CHLNCDRAFT_59250|Rho GTPase-activating protein 20	XP_009405686.1	3.45e-114	PREDICTED: squamosa promoter-binding-like protein 14 [Musa acuminata subsp. malaccensis]
miR156_2	Maker00023004	3.5	NA	2.5	NA	Maker00023004	GO:0005634,GO:0005634,GO:0003677,GO:0046872,GO:0003677,GO:0046872,	K13415|1|9e-12|72.0|mdm:103401427|protein brassinosteroid insensitive 1 [EC:2.7.10.1 2.7.11.1]!K20641|2|2e-06|55.1|cvr:CHLNCDRAFT_59250|Rho GTPase-activating protein 20	XP_009401474.1	5.78e-98	PREDICTED: squamosa promoter-binding-like protein 12 isoform X2 [Musa acuminata subsp. malaccensis]
miR156_2	Maker00025444	2	NA	1	NA	Maker00025444	GO:0005634,GO:0005634,GO:0003677,GO:0046872,GO:0003677,GO:0046872,	K13415|1|9e-20|98.2|mdm:103401427|protein brassinosteroid insensitive 1 [EC:2.7.10.1 2.7.11.1]!K20641|2|6e-09|63.5|cvr:CHLNCDRAFT_59250|Rho GTPase-activating protein 20	XP_009419993.1	2.2e-123	PREDICTED: squamosa promoter-binding-like protein 12 [Musa acuminata subsp. malaccensis]
miR156_2	Maker00027061	2.5	NA	1.2	NA	Maker00027061	GO:0005634,GO:0003677,GO:0046872,	K13415|1|6e-20|97.1|mdm:103401427|protein brassinosteroid insensitive 1 [EC:2.7.10.1 2.7.11.1]!K20641|2|7e-12|72.4|cvr:CHLNCDRAFT_59250|Rho GTPase-activating protein 20	XP_009403551.1	1.66e-99	PREDICTED: squamosa promoter-binding-like protein 16 [Musa acuminata subsp. malaccensis]
miR156_2	Maker00031959	2	NA	1	NA	Maker00031959	GO:0005634,GO:0003677,GO:0046872,	K13415|1|3e-20|96.7|mdm:103401427|protein brassinosteroid insensitive 1 [EC:2.7.10.1 2.7.11.1]!K20641|2|2e-14|79.3|cvr:CHLNCDRAFT_59250|Rho GTPase-activating protein 20	XP_009415427.1	5.17e-151	PREDICTED: squamosa promoter-binding-like protein 14 isoform X2 [Musa acuminata subsp. malaccensis]
miR156_2	Maker00040834	2	NA	1	NA	Maker00040834	GO:0005634,GO:0003677,GO:0046872,	-	XP_009415427.1	3.09e-109	PREDICTED: squamosa promoter-binding-like protein 14 isoform X2 [Musa acuminata subsp. malaccensis]
miR156_2	Maker00044264	3	NA	1.5	NA	Maker00044264	-	K13415|1|5e-19|94.4|mdm:103401427|protein brassinosteroid insensitive 1 [EC:2.7.10.1 2.7.11.1]!K20641|2|2e-11|70.9|cvr:CHLNCDRAFT_59250|Rho GTPase-activating protein 20	XP_009410639.1	4.14e-170	PREDICTED: squamosa promoter-binding-like protein 16 [Musa acuminata subsp. malaccensis]
miR156_2	Maker00045051	3	NA	1.5	NA	Maker00045051	GO:0005634,GO:0003677,GO:0046872,	K13415|1|4e-19|96.3|mdm:103401427|protein brassinosteroid insensitive 1 [EC:2.7.10.1 2.7.11.1]!K05909|2|1e-12|75.5|ccaj:109812156|laccase [EC:1.10.3.2]!K20641|3|3e-11|71.2|cvr:CHLNCDRAFT_59250|Rho GTPase-activating protein 20!K15718|4|4e-10|67.4|mus:103989776|linoleate 9S-lipoxygenase [EC:1.13.11.58]	XP_009415922.1	4.35e-126	PREDICTED: squamosa promoter-binding-like protein 16 [Musa acuminata subsp. malaccensis]
miR156_2	Maker00045502	2	NA	1	NA	Maker00045502	GO:0005634,GO:0003677,GO:0046872,	-	XP_009419166.1	4.24e-92	PREDICTED: squamosa promoter-binding-like protein 14 isoform X2 [Musa acuminata subsp. malaccensis]
miR156_2	Maker00050747	2.5	NA	1.2	NA	Maker00050747	-	K13415|1|4e-22|103|mdm:103401427|protein brassinosteroid insensitive 1 [EC:2.7.10.1 2.7.11.1]!K20641|2|8e-12|72.4|cvr:CHLNCDRAFT_59250|Rho GTPase-activating protein 20	XP_009396218.1	1.92e-164	PREDICTED: squamosa promoter-binding-like protein 3 isoform X2 [Musa acuminata subsp. malaccensis]
miR156_2	Maker00052423	3	NA	1.5	NA	Maker00052423	-	K13415|1|8e-18|89.7|mdm:103401427|protein brassinosteroid insensitive 1 [EC:2.7.10.1 2.7.11.1]!K20641|2|2e-13|76.6|cvr:CHLNCDRAFT_59250|Rho GTPase-activating protein 20	XP_009400684.1	1.81e-110	PREDICTED: squamosa promoter-binding-like protein 7 [Musa acuminata subsp. malaccensis]
miR156_2	Maker00060741	3	NA	1.5	NA	Maker00060741	GO:0005634,GO:0005634,GO:0003677,GO:0046872,GO:0003677,GO:0046872,	K13415|1|1e-20|98.6|mdm:103401427|protein brassinosteroid insensitive 1 [EC:2.7.10.1 2.7.11.1]!K20641|2|4e-12|72.4|cvr:CHLNCDRAFT_59250|Rho GTPase-activating protein 20	XP_009386067.1	1.24e-138	PREDICTED: squamosa promoter-binding-like protein 16 [Musa acuminata subsp. malaccensis]
miR156_2	Maker00064385	3	NA	1.5	NA	Maker00064385	GO:0005634,GO:0003677,GO:0046872,	K13415|1|6e-20|96.7|mdm:103401427|protein brassinosteroid insensitive 1 [EC:2.7.10.1 2.7.11.1]!K20641|2|1e-11|71.6|cvr:CHLNCDRAFT_59250|Rho GTPase-activating protein 20	XP_009403551.1	1.04e-129	PREDICTED: squamosa promoter-binding-like protein 16 [Musa acuminata subsp. malaccensis]
miR156_2	Maker00064398	2	NA	1	NA	Maker00064398	GO:0005634,GO:0003677,GO:0046872,	K13415|1|1e-14|80.9|mdm:103401427|protein brassinosteroid insensitive 1 [EC:2.7.10.1 2.7.11.1]!K20641|2|5e-06|53.9|cvr:CHLNCDRAFT_59250|Rho GTPase-activating protein 20	XP_009418579.1	0	PREDICTED: squamosa promoter-binding-like protein 12 [Musa acuminata subsp. malaccensis]
miR156_2	Maker00008769	3	NA	1.5	NA	Maker00008769	-	K13415|1|3e-21|100|mdm:103401427|protein brassinosteroid insensitive 1 [EC:2.7.10.1 2.7.11.1]!K20641|2|2e-09|64.7|cvr:CHLNCDRAFT_59250|Rho GTPase-activating protein 20	XP_009410639.1	4.76e-144	PREDICTED: squamosa promoter-binding-like protein 16 [Musa acuminata subsp. malaccensis]
miR156_2	Maker00010671	3	NA	1.5	NA	Maker00010671	-	K13415|1|1e-19|97.1|mdm:103401427|protein brassinosteroid insensitive 1 [EC:2.7.10.1 2.7.11.1]!K20641|2|1e-11|72.0|cvr:CHLNCDRAFT_59250|Rho GTPase-activating protein 20	XP_009410639.1	5.76e-154	PREDICTED: squamosa promoter-binding-like protein 16 [Musa acuminata subsp. malaccensis]
miR156_2	Maker00022469	3	NA	1.5	NA	Maker00022469	-	K13415|1|3e-19|93.6|mdm:103401427|protein brassinosteroid insensitive 1 [EC:2.7.10.1 2.7.11.1]!K20641|2|1e-13|77.0|cvr:CHLNCDRAFT_59250|Rho GTPase-activating protein 20	XP_009405686.1	3.45e-114	PREDICTED: squamosa promoter-binding-like protein 14 [Musa acuminata subsp. malaccensis]
miR156_2	Maker00023004	3.5	NA	2.5	NA	Maker00023004	GO:0005634,GO:0005634,GO:0003677,GO:0046872,GO:0003677,GO:0046872,	K13415|1|9e-12|72.0|mdm:103401427|protein brassinosteroid insensitive 1 [EC:2.7.10.1 2.7.11.1]!K20641|2|2e-06|55.1|cvr:CHLNCDRAFT_59250|Rho GTPase-activating protein 20	XP_009401474.1	5.78e-98	PREDICTED: squamosa promoter-binding-like protein 12 isoform X2 [Musa acuminata subsp. malaccensis]
miR156_2	Maker00025444	2	NA	1	NA	Maker00025444	GO:0005634,GO:0005634,GO:0003677,GO:0046872,GO:0003677,GO:0046872,	K13415|1|9e-20|98.2|mdm:103401427|protein brassinosteroid insensitive 1 [EC:2.7.10.1 2.7.11.1]!K20641|2|6e-09|63.5|cvr:CHLNCDRAFT_59250|Rho GTPase-activating protein 20	XP_009419993.1	2.2e-123	PREDICTED: squamosa promoter-binding-like protein 12 [Musa acuminata subsp. malaccensis]
miR156_2	Maker00027061	2.5	NA	1.2	NA	Maker00027061	GO:0005634,GO:0003677,GO:0046872,	K13415|1|6e-20|97.1|mdm:103401427|protein brassinosteroid insensitive 1 [EC:2.7.10.1 2.7.11.1]!K20641|2|7e-12|72.4|cvr:CHLNCDRAFT_59250|Rho GTPase-activating protein 20	XP_009403551.1	1.66e-99	PREDICTED: squamosa promoter-binding-like protein 16 [Musa acuminata subsp. malaccensis]
miR156_2	Maker00031959	2	NA	1	NA	Maker00031959	GO:0005634,GO:0003677,GO:0046872,	K13415|1|3e-20|96.7|mdm:103401427|protein brassinosteroid insensitive 1 [EC:2.7.10.1 2.7.11.1]!K20641|2|2e-14|79.3|cvr:CHLNCDRAFT_59250|Rho GTPase-activating protein 20	XP_009415427.1	5.17e-151	PREDICTED: squamosa promoter-binding-like protein 14 isoform X2 [Musa acuminata subsp. malaccensis]
miR156_2	Maker00040834	2	NA	1	NA	Maker00040834	GO:0005634,GO:0003677,GO:0046872,	-	XP_009415427.1	3.09e-109	PREDICTED: squamosa promoter-binding-like protein 14 isoform X2 [Musa acuminata subsp. malaccensis]
miR156_2	Maker00044264	3	NA	1.5	NA	Maker00044264	-	K13415|1|5e-19|94.4|mdm:103401427|protein brassinosteroid insensitive 1 [EC:2.7.10.1 2.7.11.1]!K20641|2|2e-11|70.9|cvr:CHLNCDRAFT_59250|Rho GTPase-activating protein 20	XP_009410639.1	4.14e-170	PREDICTED: squamosa promoter-binding-like protein 16 [Musa acuminata subsp. malaccensis]
miR156_2	Maker00045051	3	NA	1.5	NA	Maker00045051	GO:0005634,GO:0003677,GO:0046872,	K13415|1|4e-19|96.3|mdm:103401427|protein brassinosteroid insensitive 1 [EC:2.7.10.1 2.7.11.1]!K05909|2|1e-12|75.5|ccaj:109812156|laccase [EC:1.10.3.2]!K20641|3|3e-11|71.2|cvr:CHLNCDRAFT_59250|Rho GTPase-activating protein 20!K15718|4|4e-10|67.4|mus:103989776|linoleate 9S-lipoxygenase [EC:1.13.11.58]	XP_009415922.1	4.35e-126	PREDICTED: squamosa promoter-binding-like protein 16 [Musa acuminata subsp. malaccensis]
miR156_2	Maker00045502	2	NA	1	NA	Maker00045502	GO:0005634,GO:0003677,GO:0046872,	-	XP_009419166.1	4.24e-92	PREDICTED: squamosa promoter-binding-like protein 14 isoform X2 [Musa acuminata subsp. malaccensis]
miR156_2	Maker00050747	2.5	NA	1.2	NA	Maker00050747	-	K13415|1|4e-22|103|mdm:103401427|protein brassinosteroid insensitive 1 [EC:2.7.10.1 2.7.11.1]!K20641|2|8e-12|72.4|cvr:CHLNCDRAFT_59250|Rho GTPase-activating protein 20	XP_009396218.1	1.92e-164	PREDICTED: squamosa promoter-binding-like protein 3 isoform X2 [Musa acuminata subsp. malaccensis]
miR156_2	Maker00052423	3	NA	1.5	NA	Maker00052423	-	K13415|1|8e-18|89.7|mdm:103401427|protein brassinosteroid insensitive 1 [EC:2.7.10.1 2.7.11.1]!K20641|2|2e-13|76.6|cvr:CHLNCDRAFT_59250|Rho GTPase-activating protein 20	XP_009400684.1	1.81e-110	PREDICTED: squamosa promoter-binding-like protein 7 [Musa acuminata subsp. malaccensis]
miR156_2	Maker00060741	3	NA	1.5	NA	Maker00060741	GO:0005634,GO:0005634,GO:0003677,GO:0046872,GO:0003677,GO:0046872,	K13415|1|1e-20|98.6|mdm:103401427|protein brassinosteroid insensitive 1 [EC:2.7.10.1 2.7.11.1]!K20641|2|4e-12|72.4|cvr:CHLNCDRAFT_59250|Rho GTPase-activating protein 20	XP_009386067.1	1.24e-138	PREDICTED: squamosa promoter-binding-like protein 16 [Musa acuminata subsp. malaccensis]
miR156_2	Maker00064385	3	NA	1.5	NA	Maker00064385	GO:0005634,GO:0003677,GO:0046872,	K13415|1|6e-20|96.7|mdm:103401427|protein brassinosteroid insensitive 1 [EC:2.7.10.1 2.7.11.1]!K20641|2|1e-11|71.6|cvr:CHLNCDRAFT_59250|Rho GTPase-activating protein 20	XP_009403551.1	1.04e-129	PREDICTED: squamosa promoter-binding-like protein 16 [Musa acuminata subsp. malaccensis]
miR156_2	Maker00064398	2	NA	1	NA	Maker00064398	GO:0005634,GO:0003677,GO:0046872,	K13415|1|1e-14|80.9|mdm:103401427|protein brassinosteroid insensitive 1 [EC:2.7.10.1 2.7.11.1]!K20641|2|5e-06|53.9|cvr:CHLNCDRAFT_59250|Rho GTPase-activating protein 20	XP_009418579.1	0	PREDICTED: squamosa promoter-binding-like protein 12 [Musa acuminata subsp. malaccensis]
miR156_2	Maker00069866	NA	NA	2.5	NA	Maker00069866	GO:0005634,GO:0005634,GO:0003677,GO:0003677,GO:0006355,GO:0006351,GO:0006355,GO:0006351,	K14491|1|3e-13|76.3|psom:113360003|two-component response regulator ARR-B family	XP_009407424.2	2.95e-137	PREDICTED: myb family transcription factor EFM-like [Musa acuminata subsp. malaccensis]
miR156_2	Maker00008769	3	NA	1.5	NA	Maker00008769	-	K13415|1|3e-21|100|mdm:103401427|protein brassinosteroid insensitive 1 [EC:2.7.10.1 2.7.11.1]!K20641|2|2e-09|64.7|cvr:CHLNCDRAFT_59250|Rho GTPase-activating protein 20	XP_009410639.1	4.76e-144	PREDICTED: squamosa promoter-binding-like protein 16 [Musa acuminata subsp. malaccensis]
miR156_2	Maker00010671	3	NA	1.5	NA	Maker00010671	-	K13415|1|1e-19|97.1|mdm:103401427|protein brassinosteroid insensitive 1 [EC:2.7.10.1 2.7.11.1]!K20641|2|1e-11|72.0|cvr:CHLNCDRAFT_59250|Rho GTPase-activating protein 20	XP_009410639.1	5.76e-154	PREDICTED: squamosa promoter-binding-like protein 16 [Musa acuminata subsp. malaccensis]
miR156_2	Maker00022469	3	NA	1.5	NA	Maker00022469	-	K13415|1|3e-19|93.6|mdm:103401427|protein brassinosteroid insensitive 1 [EC:2.7.10.1 2.7.11.1]!K20641|2|1e-13|77.0|cvr:CHLNCDRAFT_59250|Rho GTPase-activating protein 20	XP_009405686.1	3.45e-114	PREDICTED: squamosa promoter-binding-like protein 14 [Musa acuminata subsp. malaccensis]
miR156_2	Maker00023004	3.5	NA	2.5	NA	Maker00023004	GO:0005634,GO:0005634,GO:0003677,GO:0046872,GO:0003677,GO:0046872,	K13415|1|9e-12|72.0|mdm:103401427|protein brassinosteroid insensitive 1 [EC:2.7.10.1 2.7.11.1]!K20641|2|2e-06|55.1|cvr:CHLNCDRAFT_59250|Rho GTPase-activating protein 20	XP_009401474.1	5.78e-98	PREDICTED: squamosa promoter-binding-like protein 12 isoform X2 [Musa acuminata subsp. malaccensis]
miR156_2	Maker00025444	2	NA	1	NA	Maker00025444	GO:0005634,GO:0005634,GO:0003677,GO:0046872,GO:0003677,GO:0046872,	K13415|1|9e-20|98.2|mdm:103401427|protein brassinosteroid insensitive 1 [EC:2.7.10.1 2.7.11.1]!K20641|2|6e-09|63.5|cvr:CHLNCDRAFT_59250|Rho GTPase-activating protein 20	XP_009419993.1	2.2e-123	PREDICTED: squamosa promoter-binding-like protein 12 [Musa acuminata subsp. malaccensis]
miR156_2	Maker00027061	2.5	NA	1.2	NA	Maker00027061	GO:0005634,GO:0003677,GO:0046872,	K13415|1|6e-20|97.1|mdm:103401427|protein brassinosteroid insensitive 1 [EC:2.7.10.1 2.7.11.1]!K20641|2|7e-12|72.4|cvr:CHLNCDRAFT_59250|Rho GTPase-activating protein 20	XP_009403551.1	1.66e-99	PREDICTED: squamosa promoter-binding-like protein 16 [Musa acuminata subsp. malaccensis]
miR156_2	Maker00031959	2	NA	1	NA	Maker00031959	GO:0005634,GO:0003677,GO:0046872,	K13415|1|3e-20|96.7|mdm:103401427|protein brassinosteroid insensitive 1 [EC:2.7.10.1 2.7.11.1]!K20641|2|2e-14|79.3|cvr:CHLNCDRAFT_59250|Rho GTPase-activating protein 20	XP_009415427.1	5.17e-151	PREDICTED: squamosa promoter-binding-like protein 14 isoform X2 [Musa acuminata subsp. malaccensis]
miR156_2	Maker00040834	2	NA	1	NA	Maker00040834	GO:0005634,GO:0003677,GO:0046872,	-	XP_009415427.1	3.09e-109	PREDICTED: squamosa promoter-binding-like protein 14 isoform X2 [Musa acuminata subsp. malaccensis]
miR156_2	Maker00044264	3	NA	1.5	NA	Maker00044264	-	K13415|1|5e-19|94.4|mdm:103401427|protein brassinosteroid insensitive 1 [EC:2.7.10.1 2.7.11.1]!K20641|2|2e-11|70.9|cvr:CHLNCDRAFT_59250|Rho GTPase-activating protein 20	XP_009410639.1	4.14e-170	PREDICTED: squamosa promoter-binding-like protein 16 [Musa acuminata subsp. malaccensis]
miR156_2	Maker00045051	3	NA	1.5	NA	Maker00045051	GO:0005634,GO:0003677,GO:0046872,	K13415|1|4e-19|96.3|mdm:103401427|protein brassinosteroid insensitive 1 [EC:2.7.10.1 2.7.11.1]!K05909|2|1e-12|75.5|ccaj:109812156|laccase [EC:1.10.3.2]!K20641|3|3e-11|71.2|cvr:CHLNCDRAFT_59250|Rho GTPase-activating protein 20!K15718|4|4e-10|67.4|mus:103989776|linoleate 9S-lipoxygenase [EC:1.13.11.58]	XP_009415922.1	4.35e-126	PREDICTED: squamosa promoter-binding-like protein 16 [Musa acuminata subsp. malaccensis]
miR156_2	Maker00045502	2	NA	1	NA	Maker00045502	GO:0005634,GO:0003677,GO:0046872,	-	XP_009419166.1	4.24e-92	PREDICTED: squamosa promoter-binding-like protein 14 isoform X2 [Musa acuminata subsp. malaccensis]
miR156_2	Maker00050747	2.5	NA	1.2	NA	Maker00050747	-	K13415|1|4e-22|103|mdm:103401427|protein brassinosteroid insensitive 1 [EC:2.7.10.1 2.7.11.1]!K20641|2|8e-12|72.4|cvr:CHLNCDRAFT_59250|Rho GTPase-activating protein 20	XP_009396218.1	1.92e-164	PREDICTED: squamosa promoter-binding-like protein 3 isoform X2 [Musa acuminata subsp. malaccensis]
miR156_2	Maker00052423	3	NA	1.5	NA	Maker00052423	-	K13415|1|8e-18|89.7|mdm:103401427|protein brassinosteroid insensitive 1 [EC:2.7.10.1 2.7.11.1]!K20641|2|2e-13|76.6|cvr:CHLNCDRAFT_59250|Rho GTPase-activating protein 20	XP_009400684.1	1.81e-110	PREDICTED: squamosa promoter-binding-like protein 7 [Musa acuminata subsp. malaccensis]
miR156_2	Maker00060741	3	NA	1.5	NA	Maker00060741	GO:0005634,GO:0005634,GO:0003677,GO:0046872,GO:0003677,GO:0046872,	K13415|1|1e-20|98.6|mdm:103401427|protein brassinosteroid insensitive 1 [EC:2.7.10.1 2.7.11.1]!K20641|2|4e-12|72.4|cvr:CHLNCDRAFT_59250|Rho GTPase-activating protein 20	XP_009386067.1	1.24e-138	PREDICTED: squamosa promoter-binding-like protein 16 [Musa acuminata subsp. malaccensis]
miR156_2	Maker00064385	3	NA	1.5	NA	Maker00064385	GO:0005634,GO:0003677,GO:0046872,	K13415|1|6e-20|96.7|mdm:103401427|protein brassinosteroid insensitive 1 [EC:2.7.10.1 2.7.11.1]!K20641|2|1e-11|71.6|cvr:CHLNCDRAFT_59250|Rho GTPase-activating protein 20	XP_009403551.1	1.04e-129	PREDICTED: squamosa promoter-binding-like protein 16 [Musa acuminata subsp. malaccensis]
miR156_2	Maker00064398	2	NA	1	NA	Maker00064398	GO:0005634,GO:0003677,GO:0046872,	K13415|1|1e-14|80.9|mdm:103401427|protein brassinosteroid insensitive 1 [EC:2.7.10.1 2.7.11.1]!K20641|2|5e-06|53.9|cvr:CHLNCDRAFT_59250|Rho GTPase-activating protein 20	XP_009418579.1	0	PREDICTED: squamosa promoter-binding-like protein 12 [Musa acuminata subsp. malaccensis]
miR156_2	Maker00008769	3	NA	1.5	NA	Maker00008769	-	K13415|1|3e-21|100|mdm:103401427|protein brassinosteroid insensitive 1 [EC:2.7.10.1 2.7.11.1]!K20641|2|2e-09|64.7|cvr:CHLNCDRAFT_59250|Rho GTPase-activating protein 20	XP_009410639.1	4.76e-144	PREDICTED: squamosa promoter-binding-like protein 16 [Musa acuminata subsp. malaccensis]
miR156_2	Maker00010413	3	NA	1.5	NA	Maker00010413	-	K03294|1|0.0|915|jre:109010521|basic amino acid/polyamine antiporter, APA family!K13865|2|0.0|903|pda:103715964|solute carrier family 7 (cationic amino acid transporter), member 3	XP_009409403.1	0	PREDICTED: cationic amino acid transporter 5-like [Musa acuminata subsp. malaccensis]
miR156_2	Maker00010671	3	NA	1.5	NA	Maker00010671	-	K13415|1|1e-19|97.1|mdm:103401427|protein brassinosteroid insensitive 1 [EC:2.7.10.1 2.7.11.1]!K20641|2|1e-11|72.0|cvr:CHLNCDRAFT_59250|Rho GTPase-activating protein 20	XP_009410639.1	5.76e-154	PREDICTED: squamosa promoter-binding-like protein 16 [Musa acuminata subsp. malaccensis]
miR156_2	Maker00022469	3	NA	1.5	NA	Maker00022469	-	K13415|1|3e-19|93.6|mdm:103401427|protein brassinosteroid insensitive 1 [EC:2.7.10.1 2.7.11.1]!K20641|2|1e-13|77.0|cvr:CHLNCDRAFT_59250|Rho GTPase-activating protein 20	XP_009405686.1	3.45e-114	PREDICTED: squamosa promoter-binding-like protein 14 [Musa acuminata subsp. malaccensis]
miR156_2	Maker00023004	3.5	NA	2.5	NA	Maker00023004	GO:0005634,GO:0005634,GO:0003677,GO:0046872,GO:0003677,GO:0046872,	K13415|1|9e-12|72.0|mdm:103401427|protein brassinosteroid insensitive 1 [EC:2.7.10.1 2.7.11.1]!K20641|2|2e-06|55.1|cvr:CHLNCDRAFT_59250|Rho GTPase-activating protein 20	XP_009401474.1	5.78e-98	PREDICTED: squamosa promoter-binding-like protein 12 isoform X2 [Musa acuminata subsp. malaccensis]
miR156_2	Maker00025444	2	NA	1	NA	Maker00025444	GO:0005634,GO:0005634,GO:0003677,GO:0046872,GO:0003677,GO:0046872,	K13415|1|9e-20|98.2|mdm:103401427|protein brassinosteroid insensitive 1 [EC:2.7.10.1 2.7.11.1]!K20641|2|6e-09|63.5|cvr:CHLNCDRAFT_59250|Rho GTPase-activating protein 20	XP_009419993.1	2.2e-123	PREDICTED: squamosa promoter-binding-like protein 12 [Musa acuminata subsp. malaccensis]
miR156_2	Maker00027061	2.5	NA	1.2	NA	Maker00027061	GO:0005634,GO:0003677,GO:0046872,	K13415|1|6e-20|97.1|mdm:103401427|protein brassinosteroid insensitive 1 [EC:2.7.10.1 2.7.11.1]!K20641|2|7e-12|72.4|cvr:CHLNCDRAFT_59250|Rho GTPase-activating protein 20	XP_009403551.1	1.66e-99	PREDICTED: squamosa promoter-binding-like protein 16 [Musa acuminata subsp. malaccensis]
miR156_2	Maker00031959	2	NA	1	NA	Maker00031959	GO:0005634,GO:0003677,GO:0046872,	K13415|1|3e-20|96.7|mdm:103401427|protein brassinosteroid insensitive 1 [EC:2.7.10.1 2.7.11.1]!K20641|2|2e-14|79.3|cvr:CHLNCDRAFT_59250|Rho GTPase-activating protein 20	XP_009415427.1	5.17e-151	PREDICTED: squamosa promoter-binding-like protein 14 isoform X2 [Musa acuminata subsp. malaccensis]
miR156_2	Maker00040834	2	NA	1	NA	Maker00040834	GO:0005634,GO:0003677,GO:0046872,	-	XP_009415427.1	3.09e-109	PREDICTED: squamosa promoter-binding-like protein 14 isoform X2 [Musa acuminata subsp. malaccensis]
miR156_2	Maker00044264	3	NA	1.5	NA	Maker00044264	-	K13415|1|5e-19|94.4|mdm:103401427|protein brassinosteroid insensitive 1 [EC:2.7.10.1 2.7.11.1]!K20641|2|2e-11|70.9|cvr:CHLNCDRAFT_59250|Rho GTPase-activating protein 20	XP_009410639.1	4.14e-170	PREDICTED: squamosa promoter-binding-like protein 16 [Musa acuminata subsp. malaccensis]
miR156_2	Maker00045051	3	NA	1.5	NA	Maker00045051	GO:0005634,GO:0003677,GO:0046872,	K13415|1|4e-19|96.3|mdm:103401427|protein brassinosteroid insensitive 1 [EC:2.7.10.1 2.7.11.1]!K05909|2|1e-12|75.5|ccaj:109812156|laccase [EC:1.10.3.2]!K20641|3|3e-11|71.2|cvr:CHLNCDRAFT_59250|Rho GTPase-activating protein 20!K15718|4|4e-10|67.4|mus:103989776|linoleate 9S-lipoxygenase [EC:1.13.11.58]	XP_009415922.1	4.35e-126	PREDICTED: squamosa promoter-binding-like protein 16 [Musa acuminata subsp. malaccensis]
miR156_2	Maker00045502	2	NA	1	NA	Maker00045502	GO:0005634,GO:0003677,GO:0046872,	-	XP_009419166.1	4.24e-92	PREDICTED: squamosa promoter-binding-like protein 14 isoform X2 [Musa acuminata subsp. malaccensis]
miR156_2	Maker00050747	2.5	NA	1.2	NA	Maker00050747	-	K13415|1|4e-22|103|mdm:103401427|protein brassinosteroid insensitive 1 [EC:2.7.10.1 2.7.11.1]!K20641|2|8e-12|72.4|cvr:CHLNCDRAFT_59250|Rho GTPase-activating protein 20	XP_009396218.1	1.92e-164	PREDICTED: squamosa promoter-binding-like protein 3 isoform X2 [Musa acuminata subsp. malaccensis]
miR156_2	Maker00052078	NA	NA	2.5	NA	Maker00052078	-	K14489|1|0.0|1506|mus:103969248|arabidopsis histidine kinase 2/3/4 (cytokinin receptor) [EC:2.7.13.3]	XP_018675531.1	0	PREDICTED: probable histidine kinase 4 isoform X2 [Musa acuminata subsp. malaccensis]
miR156_2	Maker00052423	3	NA	1.5	NA	Maker00052423	-	K13415|1|8e-18|89.7|mdm:103401427|protein brassinosteroid insensitive 1 [EC:2.7.10.1 2.7.11.1]!K20641|2|2e-13|76.6|cvr:CHLNCDRAFT_59250|Rho GTPase-activating protein 20	XP_009400684.1	1.81e-110	PREDICTED: squamosa promoter-binding-like protein 7 [Musa acuminata subsp. malaccensis]
miR156_2	Maker00060741	3	NA	1.5	NA	Maker00060741	GO:0005634,GO:0005634,GO:0003677,GO:0046872,GO:0003677,GO:0046872,	K13415|1|1e-20|98.6|mdm:103401427|protein brassinosteroid insensitive 1 [EC:2.7.10.1 2.7.11.1]!K20641|2|4e-12|72.4|cvr:CHLNCDRAFT_59250|Rho GTPase-activating protein 20	XP_009386067.1	1.24e-138	PREDICTED: squamosa promoter-binding-like protein 16 [Musa acuminata subsp. malaccensis]
miR156_2	Maker00064385	3	NA	1.5	NA	Maker00064385	GO:0005634,GO:0003677,GO:0046872,	K13415|1|6e-20|96.7|mdm:103401427|protein brassinosteroid insensitive 1 [EC:2.7.10.1 2.7.11.1]!K20641|2|1e-11|71.6|cvr:CHLNCDRAFT_59250|Rho GTPase-activating protein 20	XP_009403551.1	1.04e-129	PREDICTED: squamosa promoter-binding-like protein 16 [Musa acuminata subsp. malaccensis]
miR156_2	Maker00064398	2	NA	1	NA	Maker00064398	GO:0005634,GO:0003677,GO:0046872,	K13415|1|1e-14|80.9|mdm:103401427|protein brassinosteroid insensitive 1 [EC:2.7.10.1 2.7.11.1]!K20641|2|5e-06|53.9|cvr:CHLNCDRAFT_59250|Rho GTPase-activating protein 20	XP_009418579.1	0	PREDICTED: squamosa promoter-binding-like protein 12 [Musa acuminata subsp. malaccensis]
miR156_2	Maker00078424	4	NA	NA	NA	Maker00078424	GO:0016021,GO:0005524,GO:0004222,	K03798|1|0.0|1232|mus:103990635|cell division protease FtsH [EC:3.4.24.-]	XP_009408119.1	0	PREDICTED: ATP-dependent zinc metalloprotease FTSH 2, chloroplastic [Musa acuminata subsp. malaccensis]
miR156_2	Maker00008769	3	NA	1.5	NA	Maker00008769	-	K13415|1|3e-21|100|mdm:103401427|protein brassinosteroid insensitive 1 [EC:2.7.10.1 2.7.11.1]!K20641|2|2e-09|64.7|cvr:CHLNCDRAFT_59250|Rho GTPase-activating protein 20	XP_009410639.1	4.76e-144	PREDICTED: squamosa promoter-binding-like protein 16 [Musa acuminata subsp. malaccensis]
miR156_2	Maker00010671	3	NA	1.5	NA	Maker00010671	-	K13415|1|1e-19|97.1|mdm:103401427|protein brassinosteroid insensitive 1 [EC:2.7.10.1 2.7.11.1]!K20641|2|1e-11|72.0|cvr:CHLNCDRAFT_59250|Rho GTPase-activating protein 20	XP_009410639.1	5.76e-154	PREDICTED: squamosa promoter-binding-like protein 16 [Musa acuminata subsp. malaccensis]
miR156_2	Maker00022469	3	NA	1.5	NA	Maker00022469	-	K13415|1|3e-19|93.6|mdm:103401427|protein brassinosteroid insensitive 1 [EC:2.7.10.1 2.7.11.1]!K20641|2|1e-13|77.0|cvr:CHLNCDRAFT_59250|Rho GTPase-activating protein 20	XP_009405686.1	3.45e-114	PREDICTED: squamosa promoter-binding-like protein 14 [Musa acuminata subsp. malaccensis]
miR156_2	Maker00025444	2	NA	1	NA	Maker00025444	GO:0005634,GO:0005634,GO:0003677,GO:0046872,GO:0003677,GO:0046872,	K13415|1|9e-20|98.2|mdm:103401427|protein brassinosteroid insensitive 1 [EC:2.7.10.1 2.7.11.1]!K20641|2|6e-09|63.5|cvr:CHLNCDRAFT_59250|Rho GTPase-activating protein 20	XP_009419993.1	2.2e-123	PREDICTED: squamosa promoter-binding-like protein 12 [Musa acuminata subsp. malaccensis]
miR156_2	Maker00027061	2.5	NA	1.2	NA	Maker00027061	GO:0005634,GO:0003677,GO:0046872,	K13415|1|6e-20|97.1|mdm:103401427|protein brassinosteroid insensitive 1 [EC:2.7.10.1 2.7.11.1]!K20641|2|7e-12|72.4|cvr:CHLNCDRAFT_59250|Rho GTPase-activating protein 20	XP_009403551.1	1.66e-99	PREDICTED: squamosa promoter-binding-like protein 16 [Musa acuminata subsp. malaccensis]
miR156_2	Maker00031959	2	NA	1	NA	Maker00031959	GO:0005634,GO:0003677,GO:0046872,	K13415|1|3e-20|96.7|mdm:103401427|protein brassinosteroid insensitive 1 [EC:2.7.10.1 2.7.11.1]!K20641|2|2e-14|79.3|cvr:CHLNCDRAFT_59250|Rho GTPase-activating protein 20	XP_009415427.1	5.17e-151	PREDICTED: squamosa promoter-binding-like protein 14 isoform X2 [Musa acuminata subsp. malaccensis]
miR156_2	Maker00040834	2	NA	1	NA	Maker00040834	GO:0005634,GO:0003677,GO:0046872,	-	XP_009415427.1	3.09e-109	PREDICTED: squamosa promoter-binding-like protein 14 isoform X2 [Musa acuminata subsp. malaccensis]
miR156_2	Maker00044264	3	NA	1.5	NA	Maker00044264	-	K13415|1|5e-19|94.4|mdm:103401427|protein brassinosteroid insensitive 1 [EC:2.7.10.1 2.7.11.1]!K20641|2|2e-11|70.9|cvr:CHLNCDRAFT_59250|Rho GTPase-activating protein 20	XP_009410639.1	4.14e-170	PREDICTED: squamosa promoter-binding-like protein 16 [Musa acuminata subsp. malaccensis]
miR156_2	Maker00045051	3	NA	1.5	NA	Maker00045051	GO:0005634,GO:0003677,GO:0046872,	K13415|1|4e-19|96.3|mdm:103401427|protein brassinosteroid insensitive 1 [EC:2.7.10.1 2.7.11.1]!K05909|2|1e-12|75.5|ccaj:109812156|laccase [EC:1.10.3.2]!K20641|3|3e-11|71.2|cvr:CHLNCDRAFT_59250|Rho GTPase-activating protein 20!K15718|4|4e-10|67.4|mus:103989776|linoleate 9S-lipoxygenase [EC:1.13.11.58]	XP_009415922.1	4.35e-126	PREDICTED: squamosa promoter-binding-like protein 16 [Musa acuminata subsp. malaccensis]
miR156_2	Maker00045502	2	NA	1	NA	Maker00045502	GO:0005634,GO:0003677,GO:0046872,	-	XP_009419166.1	4.24e-92	PREDICTED: squamosa promoter-binding-like protein 14 isoform X2 [Musa acuminata subsp. malaccensis]
miR156_2	Maker00050747	2.5	NA	1.2	NA	Maker00050747	-	K13415|1|4e-22|103|mdm:103401427|protein brassinosteroid insensitive 1 [EC:2.7.10.1 2.7.11.1]!K20641|2|8e-12|72.4|cvr:CHLNCDRAFT_59250|Rho GTPase-activating protein 20	XP_009396218.1	1.92e-164	PREDICTED: squamosa promoter-binding-like protein 3 isoform X2 [Musa acuminata subsp. malaccensis]
miR156_2	Maker00052423	3	NA	1.5	NA	Maker00052423	-	K13415|1|8e-18|89.7|mdm:103401427|protein brassinosteroid insensitive 1 [EC:2.7.10.1 2.7.11.1]!K20641|2|2e-13|76.6|cvr:CHLNCDRAFT_59250|Rho GTPase-activating protein 20	XP_009400684.1	1.81e-110	PREDICTED: squamosa promoter-binding-like protein 7 [Musa acuminata subsp. malaccensis]
miR156_2	Maker00060741	3	NA	1.5	NA	Maker00060741	GO:0005634,GO:0005634,GO:0003677,GO:0046872,GO:0003677,GO:0046872,	K13415|1|1e-20|98.6|mdm:103401427|protein brassinosteroid insensitive 1 [EC:2.7.10.1 2.7.11.1]!K20641|2|4e-12|72.4|cvr:CHLNCDRAFT_59250|Rho GTPase-activating protein 20	XP_009386067.1	1.24e-138	PREDICTED: squamosa promoter-binding-like protein 16 [Musa acuminata subsp. malaccensis]
miR156_2	Maker00064385	3	NA	1.5	NA	Maker00064385	GO:0005634,GO:0003677,GO:0046872,	K13415|1|6e-20|96.7|mdm:103401427|protein brassinosteroid insensitive 1 [EC:2.7.10.1 2.7.11.1]!K20641|2|1e-11|71.6|cvr:CHLNCDRAFT_59250|Rho GTPase-activating protein 20	XP_009403551.1	1.04e-129	PREDICTED: squamosa promoter-binding-like protein 16 [Musa acuminata subsp. malaccensis]
miR156_2	Maker00064398	2	NA	1	NA	Maker00064398	GO:0005634,GO:0003677,GO:0046872,	K13415|1|1e-14|80.9|mdm:103401427|protein brassinosteroid insensitive 1 [EC:2.7.10.1 2.7.11.1]!K20641|2|5e-06|53.9|cvr:CHLNCDRAFT_59250|Rho GTPase-activating protein 20	XP_009418579.1	0	PREDICTED: squamosa promoter-binding-like protein 12 [Musa acuminata subsp. malaccensis]
miR156a	Maker00008769	1	NA	1	NA	Maker00008769	-	K13415|1|3e-21|100|mdm:103401427|protein brassinosteroid insensitive 1 [EC:2.7.10.1 2.7.11.1]!K20641|2|2e-09|64.7|cvr:CHLNCDRAFT_59250|Rho GTPase-activating protein 20	XP_009410639.1	4.76e-144	PREDICTED: squamosa promoter-binding-like protein 16 [Musa acuminata subsp. malaccensis]
miR156a	Maker00010671	1	NA	1	NA	Maker00010671	-	K13415|1|1e-19|97.1|mdm:103401427|protein brassinosteroid insensitive 1 [EC:2.7.10.1 2.7.11.1]!K20641|2|1e-11|72.0|cvr:CHLNCDRAFT_59250|Rho GTPase-activating protein 20	XP_009410639.1	5.76e-154	PREDICTED: squamosa promoter-binding-like protein 16 [Musa acuminata subsp. malaccensis]
miR156a	Maker00011632	3.5	NA	NA	NA	Maker00011632	-	-	-	-	-
miR156a	Maker00022469	1	NA	1	NA	Maker00022469	-	K13415|1|3e-19|93.6|mdm:103401427|protein brassinosteroid insensitive 1 [EC:2.7.10.1 2.7.11.1]!K20641|2|1e-13|77.0|cvr:CHLNCDRAFT_59250|Rho GTPase-activating protein 20	XP_009405686.1	3.45e-114	PREDICTED: squamosa promoter-binding-like protein 14 [Musa acuminata subsp. malaccensis]
miR156a	Maker00023004	1.5	NA	1	NA	Maker00023004	GO:0005634,GO:0005634,GO:0003677,GO:0046872,GO:0003677,GO:0046872,	K13415|1|9e-12|72.0|mdm:103401427|protein brassinosteroid insensitive 1 [EC:2.7.10.1 2.7.11.1]!K20641|2|2e-06|55.1|cvr:CHLNCDRAFT_59250|Rho GTPase-activating protein 20	XP_009401474.1	5.78e-98	PREDICTED: squamosa promoter-binding-like protein 12 isoform X2 [Musa acuminata subsp. malaccensis]
miR156a	Maker00025444	3	NA	2	NA	Maker00025444	GO:0005634,GO:0005634,GO:0003677,GO:0046872,GO:0003677,GO:0046872,	K13415|1|9e-20|98.2|mdm:103401427|protein brassinosteroid insensitive 1 [EC:2.7.10.1 2.7.11.1]!K20641|2|6e-09|63.5|cvr:CHLNCDRAFT_59250|Rho GTPase-activating protein 20	XP_009419993.1	2.2e-123	PREDICTED: squamosa promoter-binding-like protein 12 [Musa acuminata subsp. malaccensis]
miR156a	Maker00027061	1	NA	1	NA	Maker00027061	GO:0005634,GO:0003677,GO:0046872,	K13415|1|6e-20|97.1|mdm:103401427|protein brassinosteroid insensitive 1 [EC:2.7.10.1 2.7.11.1]!K20641|2|7e-12|72.4|cvr:CHLNCDRAFT_59250|Rho GTPase-activating protein 20	XP_009403551.1	1.66e-99	PREDICTED: squamosa promoter-binding-like protein 16 [Musa acuminata subsp. malaccensis]
miR156a	Maker00031959	1	NA	1	NA	Maker00031959	GO:0005634,GO:0003677,GO:0046872,	K13415|1|3e-20|96.7|mdm:103401427|protein brassinosteroid insensitive 1 [EC:2.7.10.1 2.7.11.1]!K20641|2|2e-14|79.3|cvr:CHLNCDRAFT_59250|Rho GTPase-activating protein 20	XP_009415427.1	5.17e-151	PREDICTED: squamosa promoter-binding-like protein 14 isoform X2 [Musa acuminata subsp. malaccensis]
miR156a	Maker00040834	1	NA	1	NA	Maker00040834	GO:0005634,GO:0003677,GO:0046872,	-	XP_009415427.1	3.09e-109	PREDICTED: squamosa promoter-binding-like protein 14 isoform X2 [Musa acuminata subsp. malaccensis]
miR156a	Maker00044264	1	NA	1	NA	Maker00044264	-	K13415|1|5e-19|94.4|mdm:103401427|protein brassinosteroid insensitive 1 [EC:2.7.10.1 2.7.11.1]!K20641|2|2e-11|70.9|cvr:CHLNCDRAFT_59250|Rho GTPase-activating protein 20	XP_009410639.1	4.14e-170	PREDICTED: squamosa promoter-binding-like protein 16 [Musa acuminata subsp. malaccensis]
miR156a	Maker00045051	1	NA	1	NA	Maker00045051	GO:0005634,GO:0003677,GO:0046872,	K13415|1|4e-19|96.3|mdm:103401427|protein brassinosteroid insensitive 1 [EC:2.7.10.1 2.7.11.1]!K05909|2|1e-12|75.5|ccaj:109812156|laccase [EC:1.10.3.2]!K20641|3|3e-11|71.2|cvr:CHLNCDRAFT_59250|Rho GTPase-activating protein 20!K15718|4|4e-10|67.4|mus:103989776|linoleate 9S-lipoxygenase [EC:1.13.11.58]	XP_009415922.1	4.35e-126	PREDICTED: squamosa promoter-binding-like protein 16 [Musa acuminata subsp. malaccensis]
miR156a	Maker00045502	1	NA	1	NA	Maker00045502	GO:0005634,GO:0003677,GO:0046872,	-	XP_009419166.1	4.24e-92	PREDICTED: squamosa promoter-binding-like protein 14 isoform X2 [Musa acuminata subsp. malaccensis]
miR156a	Maker00050747	2	NA	1.5	NA	Maker00050747	-	K13415|1|4e-22|103|mdm:103401427|protein brassinosteroid insensitive 1 [EC:2.7.10.1 2.7.11.1]!K20641|2|8e-12|72.4|cvr:CHLNCDRAFT_59250|Rho GTPase-activating protein 20	XP_009396218.1	1.92e-164	PREDICTED: squamosa promoter-binding-like protein 3 isoform X2 [Musa acuminata subsp. malaccensis]
miR156a	Maker00052423	1	NA	1	NA	Maker00052423	-	K13415|1|8e-18|89.7|mdm:103401427|protein brassinosteroid insensitive 1 [EC:2.7.10.1 2.7.11.1]!K20641|2|2e-13|76.6|cvr:CHLNCDRAFT_59250|Rho GTPase-activating protein 20	XP_009400684.1	1.81e-110	PREDICTED: squamosa promoter-binding-like protein 7 [Musa acuminata subsp. malaccensis]
miR156a	Maker00060741	1	NA	1	NA	Maker00060741	GO:0005634,GO:0005634,GO:0003677,GO:0046872,GO:0003677,GO:0046872,	K13415|1|1e-20|98.6|mdm:103401427|protein brassinosteroid insensitive 1 [EC:2.7.10.1 2.7.11.1]!K20641|2|4e-12|72.4|cvr:CHLNCDRAFT_59250|Rho GTPase-activating protein 20	XP_009386067.1	1.24e-138	PREDICTED: squamosa promoter-binding-like protein 16 [Musa acuminata subsp. malaccensis]
miR156a	Maker00060986	NA	NA	2.5	NA	Maker00060986	-	K10352|1|8e-110|358|pop:7464540|myosin heavy chain	XP_009389461.1	0	PREDICTED: myosin-9-like [Musa acuminata subsp. malaccensis]
miR156a	Maker00064385	1	NA	1	NA	Maker00064385	GO:0005634,GO:0003677,GO:0046872,	K13415|1|6e-20|96.7|mdm:103401427|protein brassinosteroid insensitive 1 [EC:2.7.10.1 2.7.11.1]!K20641|2|1e-11|71.6|cvr:CHLNCDRAFT_59250|Rho GTPase-activating protein 20	XP_009403551.1	1.04e-129	PREDICTED: squamosa promoter-binding-like protein 16 [Musa acuminata subsp. malaccensis]
miR156a	Maker00064398	2	NA	1.5	NA	Maker00064398	GO:0005634,GO:0003677,GO:0046872,	K13415|1|1e-14|80.9|mdm:103401427|protein brassinosteroid insensitive 1 [EC:2.7.10.1 2.7.11.1]!K20641|2|5e-06|53.9|cvr:CHLNCDRAFT_59250|Rho GTPase-activating protein 20	XP_009418579.1	0	PREDICTED: squamosa promoter-binding-like protein 12 [Musa acuminata subsp. malaccensis]
miR156a	Maker00064693	4	NA	NA	NA	Maker00064693	-	-	-	-	-
miR156a	Maker00008769	1	NA	1	NA	Maker00008769	-	K13415|1|3e-21|100|mdm:103401427|protein brassinosteroid insensitive 1 [EC:2.7.10.1 2.7.11.1]!K20641|2|2e-09|64.7|cvr:CHLNCDRAFT_59250|Rho GTPase-activating protein 20	XP_009410639.1	4.76e-144	PREDICTED: squamosa promoter-binding-like protein 16 [Musa acuminata subsp. malaccensis]
miR156a	Maker00010671	1	NA	1	NA	Maker00010671	-	K13415|1|1e-19|97.1|mdm:103401427|protein brassinosteroid insensitive 1 [EC:2.7.10.1 2.7.11.1]!K20641|2|1e-11|72.0|cvr:CHLNCDRAFT_59250|Rho GTPase-activating protein 20	XP_009410639.1	5.76e-154	PREDICTED: squamosa promoter-binding-like protein 16 [Musa acuminata subsp. malaccensis]
miR156a	Maker00011632	3.5	NA	NA	NA	Maker00011632	-	-	-	-	-
miR156a	Maker00022469	1	NA	1	NA	Maker00022469	-	K13415|1|3e-19|93.6|mdm:103401427|protein brassinosteroid insensitive 1 [EC:2.7.10.1 2.7.11.1]!K20641|2|1e-13|77.0|cvr:CHLNCDRAFT_59250|Rho GTPase-activating protein 20	XP_009405686.1	3.45e-114	PREDICTED: squamosa promoter-binding-like protein 14 [Musa acuminata subsp. malaccensis]
miR156a	Maker00023004	1.5	NA	1	NA	Maker00023004	GO:0005634,GO:0005634,GO:0003677,GO:0046872,GO:0003677,GO:0046872,	K13415|1|9e-12|72.0|mdm:103401427|protein brassinosteroid insensitive 1 [EC:2.7.10.1 2.7.11.1]!K20641|2|2e-06|55.1|cvr:CHLNCDRAFT_59250|Rho GTPase-activating protein 20	XP_009401474.1	5.78e-98	PREDICTED: squamosa promoter-binding-like protein 12 isoform X2 [Musa acuminata subsp. malaccensis]
miR156a	Maker00025444	3	NA	2	NA	Maker00025444	GO:0005634,GO:0005634,GO:0003677,GO:0046872,GO:0003677,GO:0046872,	K13415|1|9e-20|98.2|mdm:103401427|protein brassinosteroid insensitive 1 [EC:2.7.10.1 2.7.11.1]!K20641|2|6e-09|63.5|cvr:CHLNCDRAFT_59250|Rho GTPase-activating protein 20	XP_009419993.1	2.2e-123	PREDICTED: squamosa promoter-binding-like protein 12 [Musa acuminata subsp. malaccensis]
miR156a	Maker00027061	1	NA	1	NA	Maker00027061	GO:0005634,GO:0003677,GO:0046872,	K13415|1|6e-20|97.1|mdm:103401427|protein brassinosteroid insensitive 1 [EC:2.7.10.1 2.7.11.1]!K20641|2|7e-12|72.4|cvr:CHLNCDRAFT_59250|Rho GTPase-activating protein 20	XP_009403551.1	1.66e-99	PREDICTED: squamosa promoter-binding-like protein 16 [Musa acuminata subsp. malaccensis]
miR156a	Maker00031959	1	NA	1	NA	Maker00031959	GO:0005634,GO:0003677,GO:0046872,	K13415|1|3e-20|96.7|mdm:103401427|protein brassinosteroid insensitive 1 [EC:2.7.10.1 2.7.11.1]!K20641|2|2e-14|79.3|cvr:CHLNCDRAFT_59250|Rho GTPase-activating protein 20	XP_009415427.1	5.17e-151	PREDICTED: squamosa promoter-binding-like protein 14 isoform X2 [Musa acuminata subsp. malaccensis]
miR156a	Maker00040834	1	NA	1	NA	Maker00040834	GO:0005634,GO:0003677,GO:0046872,	-	XP_009415427.1	3.09e-109	PREDICTED: squamosa promoter-binding-like protein 14 isoform X2 [Musa acuminata subsp. malaccensis]
miR156a	Maker00044264	1	NA	1	NA	Maker00044264	-	K13415|1|5e-19|94.4|mdm:103401427|protein brassinosteroid insensitive 1 [EC:2.7.10.1 2.7.11.1]!K20641|2|2e-11|70.9|cvr:CHLNCDRAFT_59250|Rho GTPase-activating protein 20	XP_009410639.1	4.14e-170	PREDICTED: squamosa promoter-binding-like protein 16 [Musa acuminata subsp. malaccensis]
miR156a	Maker00045051	1	NA	1	NA	Maker00045051	GO:0005634,GO:0003677,GO:0046872,	K13415|1|4e-19|96.3|mdm:103401427|protein brassinosteroid insensitive 1 [EC:2.7.10.1 2.7.11.1]!K05909|2|1e-12|75.5|ccaj:109812156|laccase [EC:1.10.3.2]!K20641|3|3e-11|71.2|cvr:CHLNCDRAFT_59250|Rho GTPase-activating protein 20!K15718|4|4e-10|67.4|mus:103989776|linoleate 9S-lipoxygenase [EC:1.13.11.58]	XP_009415922.1	4.35e-126	PREDICTED: squamosa promoter-binding-like protein 16 [Musa acuminata subsp. malaccensis]
miR156a	Maker00045502	1	NA	1	NA	Maker00045502	GO:0005634,GO:0003677,GO:0046872,	-	XP_009419166.1	4.24e-92	PREDICTED: squamosa promoter-binding-like protein 14 isoform X2 [Musa acuminata subsp. malaccensis]
miR156a	Maker00050747	2	NA	1.5	NA	Maker00050747	-	K13415|1|4e-22|103|mdm:103401427|protein brassinosteroid insensitive 1 [EC:2.7.10.1 2.7.11.1]!K20641|2|8e-12|72.4|cvr:CHLNCDRAFT_59250|Rho GTPase-activating protein 20	XP_009396218.1	1.92e-164	PREDICTED: squamosa promoter-binding-like protein 3 isoform X2 [Musa acuminata subsp. malaccensis]
miR156a	Maker00052423	1	NA	1	NA	Maker00052423	-	K13415|1|8e-18|89.7|mdm:103401427|protein brassinosteroid insensitive 1 [EC:2.7.10.1 2.7.11.1]!K20641|2|2e-13|76.6|cvr:CHLNCDRAFT_59250|Rho GTPase-activating protein 20	XP_009400684.1	1.81e-110	PREDICTED: squamosa promoter-binding-like protein 7 [Musa acuminata subsp. malaccensis]
miR156a	Maker00060741	1	NA	1	NA	Maker00060741	GO:0005634,GO:0005634,GO:0003677,GO:0046872,GO:0003677,GO:0046872,	K13415|1|1e-20|98.6|mdm:103401427|protein brassinosteroid insensitive 1 [EC:2.7.10.1 2.7.11.1]!K20641|2|4e-12|72.4|cvr:CHLNCDRAFT_59250|Rho GTPase-activating protein 20	XP_009386067.1	1.24e-138	PREDICTED: squamosa promoter-binding-like protein 16 [Musa acuminata subsp. malaccensis]
miR156a	Maker00064385	1	NA	1	NA	Maker00064385	GO:0005634,GO:0003677,GO:0046872,	K13415|1|6e-20|96.7|mdm:103401427|protein brassinosteroid insensitive 1 [EC:2.7.10.1 2.7.11.1]!K20641|2|1e-11|71.6|cvr:CHLNCDRAFT_59250|Rho GTPase-activating protein 20	XP_009403551.1	1.04e-129	PREDICTED: squamosa promoter-binding-like protein 16 [Musa acuminata subsp. malaccensis]
miR156a	Maker00064398	2	NA	1.5	NA	Maker00064398	GO:0005634,GO:0003677,GO:0046872,	K13415|1|1e-14|80.9|mdm:103401427|protein brassinosteroid insensitive 1 [EC:2.7.10.1 2.7.11.1]!K20641|2|5e-06|53.9|cvr:CHLNCDRAFT_59250|Rho GTPase-activating protein 20	XP_009418579.1	0	PREDICTED: squamosa promoter-binding-like protein 12 [Musa acuminata subsp. malaccensis]
miR156a	Maker00064693	4	NA	NA	NA	Maker00064693	-	-	-	-	-
miR156a	Maker00008769	1	NA	1	NA	Maker00008769	-	K13415|1|3e-21|100|mdm:103401427|protein brassinosteroid insensitive 1 [EC:2.7.10.1 2.7.11.1]!K20641|2|2e-09|64.7|cvr:CHLNCDRAFT_59250|Rho GTPase-activating protein 20	XP_009410639.1	4.76e-144	PREDICTED: squamosa promoter-binding-like protein 16 [Musa acuminata subsp. malaccensis]
miR156a	Maker00010671	1	NA	1	NA	Maker00010671	-	K13415|1|1e-19|97.1|mdm:103401427|protein brassinosteroid insensitive 1 [EC:2.7.10.1 2.7.11.1]!K20641|2|1e-11|72.0|cvr:CHLNCDRAFT_59250|Rho GTPase-activating protein 20	XP_009410639.1	5.76e-154	PREDICTED: squamosa promoter-binding-like protein 16 [Musa acuminata subsp. malaccensis]
miR156a	Maker00011632	3.5	NA	NA	NA	Maker00011632	-	-	-	-	-
miR156a	Maker00022469	1	NA	1	NA	Maker00022469	-	K13415|1|3e-19|93.6|mdm:103401427|protein brassinosteroid insensitive 1 [EC:2.7.10.1 2.7.11.1]!K20641|2|1e-13|77.0|cvr:CHLNCDRAFT_59250|Rho GTPase-activating protein 20	XP_009405686.1	3.45e-114	PREDICTED: squamosa promoter-binding-like protein 14 [Musa acuminata subsp. malaccensis]
miR156a	Maker00023004	1.5	NA	1	NA	Maker00023004	GO:0005634,GO:0005634,GO:0003677,GO:0046872,GO:0003677,GO:0046872,	K13415|1|9e-12|72.0|mdm:103401427|protein brassinosteroid insensitive 1 [EC:2.7.10.1 2.7.11.1]!K20641|2|2e-06|55.1|cvr:CHLNCDRAFT_59250|Rho GTPase-activating protein 20	XP_009401474.1	5.78e-98	PREDICTED: squamosa promoter-binding-like protein 12 isoform X2 [Musa acuminata subsp. malaccensis]
miR156a	Maker00025444	3	NA	2	NA	Maker00025444	GO:0005634,GO:0005634,GO:0003677,GO:0046872,GO:0003677,GO:0046872,	K13415|1|9e-20|98.2|mdm:103401427|protein brassinosteroid insensitive 1 [EC:2.7.10.1 2.7.11.1]!K20641|2|6e-09|63.5|cvr:CHLNCDRAFT_59250|Rho GTPase-activating protein 20	XP_009419993.1	2.2e-123	PREDICTED: squamosa promoter-binding-like protein 12 [Musa acuminata subsp. malaccensis]
miR156a	Maker00027061	1	NA	1	NA	Maker00027061	GO:0005634,GO:0003677,GO:0046872,	K13415|1|6e-20|97.1|mdm:103401427|protein brassinosteroid insensitive 1 [EC:2.7.10.1 2.7.11.1]!K20641|2|7e-12|72.4|cvr:CHLNCDRAFT_59250|Rho GTPase-activating protein 20	XP_009403551.1	1.66e-99	PREDICTED: squamosa promoter-binding-like protein 16 [Musa acuminata subsp. malaccensis]
miR156a	Maker00031959	1	NA	1	NA	Maker00031959	GO:0005634,GO:0003677,GO:0046872,	K13415|1|3e-20|96.7|mdm:103401427|protein brassinosteroid insensitive 1 [EC:2.7.10.1 2.7.11.1]!K20641|2|2e-14|79.3|cvr:CHLNCDRAFT_59250|Rho GTPase-activating protein 20	XP_009415427.1	5.17e-151	PREDICTED: squamosa promoter-binding-like protein 14 isoform X2 [Musa acuminata subsp. malaccensis]
miR156a	Maker00040834	1	NA	1	NA	Maker00040834	GO:0005634,GO:0003677,GO:0046872,	-	XP_009415427.1	3.09e-109	PREDICTED: squamosa promoter-binding-like protein 14 isoform X2 [Musa acuminata subsp. malaccensis]
miR156a	Maker00044264	1	NA	1	NA	Maker00044264	-	K13415|1|5e-19|94.4|mdm:103401427|protein brassinosteroid insensitive 1 [EC:2.7.10.1 2.7.11.1]!K20641|2|2e-11|70.9|cvr:CHLNCDRAFT_59250|Rho GTPase-activating protein 20	XP_009410639.1	4.14e-170	PREDICTED: squamosa promoter-binding-like protein 16 [Musa acuminata subsp. malaccensis]
miR156a	Maker00045051	1	NA	1	NA	Maker00045051	GO:0005634,GO:0003677,GO:0046872,	K13415|1|4e-19|96.3|mdm:103401427|protein brassinosteroid insensitive 1 [EC:2.7.10.1 2.7.11.1]!K05909|2|1e-12|75.5|ccaj:109812156|laccase [EC:1.10.3.2]!K20641|3|3e-11|71.2|cvr:CHLNCDRAFT_59250|Rho GTPase-activating protein 20!K15718|4|4e-10|67.4|mus:103989776|linoleate 9S-lipoxygenase [EC:1.13.11.58]	XP_009415922.1	4.35e-126	PREDICTED: squamosa promoter-binding-like protein 16 [Musa acuminata subsp. malaccensis]
miR156a	Maker00045502	1	NA	1	NA	Maker00045502	GO:0005634,GO:0003677,GO:0046872,	-	XP_009419166.1	4.24e-92	PREDICTED: squamosa promoter-binding-like protein 14 isoform X2 [Musa acuminata subsp. malaccensis]
miR156a	Maker00050747	2	NA	1.5	NA	Maker00050747	-	K13415|1|4e-22|103|mdm:103401427|protein brassinosteroid insensitive 1 [EC:2.7.10.1 2.7.11.1]!K20641|2|8e-12|72.4|cvr:CHLNCDRAFT_59250|Rho GTPase-activating protein 20	XP_009396218.1	1.92e-164	PREDICTED: squamosa promoter-binding-like protein 3 isoform X2 [Musa acuminata subsp. malaccensis]
miR156a	Maker00052423	1	NA	1	NA	Maker00052423	-	K13415|1|8e-18|89.7|mdm:103401427|protein brassinosteroid insensitive 1 [EC:2.7.10.1 2.7.11.1]!K20641|2|2e-13|76.6|cvr:CHLNCDRAFT_59250|Rho GTPase-activating protein 20	XP_009400684.1	1.81e-110	PREDICTED: squamosa promoter-binding-like protein 7 [Musa acuminata subsp. malaccensis]
miR156a	Maker00060741	1	NA	1	NA	Maker00060741	GO:0005634,GO:0005634,GO:0003677,GO:0046872,GO:0003677,GO:0046872,	K13415|1|1e-20|98.6|mdm:103401427|protein brassinosteroid insensitive 1 [EC:2.7.10.1 2.7.11.1]!K20641|2|4e-12|72.4|cvr:CHLNCDRAFT_59250|Rho GTPase-activating protein 20	XP_009386067.1	1.24e-138	PREDICTED: squamosa promoter-binding-like protein 16 [Musa acuminata subsp. malaccensis]
miR156a	Maker00064385	1	NA	1	NA	Maker00064385	GO:0005634,GO:0003677,GO:0046872,	K13415|1|6e-20|96.7|mdm:103401427|protein brassinosteroid insensitive 1 [EC:2.7.10.1 2.7.11.1]!K20641|2|1e-11|71.6|cvr:CHLNCDRAFT_59250|Rho GTPase-activating protein 20	XP_009403551.1	1.04e-129	PREDICTED: squamosa promoter-binding-like protein 16 [Musa acuminata subsp. malaccensis]
miR156a	Maker00064398	2	NA	1.5	NA	Maker00064398	GO:0005634,GO:0003677,GO:0046872,	K13415|1|1e-14|80.9|mdm:103401427|protein brassinosteroid insensitive 1 [EC:2.7.10.1 2.7.11.1]!K20641|2|5e-06|53.9|cvr:CHLNCDRAFT_59250|Rho GTPase-activating protein 20	XP_009418579.1	0	PREDICTED: squamosa promoter-binding-like protein 12 [Musa acuminata subsp. malaccensis]
miR156a	Maker00008769	1	NA	1	NA	Maker00008769	-	K13415|1|3e-21|100|mdm:103401427|protein brassinosteroid insensitive 1 [EC:2.7.10.1 2.7.11.1]!K20641|2|2e-09|64.7|cvr:CHLNCDRAFT_59250|Rho GTPase-activating protein 20	XP_009410639.1	4.76e-144	PREDICTED: squamosa promoter-binding-like protein 16 [Musa acuminata subsp. malaccensis]
miR156a	Maker00010671	1	NA	1	NA	Maker00010671	-	K13415|1|1e-19|97.1|mdm:103401427|protein brassinosteroid insensitive 1 [EC:2.7.10.1 2.7.11.1]!K20641|2|1e-11|72.0|cvr:CHLNCDRAFT_59250|Rho GTPase-activating protein 20	XP_009410639.1	5.76e-154	PREDICTED: squamosa promoter-binding-like protein 16 [Musa acuminata subsp. malaccensis]
miR156a	Maker00022469	1	NA	1	NA	Maker00022469	-	K13415|1|3e-19|93.6|mdm:103401427|protein brassinosteroid insensitive 1 [EC:2.7.10.1 2.7.11.1]!K20641|2|1e-13|77.0|cvr:CHLNCDRAFT_59250|Rho GTPase-activating protein 20	XP_009405686.1	3.45e-114	PREDICTED: squamosa promoter-binding-like protein 14 [Musa acuminata subsp. malaccensis]
miR156a	Maker00023004	1.5	NA	1	NA	Maker00023004	GO:0005634,GO:0005634,GO:0003677,GO:0046872,GO:0003677,GO:0046872,	K13415|1|9e-12|72.0|mdm:103401427|protein brassinosteroid insensitive 1 [EC:2.7.10.1 2.7.11.1]!K20641|2|2e-06|55.1|cvr:CHLNCDRAFT_59250|Rho GTPase-activating protein 20	XP_009401474.1	5.78e-98	PREDICTED: squamosa promoter-binding-like protein 12 isoform X2 [Musa acuminata subsp. malaccensis]
miR156a	Maker00025444	3	NA	2	NA	Maker00025444	GO:0005634,GO:0005634,GO:0003677,GO:0046872,GO:0003677,GO:0046872,	K13415|1|9e-20|98.2|mdm:103401427|protein brassinosteroid insensitive 1 [EC:2.7.10.1 2.7.11.1]!K20641|2|6e-09|63.5|cvr:CHLNCDRAFT_59250|Rho GTPase-activating protein 20	XP_009419993.1	2.2e-123	PREDICTED: squamosa promoter-binding-like protein 12 [Musa acuminata subsp. malaccensis]
miR156a	Maker00027061	1	NA	1	NA	Maker00027061	GO:0005634,GO:0003677,GO:0046872,	K13415|1|6e-20|97.1|mdm:103401427|protein brassinosteroid insensitive 1 [EC:2.7.10.1 2.7.11.1]!K20641|2|7e-12|72.4|cvr:CHLNCDRAFT_59250|Rho GTPase-activating protein 20	XP_009403551.1	1.66e-99	PREDICTED: squamosa promoter-binding-like protein 16 [Musa acuminata subsp. malaccensis]
miR156a	Maker00031959	1	NA	1	NA	Maker00031959	GO:0005634,GO:0003677,GO:0046872,	K13415|1|3e-20|96.7|mdm:103401427|protein brassinosteroid insensitive 1 [EC:2.7.10.1 2.7.11.1]!K20641|2|2e-14|79.3|cvr:CHLNCDRAFT_59250|Rho GTPase-activating protein 20	XP_009415427.1	5.17e-151	PREDICTED: squamosa promoter-binding-like protein 14 isoform X2 [Musa acuminata subsp. malaccensis]
miR156a	Maker00040834	1	NA	1	NA	Maker00040834	GO:0005634,GO:0003677,GO:0046872,	-	XP_009415427.1	3.09e-109	PREDICTED: squamosa promoter-binding-like protein 14 isoform X2 [Musa acuminata subsp. malaccensis]
miR156a	Maker00044264	1	NA	1	NA	Maker00044264	-	K13415|1|5e-19|94.4|mdm:103401427|protein brassinosteroid insensitive 1 [EC:2.7.10.1 2.7.11.1]!K20641|2|2e-11|70.9|cvr:CHLNCDRAFT_59250|Rho GTPase-activating protein 20	XP_009410639.1	4.14e-170	PREDICTED: squamosa promoter-binding-like protein 16 [Musa acuminata subsp. malaccensis]
miR156a	Maker00045051	1	NA	1	NA	Maker00045051	GO:0005634,GO:0003677,GO:0046872,	K13415|1|4e-19|96.3|mdm:103401427|protein brassinosteroid insensitive 1 [EC:2.7.10.1 2.7.11.1]!K05909|2|1e-12|75.5|ccaj:109812156|laccase [EC:1.10.3.2]!K20641|3|3e-11|71.2|cvr:CHLNCDRAFT_59250|Rho GTPase-activating protein 20!K15718|4|4e-10|67.4|mus:103989776|linoleate 9S-lipoxygenase [EC:1.13.11.58]	XP_009415922.1	4.35e-126	PREDICTED: squamosa promoter-binding-like protein 16 [Musa acuminata subsp. malaccensis]
miR156a	Maker00045502	1	NA	1	NA	Maker00045502	GO:0005634,GO:0003677,GO:0046872,	-	XP_009419166.1	4.24e-92	PREDICTED: squamosa promoter-binding-like protein 14 isoform X2 [Musa acuminata subsp. malaccensis]
miR156a	Maker00050747	2	NA	1.5	NA	Maker00050747	-	K13415|1|4e-22|103|mdm:103401427|protein brassinosteroid insensitive 1 [EC:2.7.10.1 2.7.11.1]!K20641|2|8e-12|72.4|cvr:CHLNCDRAFT_59250|Rho GTPase-activating protein 20	XP_009396218.1	1.92e-164	PREDICTED: squamosa promoter-binding-like protein 3 isoform X2 [Musa acuminata subsp. malaccensis]
miR156a	Maker00052423	1	NA	1	NA	Maker00052423	-	K13415|1|8e-18|89.7|mdm:103401427|protein brassinosteroid insensitive 1 [EC:2.7.10.1 2.7.11.1]!K20641|2|2e-13|76.6|cvr:CHLNCDRAFT_59250|Rho GTPase-activating protein 20	XP_009400684.1	1.81e-110	PREDICTED: squamosa promoter-binding-like protein 7 [Musa acuminata subsp. malaccensis]
miR156a	Maker00060741	1	NA	1	NA	Maker00060741	GO:0005634,GO:0005634,GO:0003677,GO:0046872,GO:0003677,GO:0046872,	K13415|1|1e-20|98.6|mdm:103401427|protein brassinosteroid insensitive 1 [EC:2.7.10.1 2.7.11.1]!K20641|2|4e-12|72.4|cvr:CHLNCDRAFT_59250|Rho GTPase-activating protein 20	XP_009386067.1	1.24e-138	PREDICTED: squamosa promoter-binding-like protein 16 [Musa acuminata subsp. malaccensis]
miR156a	Maker00064385	1	NA	1	NA	Maker00064385	GO:0005634,GO:0003677,GO:0046872,	K13415|1|6e-20|96.7|mdm:103401427|protein brassinosteroid insensitive 1 [EC:2.7.10.1 2.7.11.1]!K20641|2|1e-11|71.6|cvr:CHLNCDRAFT_59250|Rho GTPase-activating protein 20	XP_009403551.1	1.04e-129	PREDICTED: squamosa promoter-binding-like protein 16 [Musa acuminata subsp. malaccensis]
miR156a	Maker00064398	2	NA	1.5	NA	Maker00064398	GO:0005634,GO:0003677,GO:0046872,	K13415|1|1e-14|80.9|mdm:103401427|protein brassinosteroid insensitive 1 [EC:2.7.10.1 2.7.11.1]!K20641|2|5e-06|53.9|cvr:CHLNCDRAFT_59250|Rho GTPase-activating protein 20	XP_009418579.1	0	PREDICTED: squamosa promoter-binding-like protein 12 [Musa acuminata subsp. malaccensis]
miR156a	Maker00008769	1	NA	1	NA	Maker00008769	-	K13415|1|3e-21|100|mdm:103401427|protein brassinosteroid insensitive 1 [EC:2.7.10.1 2.7.11.1]!K20641|2|2e-09|64.7|cvr:CHLNCDRAFT_59250|Rho GTPase-activating protein 20	XP_009410639.1	4.76e-144	PREDICTED: squamosa promoter-binding-like protein 16 [Musa acuminata subsp. malaccensis]
miR156a	Maker00010671	1	NA	1	NA	Maker00010671	-	K13415|1|1e-19|97.1|mdm:103401427|protein brassinosteroid insensitive 1 [EC:2.7.10.1 2.7.11.1]!K20641|2|1e-11|72.0|cvr:CHLNCDRAFT_59250|Rho GTPase-activating protein 20	XP_009410639.1	5.76e-154	PREDICTED: squamosa promoter-binding-like protein 16 [Musa acuminata subsp. malaccensis]
miR156a	Maker00022469	1	NA	1	NA	Maker00022469	-	K13415|1|3e-19|93.6|mdm:103401427|protein brassinosteroid insensitive 1 [EC:2.7.10.1 2.7.11.1]!K20641|2|1e-13|77.0|cvr:CHLNCDRAFT_59250|Rho GTPase-activating protein 20	XP_009405686.1	3.45e-114	PREDICTED: squamosa promoter-binding-like protein 14 [Musa acuminata subsp. malaccensis]
miR156a	Maker00025444	3	NA	2	NA	Maker00025444	GO:0005634,GO:0005634,GO:0003677,GO:0046872,GO:0003677,GO:0046872,	K13415|1|9e-20|98.2|mdm:103401427|protein brassinosteroid insensitive 1 [EC:2.7.10.1 2.7.11.1]!K20641|2|6e-09|63.5|cvr:CHLNCDRAFT_59250|Rho GTPase-activating protein 20	XP_009419993.1	2.2e-123	PREDICTED: squamosa promoter-binding-like protein 12 [Musa acuminata subsp. malaccensis]
miR156a	Maker00027061	1	NA	1	NA	Maker00027061	GO:0005634,GO:0003677,GO:0046872,	K13415|1|6e-20|97.1|mdm:103401427|protein brassinosteroid insensitive 1 [EC:2.7.10.1 2.7.11.1]!K20641|2|7e-12|72.4|cvr:CHLNCDRAFT_59250|Rho GTPase-activating protein 20	XP_009403551.1	1.66e-99	PREDICTED: squamosa promoter-binding-like protein 16 [Musa acuminata subsp. malaccensis]
miR156a	Maker00031959	1	NA	1	NA	Maker00031959	GO:0005634,GO:0003677,GO:0046872,	K13415|1|3e-20|96.7|mdm:103401427|protein brassinosteroid insensitive 1 [EC:2.7.10.1 2.7.11.1]!K20641|2|2e-14|79.3|cvr:CHLNCDRAFT_59250|Rho GTPase-activating protein 20	XP_009415427.1	5.17e-151	PREDICTED: squamosa promoter-binding-like protein 14 isoform X2 [Musa acuminata subsp. malaccensis]
miR156a	Maker00040834	1	NA	1	NA	Maker00040834	GO:0005634,GO:0003677,GO:0046872,	-	XP_009415427.1	3.09e-109	PREDICTED: squamosa promoter-binding-like protein 14 isoform X2 [Musa acuminata subsp. malaccensis]
miR156a	Maker00044264	1	NA	1	NA	Maker00044264	-	K13415|1|5e-19|94.4|mdm:103401427|protein brassinosteroid insensitive 1 [EC:2.7.10.1 2.7.11.1]!K20641|2|2e-11|70.9|cvr:CHLNCDRAFT_59250|Rho GTPase-activating protein 20	XP_009410639.1	4.14e-170	PREDICTED: squamosa promoter-binding-like protein 16 [Musa acuminata subsp. malaccensis]
miR156a	Maker00045051	1	NA	1	NA	Maker00045051	GO:0005634,GO:0003677,GO:0046872,	K13415|1|4e-19|96.3|mdm:103401427|protein brassinosteroid insensitive 1 [EC:2.7.10.1 2.7.11.1]!K05909|2|1e-12|75.5|ccaj:109812156|laccase [EC:1.10.3.2]!K20641|3|3e-11|71.2|cvr:CHLNCDRAFT_59250|Rho GTPase-activating protein 20!K15718|4|4e-10|67.4|mus:103989776|linoleate 9S-lipoxygenase [EC:1.13.11.58]	XP_009415922.1	4.35e-126	PREDICTED: squamosa promoter-binding-like protein 16 [Musa acuminata subsp. malaccensis]
miR156a	Maker00045502	1	NA	1	NA	Maker00045502	GO:0005634,GO:0003677,GO:0046872,	-	XP_009419166.1	4.24e-92	PREDICTED: squamosa promoter-binding-like protein 14 isoform X2 [Musa acuminata subsp. malaccensis]
miR156a	Maker00050747	2	NA	1.5	NA	Maker00050747	-	K13415|1|4e-22|103|mdm:103401427|protein brassinosteroid insensitive 1 [EC:2.7.10.1 2.7.11.1]!K20641|2|8e-12|72.4|cvr:CHLNCDRAFT_59250|Rho GTPase-activating protein 20	XP_009396218.1	1.92e-164	PREDICTED: squamosa promoter-binding-like protein 3 isoform X2 [Musa acuminata subsp. malaccensis]
miR156a	Maker00052423	1	NA	1	NA	Maker00052423	-	K13415|1|8e-18|89.7|mdm:103401427|protein brassinosteroid insensitive 1 [EC:2.7.10.1 2.7.11.1]!K20641|2|2e-13|76.6|cvr:CHLNCDRAFT_59250|Rho GTPase-activating protein 20	XP_009400684.1	1.81e-110	PREDICTED: squamosa promoter-binding-like protein 7 [Musa acuminata subsp. malaccensis]
miR156a	Maker00060741	1	NA	1	NA	Maker00060741	GO:0005634,GO:0005634,GO:0003677,GO:0046872,GO:0003677,GO:0046872,	K13415|1|1e-20|98.6|mdm:103401427|protein brassinosteroid insensitive 1 [EC:2.7.10.1 2.7.11.1]!K20641|2|4e-12|72.4|cvr:CHLNCDRAFT_59250|Rho GTPase-activating protein 20	XP_009386067.1	1.24e-138	PREDICTED: squamosa promoter-binding-like protein 16 [Musa acuminata subsp. malaccensis]
miR156a	Maker00064385	1	NA	1	NA	Maker00064385	GO:0005634,GO:0003677,GO:0046872,	K13415|1|6e-20|96.7|mdm:103401427|protein brassinosteroid insensitive 1 [EC:2.7.10.1 2.7.11.1]!K20641|2|1e-11|71.6|cvr:CHLNCDRAFT_59250|Rho GTPase-activating protein 20	XP_009403551.1	1.04e-129	PREDICTED: squamosa promoter-binding-like protein 16 [Musa acuminata subsp. malaccensis]
miR156a	Maker00064398	2	NA	1.5	NA	Maker00064398	GO:0005634,GO:0003677,GO:0046872,	K13415|1|1e-14|80.9|mdm:103401427|protein brassinosteroid insensitive 1 [EC:2.7.10.1 2.7.11.1]!K20641|2|5e-06|53.9|cvr:CHLNCDRAFT_59250|Rho GTPase-activating protein 20	XP_009418579.1	0	PREDICTED: squamosa promoter-binding-like protein 12 [Musa acuminata subsp. malaccensis]
miR156a_2	Maker00000994	3	NA	2	NA	Maker00000994	GO:0005634,GO:0005634,GO:0003677,GO:0003677,GO:0006355,GO:0006351,GO:0006355,GO:0006351,	K14491|1|2e-14|79.3|cpap:110815776|two-component response regulator ARR-B family	XP_009407424.2	6.05e-140	PREDICTED: myb family transcription factor EFM-like [Musa acuminata subsp. malaccensis]
miR156a_2	Maker00008769	0	NA	0	NA	Maker00008769	-	K13415|1|3e-21|100|mdm:103401427|protein brassinosteroid insensitive 1 [EC:2.7.10.1 2.7.11.1]!K20641|2|2e-09|64.7|cvr:CHLNCDRAFT_59250|Rho GTPase-activating protein 20	XP_009410639.1	4.76e-144	PREDICTED: squamosa promoter-binding-like protein 16 [Musa acuminata subsp. malaccensis]
miR156a_2	Maker00010671	0	NA	0	NA	Maker00010671	-	K13415|1|1e-19|97.1|mdm:103401427|protein brassinosteroid insensitive 1 [EC:2.7.10.1 2.7.11.1]!K20641|2|1e-11|72.0|cvr:CHLNCDRAFT_59250|Rho GTPase-activating protein 20	XP_009410639.1	5.76e-154	PREDICTED: squamosa promoter-binding-like protein 16 [Musa acuminata subsp. malaccensis]
miR156a_2	Maker00011632	4	NA	NA	NA	Maker00011632	-	-	-	-	-
miR156a_2	Maker00022469	0	NA	0	NA	Maker00022469	-	K13415|1|3e-19|93.6|mdm:103401427|protein brassinosteroid insensitive 1 [EC:2.7.10.1 2.7.11.1]!K20641|2|1e-13|77.0|cvr:CHLNCDRAFT_59250|Rho GTPase-activating protein 20	XP_009405686.1	3.45e-114	PREDICTED: squamosa promoter-binding-like protein 14 [Musa acuminata subsp. malaccensis]
miR156a_2	Maker00023004	1.5	NA	1.5	NA	Maker00023004	GO:0005634,GO:0005634,GO:0003677,GO:0046872,GO:0003677,GO:0046872,	K13415|1|9e-12|72.0|mdm:103401427|protein brassinosteroid insensitive 1 [EC:2.7.10.1 2.7.11.1]!K20641|2|2e-06|55.1|cvr:CHLNCDRAFT_59250|Rho GTPase-activating protein 20	XP_009401474.1	5.78e-98	PREDICTED: squamosa promoter-binding-like protein 12 isoform X2 [Musa acuminata subsp. malaccensis]
miR156a_2	Maker00025444	1	NA	0.5	NA	Maker00025444	GO:0005634,GO:0005634,GO:0003677,GO:0046872,GO:0003677,GO:0046872,	K13415|1|9e-20|98.2|mdm:103401427|protein brassinosteroid insensitive 1 [EC:2.7.10.1 2.7.11.1]!K20641|2|6e-09|63.5|cvr:CHLNCDRAFT_59250|Rho GTPase-activating protein 20	XP_009419993.1	2.2e-123	PREDICTED: squamosa promoter-binding-like protein 12 [Musa acuminata subsp. malaccensis]
miR156a_2	Maker00027061	0	NA	0	NA	Maker00027061	GO:0005634,GO:0003677,GO:0046872,	K13415|1|6e-20|97.1|mdm:103401427|protein brassinosteroid insensitive 1 [EC:2.7.10.1 2.7.11.1]!K20641|2|7e-12|72.4|cvr:CHLNCDRAFT_59250|Rho GTPase-activating protein 20	XP_009403551.1	1.66e-99	PREDICTED: squamosa promoter-binding-like protein 16 [Musa acuminata subsp. malaccensis]
miR156a_2	Maker00031959	0	NA	0	NA	Maker00031959	GO:0005634,GO:0003677,GO:0046872,	K13415|1|3e-20|96.7|mdm:103401427|protein brassinosteroid insensitive 1 [EC:2.7.10.1 2.7.11.1]!K20641|2|2e-14|79.3|cvr:CHLNCDRAFT_59250|Rho GTPase-activating protein 20	XP_009415427.1	5.17e-151	PREDICTED: squamosa promoter-binding-like protein 14 isoform X2 [Musa acuminata subsp. malaccensis]
miR156a_2	Maker00040834	0	NA	0	NA	Maker00040834	GO:0005634,GO:0003677,GO:0046872,	-	XP_009415427.1	3.09e-109	PREDICTED: squamosa promoter-binding-like protein 14 isoform X2 [Musa acuminata subsp. malaccensis]
miR156a_2	Maker00044264	0	NA	0	NA	Maker00044264	-	K13415|1|5e-19|94.4|mdm:103401427|protein brassinosteroid insensitive 1 [EC:2.7.10.1 2.7.11.1]!K20641|2|2e-11|70.9|cvr:CHLNCDRAFT_59250|Rho GTPase-activating protein 20	XP_009410639.1	4.14e-170	PREDICTED: squamosa promoter-binding-like protein 16 [Musa acuminata subsp. malaccensis]
miR156a_2	Maker00045051	0	NA	0	NA	Maker00045051	GO:0005634,GO:0003677,GO:0046872,	K13415|1|4e-19|96.3|mdm:103401427|protein brassinosteroid insensitive 1 [EC:2.7.10.1 2.7.11.1]!K05909|2|1e-12|75.5|ccaj:109812156|laccase [EC:1.10.3.2]!K20641|3|3e-11|71.2|cvr:CHLNCDRAFT_59250|Rho GTPase-activating protein 20!K15718|4|4e-10|67.4|mus:103989776|linoleate 9S-lipoxygenase [EC:1.13.11.58]	XP_009415922.1	4.35e-126	PREDICTED: squamosa promoter-binding-like protein 16 [Musa acuminata subsp. malaccensis]
miR156a_2	Maker00045502	0	NA	0	NA	Maker00045502	GO:0005634,GO:0003677,GO:0046872,	-	XP_009419166.1	4.24e-92	PREDICTED: squamosa promoter-binding-like protein 14 isoform X2 [Musa acuminata subsp. malaccensis]
miR156a_2	Maker00050747	0	NA	0	NA	Maker00050747	-	K13415|1|4e-22|103|mdm:103401427|protein brassinosteroid insensitive 1 [EC:2.7.10.1 2.7.11.1]!K20641|2|8e-12|72.4|cvr:CHLNCDRAFT_59250|Rho GTPase-activating protein 20	XP_009396218.1	1.92e-164	PREDICTED: squamosa promoter-binding-like protein 3 isoform X2 [Musa acuminata subsp. malaccensis]
miR156a_2	Maker00052423	0	NA	0	NA	Maker00052423	-	K13415|1|8e-18|89.7|mdm:103401427|protein brassinosteroid insensitive 1 [EC:2.7.10.1 2.7.11.1]!K20641|2|2e-13|76.6|cvr:CHLNCDRAFT_59250|Rho GTPase-activating protein 20	XP_009400684.1	1.81e-110	PREDICTED: squamosa promoter-binding-like protein 7 [Musa acuminata subsp. malaccensis]
miR156a_2	Maker00060741	0	NA	0	NA	Maker00060741	GO:0005634,GO:0005634,GO:0003677,GO:0046872,GO:0003677,GO:0046872,	K13415|1|1e-20|98.6|mdm:103401427|protein brassinosteroid insensitive 1 [EC:2.7.10.1 2.7.11.1]!K20641|2|4e-12|72.4|cvr:CHLNCDRAFT_59250|Rho GTPase-activating protein 20	XP_009386067.1	1.24e-138	PREDICTED: squamosa promoter-binding-like protein 16 [Musa acuminata subsp. malaccensis]
miR156a_2	Maker00064385	0	NA	0	NA	Maker00064385	GO:0005634,GO:0003677,GO:0046872,	K13415|1|6e-20|96.7|mdm:103401427|protein brassinosteroid insensitive 1 [EC:2.7.10.1 2.7.11.1]!K20641|2|1e-11|71.6|cvr:CHLNCDRAFT_59250|Rho GTPase-activating protein 20	XP_009403551.1	1.04e-129	PREDICTED: squamosa promoter-binding-like protein 16 [Musa acuminata subsp. malaccensis]
miR156a_2	Maker00064398	0	NA	0	NA	Maker00064398	GO:0005634,GO:0003677,GO:0046872,	K13415|1|1e-14|80.9|mdm:103401427|protein brassinosteroid insensitive 1 [EC:2.7.10.1 2.7.11.1]!K20641|2|5e-06|53.9|cvr:CHLNCDRAFT_59250|Rho GTPase-activating protein 20	XP_009418579.1	0	PREDICTED: squamosa promoter-binding-like protein 12 [Musa acuminata subsp. malaccensis]
miR156a_2	Maker00064693	3	NA	2	NA	Maker00064693	-	-	-	-	-
miR156a_2	Maker00008769	0	NA	0	NA	Maker00008769	-	K13415|1|3e-21|100|mdm:103401427|protein brassinosteroid insensitive 1 [EC:2.7.10.1 2.7.11.1]!K20641|2|2e-09|64.7|cvr:CHLNCDRAFT_59250|Rho GTPase-activating protein 20	XP_009410639.1	4.76e-144	PREDICTED: squamosa promoter-binding-like protein 16 [Musa acuminata subsp. malaccensis]
miR156a_2	Maker00010671	0	NA	0	NA	Maker00010671	-	K13415|1|1e-19|97.1|mdm:103401427|protein brassinosteroid insensitive 1 [EC:2.7.10.1 2.7.11.1]!K20641|2|1e-11|72.0|cvr:CHLNCDRAFT_59250|Rho GTPase-activating protein 20	XP_009410639.1	5.76e-154	PREDICTED: squamosa promoter-binding-like protein 16 [Musa acuminata subsp. malaccensis]
miR156a_2	Maker00011632	4	NA	NA	NA	Maker00011632	-	-	-	-	-
miR156a_2	Maker00022469	0	NA	0	NA	Maker00022469	-	K13415|1|3e-19|93.6|mdm:103401427|protein brassinosteroid insensitive 1 [EC:2.7.10.1 2.7.11.1]!K20641|2|1e-13|77.0|cvr:CHLNCDRAFT_59250|Rho GTPase-activating protein 20	XP_009405686.1	3.45e-114	PREDICTED: squamosa promoter-binding-like protein 14 [Musa acuminata subsp. malaccensis]
miR156a_2	Maker00023004	1.5	NA	1.5	NA	Maker00023004	GO:0005634,GO:0005634,GO:0003677,GO:0046872,GO:0003677,GO:0046872,	K13415|1|9e-12|72.0|mdm:103401427|protein brassinosteroid insensitive 1 [EC:2.7.10.1 2.7.11.1]!K20641|2|2e-06|55.1|cvr:CHLNCDRAFT_59250|Rho GTPase-activating protein 20	XP_009401474.1	5.78e-98	PREDICTED: squamosa promoter-binding-like protein 12 isoform X2 [Musa acuminata subsp. malaccensis]
miR156a_2	Maker00025444	1	NA	0.5	NA	Maker00025444	GO:0005634,GO:0005634,GO:0003677,GO:0046872,GO:0003677,GO:0046872,	K13415|1|9e-20|98.2|mdm:103401427|protein brassinosteroid insensitive 1 [EC:2.7.10.1 2.7.11.1]!K20641|2|6e-09|63.5|cvr:CHLNCDRAFT_59250|Rho GTPase-activating protein 20	XP_009419993.1	2.2e-123	PREDICTED: squamosa promoter-binding-like protein 12 [Musa acuminata subsp. malaccensis]
miR156a_2	Maker00027061	0	NA	0	NA	Maker00027061	GO:0005634,GO:0003677,GO:0046872,	K13415|1|6e-20|97.1|mdm:103401427|protein brassinosteroid insensitive 1 [EC:2.7.10.1 2.7.11.1]!K20641|2|7e-12|72.4|cvr:CHLNCDRAFT_59250|Rho GTPase-activating protein 20	XP_009403551.1	1.66e-99	PREDICTED: squamosa promoter-binding-like protein 16 [Musa acuminata subsp. malaccensis]
miR156a_2	Maker00031959	0	NA	0	NA	Maker00031959	GO:0005634,GO:0003677,GO:0046872,	K13415|1|3e-20|96.7|mdm:103401427|protein brassinosteroid insensitive 1 [EC:2.7.10.1 2.7.11.1]!K20641|2|2e-14|79.3|cvr:CHLNCDRAFT_59250|Rho GTPase-activating protein 20	XP_009415427.1	5.17e-151	PREDICTED: squamosa promoter-binding-like protein 14 isoform X2 [Musa acuminata subsp. malaccensis]
miR156a_2	Maker00040834	0	NA	0	NA	Maker00040834	GO:0005634,GO:0003677,GO:0046872,	-	XP_009415427.1	3.09e-109	PREDICTED: squamosa promoter-binding-like protein 14 isoform X2 [Musa acuminata subsp. malaccensis]
miR156a_2	Maker00044264	0	NA	0	NA	Maker00044264	-	K13415|1|5e-19|94.4|mdm:103401427|protein brassinosteroid insensitive 1 [EC:2.7.10.1 2.7.11.1]!K20641|2|2e-11|70.9|cvr:CHLNCDRAFT_59250|Rho GTPase-activating protein 20	XP_009410639.1	4.14e-170	PREDICTED: squamosa promoter-binding-like protein 16 [Musa acuminata subsp. malaccensis]
miR156a_2	Maker00045051	0	NA	0	NA	Maker00045051	GO:0005634,GO:0003677,GO:0046872,	K13415|1|4e-19|96.3|mdm:103401427|protein brassinosteroid insensitive 1 [EC:2.7.10.1 2.7.11.1]!K05909|2|1e-12|75.5|ccaj:109812156|laccase [EC:1.10.3.2]!K20641|3|3e-11|71.2|cvr:CHLNCDRAFT_59250|Rho GTPase-activating protein 20!K15718|4|4e-10|67.4|mus:103989776|linoleate 9S-lipoxygenase [EC:1.13.11.58]	XP_009415922.1	4.35e-126	PREDICTED: squamosa promoter-binding-like protein 16 [Musa acuminata subsp. malaccensis]
miR156a_2	Maker00045502	0	NA	0	NA	Maker00045502	GO:0005634,GO:0003677,GO:0046872,	-	XP_009419166.1	4.24e-92	PREDICTED: squamosa promoter-binding-like protein 14 isoform X2 [Musa acuminata subsp. malaccensis]
miR156a_2	Maker00050747	0	NA	0	NA	Maker00050747	-	K13415|1|4e-22|103|mdm:103401427|protein brassinosteroid insensitive 1 [EC:2.7.10.1 2.7.11.1]!K20641|2|8e-12|72.4|cvr:CHLNCDRAFT_59250|Rho GTPase-activating protein 20	XP_009396218.1	1.92e-164	PREDICTED: squamosa promoter-binding-like protein 3 isoform X2 [Musa acuminata subsp. malaccensis]
miR156a_2	Maker00052423	0	NA	0	NA	Maker00052423	-	K13415|1|8e-18|89.7|mdm:103401427|protein brassinosteroid insensitive 1 [EC:2.7.10.1 2.7.11.1]!K20641|2|2e-13|76.6|cvr:CHLNCDRAFT_59250|Rho GTPase-activating protein 20	XP_009400684.1	1.81e-110	PREDICTED: squamosa promoter-binding-like protein 7 [Musa acuminata subsp. malaccensis]
miR156a_2	Maker00060741	0	NA	0	NA	Maker00060741	GO:0005634,GO:0005634,GO:0003677,GO:0046872,GO:0003677,GO:0046872,	K13415|1|1e-20|98.6|mdm:103401427|protein brassinosteroid insensitive 1 [EC:2.7.10.1 2.7.11.1]!K20641|2|4e-12|72.4|cvr:CHLNCDRAFT_59250|Rho GTPase-activating protein 20	XP_009386067.1	1.24e-138	PREDICTED: squamosa promoter-binding-like protein 16 [Musa acuminata subsp. malaccensis]
miR156a_2	Maker00064385	0	NA	0	NA	Maker00064385	GO:0005634,GO:0003677,GO:0046872,	K13415|1|6e-20|96.7|mdm:103401427|protein brassinosteroid insensitive 1 [EC:2.7.10.1 2.7.11.1]!K20641|2|1e-11|71.6|cvr:CHLNCDRAFT_59250|Rho GTPase-activating protein 20	XP_009403551.1	1.04e-129	PREDICTED: squamosa promoter-binding-like protein 16 [Musa acuminata subsp. malaccensis]
miR156a_2	Maker00064398	0	NA	0	NA	Maker00064398	GO:0005634,GO:0003677,GO:0046872,	K13415|1|1e-14|80.9|mdm:103401427|protein brassinosteroid insensitive 1 [EC:2.7.10.1 2.7.11.1]!K20641|2|5e-06|53.9|cvr:CHLNCDRAFT_59250|Rho GTPase-activating protein 20	XP_009418579.1	0	PREDICTED: squamosa promoter-binding-like protein 12 [Musa acuminata subsp. malaccensis]
miR156a_2	Maker00064693	3	NA	2	NA	Maker00064693	-	-	-	-	-
miR156a_2	Maker00069866	2.5	NA	2	NA	Maker00069866	GO:0005634,GO:0005634,GO:0003677,GO:0003677,GO:0006355,GO:0006351,GO:0006355,GO:0006351,	K14491|1|3e-13|76.3|psom:113360003|two-component response regulator ARR-B family	XP_009407424.2	2.95e-137	PREDICTED: myb family transcription factor EFM-like [Musa acuminata subsp. malaccensis]
miR156a_2	Maker00008769	0	NA	0	NA	Maker00008769	-	K13415|1|3e-21|100|mdm:103401427|protein brassinosteroid insensitive 1 [EC:2.7.10.1 2.7.11.1]!K20641|2|2e-09|64.7|cvr:CHLNCDRAFT_59250|Rho GTPase-activating protein 20	XP_009410639.1	4.76e-144	PREDICTED: squamosa promoter-binding-like protein 16 [Musa acuminata subsp. malaccensis]
miR156a_2	Maker00010671	0	NA	0	NA	Maker00010671	-	K13415|1|1e-19|97.1|mdm:103401427|protein brassinosteroid insensitive 1 [EC:2.7.10.1 2.7.11.1]!K20641|2|1e-11|72.0|cvr:CHLNCDRAFT_59250|Rho GTPase-activating protein 20	XP_009410639.1	5.76e-154	PREDICTED: squamosa promoter-binding-like protein 16 [Musa acuminata subsp. malaccensis]
miR156a_2	Maker00011632	4	NA	NA	NA	Maker00011632	-	-	-	-	-
miR156a_2	Maker00022469	0	NA	0	NA	Maker00022469	-	K13415|1|3e-19|93.6|mdm:103401427|protein brassinosteroid insensitive 1 [EC:2.7.10.1 2.7.11.1]!K20641|2|1e-13|77.0|cvr:CHLNCDRAFT_59250|Rho GTPase-activating protein 20	XP_009405686.1	3.45e-114	PREDICTED: squamosa promoter-binding-like protein 14 [Musa acuminata subsp. malaccensis]
miR156a_2	Maker00023004	1.5	NA	1.5	NA	Maker00023004	GO:0005634,GO:0005634,GO:0003677,GO:0046872,GO:0003677,GO:0046872,	K13415|1|9e-12|72.0|mdm:103401427|protein brassinosteroid insensitive 1 [EC:2.7.10.1 2.7.11.1]!K20641|2|2e-06|55.1|cvr:CHLNCDRAFT_59250|Rho GTPase-activating protein 20	XP_009401474.1	5.78e-98	PREDICTED: squamosa promoter-binding-like protein 12 isoform X2 [Musa acuminata subsp. malaccensis]
miR156a_2	Maker00025444	1	NA	0.5	NA	Maker00025444	GO:0005634,GO:0005634,GO:0003677,GO:0046872,GO:0003677,GO:0046872,	K13415|1|9e-20|98.2|mdm:103401427|protein brassinosteroid insensitive 1 [EC:2.7.10.1 2.7.11.1]!K20641|2|6e-09|63.5|cvr:CHLNCDRAFT_59250|Rho GTPase-activating protein 20	XP_009419993.1	2.2e-123	PREDICTED: squamosa promoter-binding-like protein 12 [Musa acuminata subsp. malaccensis]
miR156a_2	Maker00027061	0	NA	0	NA	Maker00027061	GO:0005634,GO:0003677,GO:0046872,	K13415|1|6e-20|97.1|mdm:103401427|protein brassinosteroid insensitive 1 [EC:2.7.10.1 2.7.11.1]!K20641|2|7e-12|72.4|cvr:CHLNCDRAFT_59250|Rho GTPase-activating protein 20	XP_009403551.1	1.66e-99	PREDICTED: squamosa promoter-binding-like protein 16 [Musa acuminata subsp. malaccensis]
miR156a_2	Maker00031959	0	NA	0	NA	Maker00031959	GO:0005634,GO:0003677,GO:0046872,	K13415|1|3e-20|96.7|mdm:103401427|protein brassinosteroid insensitive 1 [EC:2.7.10.1 2.7.11.1]!K20641|2|2e-14|79.3|cvr:CHLNCDRAFT_59250|Rho GTPase-activating protein 20	XP_009415427.1	5.17e-151	PREDICTED: squamosa promoter-binding-like protein 14 isoform X2 [Musa acuminata subsp. malaccensis]
miR156a_2	Maker00040834	0	NA	0	NA	Maker00040834	GO:0005634,GO:0003677,GO:0046872,	-	XP_009415427.1	3.09e-109	PREDICTED: squamosa promoter-binding-like protein 14 isoform X2 [Musa acuminata subsp. malaccensis]
miR156a_2	Maker00044264	0	NA	0	NA	Maker00044264	-	K13415|1|5e-19|94.4|mdm:103401427|protein brassinosteroid insensitive 1 [EC:2.7.10.1 2.7.11.1]!K20641|2|2e-11|70.9|cvr:CHLNCDRAFT_59250|Rho GTPase-activating protein 20	XP_009410639.1	4.14e-170	PREDICTED: squamosa promoter-binding-like protein 16 [Musa acuminata subsp. malaccensis]
miR156a_2	Maker00045051	0	NA	0	NA	Maker00045051	GO:0005634,GO:0003677,GO:0046872,	K13415|1|4e-19|96.3|mdm:103401427|protein brassinosteroid insensitive 1 [EC:2.7.10.1 2.7.11.1]!K05909|2|1e-12|75.5|ccaj:109812156|laccase [EC:1.10.3.2]!K20641|3|3e-11|71.2|cvr:CHLNCDRAFT_59250|Rho GTPase-activating protein 20!K15718|4|4e-10|67.4|mus:103989776|linoleate 9S-lipoxygenase [EC:1.13.11.58]	XP_009415922.1	4.35e-126	PREDICTED: squamosa promoter-binding-like protein 16 [Musa acuminata subsp. malaccensis]
miR156a_2	Maker00045502	0	NA	0	NA	Maker00045502	GO:0005634,GO:0003677,GO:0046872,	-	XP_009419166.1	4.24e-92	PREDICTED: squamosa promoter-binding-like protein 14 isoform X2 [Musa acuminata subsp. malaccensis]
miR156a_2	Maker00050747	0	NA	0	NA	Maker00050747	-	K13415|1|4e-22|103|mdm:103401427|protein brassinosteroid insensitive 1 [EC:2.7.10.1 2.7.11.1]!K20641|2|8e-12|72.4|cvr:CHLNCDRAFT_59250|Rho GTPase-activating protein 20	XP_009396218.1	1.92e-164	PREDICTED: squamosa promoter-binding-like protein 3 isoform X2 [Musa acuminata subsp. malaccensis]
miR156a_2	Maker00052423	0	NA	0	NA	Maker00052423	-	K13415|1|8e-18|89.7|mdm:103401427|protein brassinosteroid insensitive 1 [EC:2.7.10.1 2.7.11.1]!K20641|2|2e-13|76.6|cvr:CHLNCDRAFT_59250|Rho GTPase-activating protein 20	XP_009400684.1	1.81e-110	PREDICTED: squamosa promoter-binding-like protein 7 [Musa acuminata subsp. malaccensis]
miR156a_2	Maker00060741	0	NA	0	NA	Maker00060741	GO:0005634,GO:0005634,GO:0003677,GO:0046872,GO:0003677,GO:0046872,	K13415|1|1e-20|98.6|mdm:103401427|protein brassinosteroid insensitive 1 [EC:2.7.10.1 2.7.11.1]!K20641|2|4e-12|72.4|cvr:CHLNCDRAFT_59250|Rho GTPase-activating protein 20	XP_009386067.1	1.24e-138	PREDICTED: squamosa promoter-binding-like protein 16 [Musa acuminata subsp. malaccensis]
miR156a_2	Maker00064385	0	NA	0	NA	Maker00064385	GO:0005634,GO:0003677,GO:0046872,	K13415|1|6e-20|96.7|mdm:103401427|protein brassinosteroid insensitive 1 [EC:2.7.10.1 2.7.11.1]!K20641|2|1e-11|71.6|cvr:CHLNCDRAFT_59250|Rho GTPase-activating protein 20	XP_009403551.1	1.04e-129	PREDICTED: squamosa promoter-binding-like protein 16 [Musa acuminata subsp. malaccensis]
miR156a_2	Maker00064398	0	NA	0	NA	Maker00064398	GO:0005634,GO:0003677,GO:0046872,	K13415|1|1e-14|80.9|mdm:103401427|protein brassinosteroid insensitive 1 [EC:2.7.10.1 2.7.11.1]!K20641|2|5e-06|53.9|cvr:CHLNCDRAFT_59250|Rho GTPase-activating protein 20	XP_009418579.1	0	PREDICTED: squamosa promoter-binding-like protein 12 [Musa acuminata subsp. malaccensis]
miR156a_2	Maker00008769	0	NA	0	NA	Maker00008769	-	K13415|1|3e-21|100|mdm:103401427|protein brassinosteroid insensitive 1 [EC:2.7.10.1 2.7.11.1]!K20641|2|2e-09|64.7|cvr:CHLNCDRAFT_59250|Rho GTPase-activating protein 20	XP_009410639.1	4.76e-144	PREDICTED: squamosa promoter-binding-like protein 16 [Musa acuminata subsp. malaccensis]
miR156a_2	Maker00010413	4	NA	2	NA	Maker00010413	-	K03294|1|0.0|915|jre:109010521|basic amino acid/polyamine antiporter, APA family!K13865|2|0.0|903|pda:103715964|solute carrier family 7 (cationic amino acid transporter), member 3	XP_009409403.1	0	PREDICTED: cationic amino acid transporter 5-like [Musa acuminata subsp. malaccensis]
miR156a_2	Maker00010671	0	NA	0	NA	Maker00010671	-	K13415|1|1e-19|97.1|mdm:103401427|protein brassinosteroid insensitive 1 [EC:2.7.10.1 2.7.11.1]!K20641|2|1e-11|72.0|cvr:CHLNCDRAFT_59250|Rho GTPase-activating protein 20	XP_009410639.1	5.76e-154	PREDICTED: squamosa promoter-binding-like protein 16 [Musa acuminata subsp. malaccensis]
miR156a_2	Maker00022469	0	NA	0	NA	Maker00022469	-	K13415|1|3e-19|93.6|mdm:103401427|protein brassinosteroid insensitive 1 [EC:2.7.10.1 2.7.11.1]!K20641|2|1e-13|77.0|cvr:CHLNCDRAFT_59250|Rho GTPase-activating protein 20	XP_009405686.1	3.45e-114	PREDICTED: squamosa promoter-binding-like protein 14 [Musa acuminata subsp. malaccensis]
miR156a_2	Maker00023004	1.5	NA	1.5	NA	Maker00023004	GO:0005634,GO:0005634,GO:0003677,GO:0046872,GO:0003677,GO:0046872,	K13415|1|9e-12|72.0|mdm:103401427|protein brassinosteroid insensitive 1 [EC:2.7.10.1 2.7.11.1]!K20641|2|2e-06|55.1|cvr:CHLNCDRAFT_59250|Rho GTPase-activating protein 20	XP_009401474.1	5.78e-98	PREDICTED: squamosa promoter-binding-like protein 12 isoform X2 [Musa acuminata subsp. malaccensis]
miR156a_2	Maker00025444	1	NA	0.5	NA	Maker00025444	GO:0005634,GO:0005634,GO:0003677,GO:0046872,GO:0003677,GO:0046872,	K13415|1|9e-20|98.2|mdm:103401427|protein brassinosteroid insensitive 1 [EC:2.7.10.1 2.7.11.1]!K20641|2|6e-09|63.5|cvr:CHLNCDRAFT_59250|Rho GTPase-activating protein 20	XP_009419993.1	2.2e-123	PREDICTED: squamosa promoter-binding-like protein 12 [Musa acuminata subsp. malaccensis]
miR156a_2	Maker00027061	0	NA	0	NA	Maker00027061	GO:0005634,GO:0003677,GO:0046872,	K13415|1|6e-20|97.1|mdm:103401427|protein brassinosteroid insensitive 1 [EC:2.7.10.1 2.7.11.1]!K20641|2|7e-12|72.4|cvr:CHLNCDRAFT_59250|Rho GTPase-activating protein 20	XP_009403551.1	1.66e-99	PREDICTED: squamosa promoter-binding-like protein 16 [Musa acuminata subsp. malaccensis]
miR156a_2	Maker00031959	0	NA	0	NA	Maker00031959	GO:0005634,GO:0003677,GO:0046872,	K13415|1|3e-20|96.7|mdm:103401427|protein brassinosteroid insensitive 1 [EC:2.7.10.1 2.7.11.1]!K20641|2|2e-14|79.3|cvr:CHLNCDRAFT_59250|Rho GTPase-activating protein 20	XP_009415427.1	5.17e-151	PREDICTED: squamosa promoter-binding-like protein 14 isoform X2 [Musa acuminata subsp. malaccensis]
miR156a_2	Maker00040834	0	NA	0	NA	Maker00040834	GO:0005634,GO:0003677,GO:0046872,	-	XP_009415427.1	3.09e-109	PREDICTED: squamosa promoter-binding-like protein 14 isoform X2 [Musa acuminata subsp. malaccensis]
miR156a_2	Maker00044264	0	NA	0	NA	Maker00044264	-	K13415|1|5e-19|94.4|mdm:103401427|protein brassinosteroid insensitive 1 [EC:2.7.10.1 2.7.11.1]!K20641|2|2e-11|70.9|cvr:CHLNCDRAFT_59250|Rho GTPase-activating protein 20	XP_009410639.1	4.14e-170	PREDICTED: squamosa promoter-binding-like protein 16 [Musa acuminata subsp. malaccensis]
miR156a_2	Maker00045051	0	NA	0	NA	Maker00045051	GO:0005634,GO:0003677,GO:0046872,	K13415|1|4e-19|96.3|mdm:103401427|protein brassinosteroid insensitive 1 [EC:2.7.10.1 2.7.11.1]!K05909|2|1e-12|75.5|ccaj:109812156|laccase [EC:1.10.3.2]!K20641|3|3e-11|71.2|cvr:CHLNCDRAFT_59250|Rho GTPase-activating protein 20!K15718|4|4e-10|67.4|mus:103989776|linoleate 9S-lipoxygenase [EC:1.13.11.58]	XP_009415922.1	4.35e-126	PREDICTED: squamosa promoter-binding-like protein 16 [Musa acuminata subsp. malaccensis]
miR156a_2	Maker00045502	0	NA	0	NA	Maker00045502	GO:0005634,GO:0003677,GO:0046872,	-	XP_009419166.1	4.24e-92	PREDICTED: squamosa promoter-binding-like protein 14 isoform X2 [Musa acuminata subsp. malaccensis]
miR156a_2	Maker00050747	0	NA	0	NA	Maker00050747	-	K13415|1|4e-22|103|mdm:103401427|protein brassinosteroid insensitive 1 [EC:2.7.10.1 2.7.11.1]!K20641|2|8e-12|72.4|cvr:CHLNCDRAFT_59250|Rho GTPase-activating protein 20	XP_009396218.1	1.92e-164	PREDICTED: squamosa promoter-binding-like protein 3 isoform X2 [Musa acuminata subsp. malaccensis]
miR156a_2	Maker00052423	0	NA	0	NA	Maker00052423	-	K13415|1|8e-18|89.7|mdm:103401427|protein brassinosteroid insensitive 1 [EC:2.7.10.1 2.7.11.1]!K20641|2|2e-13|76.6|cvr:CHLNCDRAFT_59250|Rho GTPase-activating protein 20	XP_009400684.1	1.81e-110	PREDICTED: squamosa promoter-binding-like protein 7 [Musa acuminata subsp. malaccensis]
miR156a_2	Maker00060741	0	NA	0	NA	Maker00060741	GO:0005634,GO:0005634,GO:0003677,GO:0046872,GO:0003677,GO:0046872,	K13415|1|1e-20|98.6|mdm:103401427|protein brassinosteroid insensitive 1 [EC:2.7.10.1 2.7.11.1]!K20641|2|4e-12|72.4|cvr:CHLNCDRAFT_59250|Rho GTPase-activating protein 20	XP_009386067.1	1.24e-138	PREDICTED: squamosa promoter-binding-like protein 16 [Musa acuminata subsp. malaccensis]
miR156a_2	Maker00064385	0	NA	0	NA	Maker00064385	GO:0005634,GO:0003677,GO:0046872,	K13415|1|6e-20|96.7|mdm:103401427|protein brassinosteroid insensitive 1 [EC:2.7.10.1 2.7.11.1]!K20641|2|1e-11|71.6|cvr:CHLNCDRAFT_59250|Rho GTPase-activating protein 20	XP_009403551.1	1.04e-129	PREDICTED: squamosa promoter-binding-like protein 16 [Musa acuminata subsp. malaccensis]
miR156a_2	Maker00064398	0	NA	0	NA	Maker00064398	GO:0005634,GO:0003677,GO:0046872,	K13415|1|1e-14|80.9|mdm:103401427|protein brassinosteroid insensitive 1 [EC:2.7.10.1 2.7.11.1]!K20641|2|5e-06|53.9|cvr:CHLNCDRAFT_59250|Rho GTPase-activating protein 20	XP_009418579.1	0	PREDICTED: squamosa promoter-binding-like protein 12 [Musa acuminata subsp. malaccensis]
miR156a_2	Maker00008769	0	NA	0	NA	Maker00008769	-	K13415|1|3e-21|100|mdm:103401427|protein brassinosteroid insensitive 1 [EC:2.7.10.1 2.7.11.1]!K20641|2|2e-09|64.7|cvr:CHLNCDRAFT_59250|Rho GTPase-activating protein 20	XP_009410639.1	4.76e-144	PREDICTED: squamosa promoter-binding-like protein 16 [Musa acuminata subsp. malaccensis]
miR156a_2	Maker00010671	0	NA	0	NA	Maker00010671	-	K13415|1|1e-19|97.1|mdm:103401427|protein brassinosteroid insensitive 1 [EC:2.7.10.1 2.7.11.1]!K20641|2|1e-11|72.0|cvr:CHLNCDRAFT_59250|Rho GTPase-activating protein 20	XP_009410639.1	5.76e-154	PREDICTED: squamosa promoter-binding-like protein 16 [Musa acuminata subsp. malaccensis]
miR156a_2	Maker00022469	0	NA	0	NA	Maker00022469	-	K13415|1|3e-19|93.6|mdm:103401427|protein brassinosteroid insensitive 1 [EC:2.7.10.1 2.7.11.1]!K20641|2|1e-13|77.0|cvr:CHLNCDRAFT_59250|Rho GTPase-activating protein 20	XP_009405686.1	3.45e-114	PREDICTED: squamosa promoter-binding-like protein 14 [Musa acuminata subsp. malaccensis]
miR156a_2	Maker00025444	1	NA	0.5	NA	Maker00025444	GO:0005634,GO:0005634,GO:0003677,GO:0046872,GO:0003677,GO:0046872,	K13415|1|9e-20|98.2|mdm:103401427|protein brassinosteroid insensitive 1 [EC:2.7.10.1 2.7.11.1]!K20641|2|6e-09|63.5|cvr:CHLNCDRAFT_59250|Rho GTPase-activating protein 20	XP_009419993.1	2.2e-123	PREDICTED: squamosa promoter-binding-like protein 12 [Musa acuminata subsp. malaccensis]
miR156a_2	Maker00027061	0	NA	0	NA	Maker00027061	GO:0005634,GO:0003677,GO:0046872,	K13415|1|6e-20|97.1|mdm:103401427|protein brassinosteroid insensitive 1 [EC:2.7.10.1 2.7.11.1]!K20641|2|7e-12|72.4|cvr:CHLNCDRAFT_59250|Rho GTPase-activating protein 20	XP_009403551.1	1.66e-99	PREDICTED: squamosa promoter-binding-like protein 16 [Musa acuminata subsp. malaccensis]
miR156a_2	Maker00031959	0	NA	0	NA	Maker00031959	GO:0005634,GO:0003677,GO:0046872,	K13415|1|3e-20|96.7|mdm:103401427|protein brassinosteroid insensitive 1 [EC:2.7.10.1 2.7.11.1]!K20641|2|2e-14|79.3|cvr:CHLNCDRAFT_59250|Rho GTPase-activating protein 20	XP_009415427.1	5.17e-151	PREDICTED: squamosa promoter-binding-like protein 14 isoform X2 [Musa acuminata subsp. malaccensis]
miR156a_2	Maker00040834	0	NA	0	NA	Maker00040834	GO:0005634,GO:0003677,GO:0046872,	-	XP_009415427.1	3.09e-109	PREDICTED: squamosa promoter-binding-like protein 14 isoform X2 [Musa acuminata subsp. malaccensis]
miR156a_2	Maker00044264	0	NA	0	NA	Maker00044264	-	K13415|1|5e-19|94.4|mdm:103401427|protein brassinosteroid insensitive 1 [EC:2.7.10.1 2.7.11.1]!K20641|2|2e-11|70.9|cvr:CHLNCDRAFT_59250|Rho GTPase-activating protein 20	XP_009410639.1	4.14e-170	PREDICTED: squamosa promoter-binding-like protein 16 [Musa acuminata subsp. malaccensis]
miR156a_2	Maker00045051	0	NA	0	NA	Maker00045051	GO:0005634,GO:0003677,GO:0046872,	K13415|1|4e-19|96.3|mdm:103401427|protein brassinosteroid insensitive 1 [EC:2.7.10.1 2.7.11.1]!K05909|2|1e-12|75.5|ccaj:109812156|laccase [EC:1.10.3.2]!K20641|3|3e-11|71.2|cvr:CHLNCDRAFT_59250|Rho GTPase-activating protein 20!K15718|4|4e-10|67.4|mus:103989776|linoleate 9S-lipoxygenase [EC:1.13.11.58]	XP_009415922.1	4.35e-126	PREDICTED: squamosa promoter-binding-like protein 16 [Musa acuminata subsp. malaccensis]
miR156a_2	Maker00045502	0	NA	0	NA	Maker00045502	GO:0005634,GO:0003677,GO:0046872,	-	XP_009419166.1	4.24e-92	PREDICTED: squamosa promoter-binding-like protein 14 isoform X2 [Musa acuminata subsp. malaccensis]
miR156a_2	Maker00050747	0	NA	0	NA	Maker00050747	-	K13415|1|4e-22|103|mdm:103401427|protein brassinosteroid insensitive 1 [EC:2.7.10.1 2.7.11.1]!K20641|2|8e-12|72.4|cvr:CHLNCDRAFT_59250|Rho GTPase-activating protein 20	XP_009396218.1	1.92e-164	PREDICTED: squamosa promoter-binding-like protein 3 isoform X2 [Musa acuminata subsp. malaccensis]
miR156a_2	Maker00052423	0	NA	0	NA	Maker00052423	-	K13415|1|8e-18|89.7|mdm:103401427|protein brassinosteroid insensitive 1 [EC:2.7.10.1 2.7.11.1]!K20641|2|2e-13|76.6|cvr:CHLNCDRAFT_59250|Rho GTPase-activating protein 20	XP_009400684.1	1.81e-110	PREDICTED: squamosa promoter-binding-like protein 7 [Musa acuminata subsp. malaccensis]
miR156a_2	Maker00060741	0	NA	0	NA	Maker00060741	GO:0005634,GO:0005634,GO:0003677,GO:0046872,GO:0003677,GO:0046872,	K13415|1|1e-20|98.6|mdm:103401427|protein brassinosteroid insensitive 1 [EC:2.7.10.1 2.7.11.1]!K20641|2|4e-12|72.4|cvr:CHLNCDRAFT_59250|Rho GTPase-activating protein 20	XP_009386067.1	1.24e-138	PREDICTED: squamosa promoter-binding-like protein 16 [Musa acuminata subsp. malaccensis]
miR156a_2	Maker00064385	0	NA	0	NA	Maker00064385	GO:0005634,GO:0003677,GO:0046872,	K13415|1|6e-20|96.7|mdm:103401427|protein brassinosteroid insensitive 1 [EC:2.7.10.1 2.7.11.1]!K20641|2|1e-11|71.6|cvr:CHLNCDRAFT_59250|Rho GTPase-activating protein 20	XP_009403551.1	1.04e-129	PREDICTED: squamosa promoter-binding-like protein 16 [Musa acuminata subsp. malaccensis]
miR156a_2	Maker00064398	0	NA	0	NA	Maker00064398	GO:0005634,GO:0003677,GO:0046872,	K13415|1|1e-14|80.9|mdm:103401427|protein brassinosteroid insensitive 1 [EC:2.7.10.1 2.7.11.1]!K20641|2|5e-06|53.9|cvr:CHLNCDRAFT_59250|Rho GTPase-activating protein 20	XP_009418579.1	0	PREDICTED: squamosa promoter-binding-like protein 12 [Musa acuminata subsp. malaccensis]
miR156a-5p	Maker00000994	4	NA	NA	NA	Maker00000994	GO:0005634,GO:0005634,GO:0003677,GO:0003677,GO:0006355,GO:0006351,GO:0006355,GO:0006351,	K14491|1|2e-14|79.3|cpap:110815776|two-component response regulator ARR-B family	XP_009407424.2	6.05e-140	PREDICTED: myb family transcription factor EFM-like [Musa acuminata subsp. malaccensis]
miR156a-5p	Maker00008769	1	NA	1	NA	Maker00008769	-	K13415|1|3e-21|100|mdm:103401427|protein brassinosteroid insensitive 1 [EC:2.7.10.1 2.7.11.1]!K20641|2|2e-09|64.7|cvr:CHLNCDRAFT_59250|Rho GTPase-activating protein 20	XP_009410639.1	4.76e-144	PREDICTED: squamosa promoter-binding-like protein 16 [Musa acuminata subsp. malaccensis]
miR156a-5p	Maker00010671	1	NA	1	NA	Maker00010671	-	K13415|1|1e-19|97.1|mdm:103401427|protein brassinosteroid insensitive 1 [EC:2.7.10.1 2.7.11.1]!K20641|2|1e-11|72.0|cvr:CHLNCDRAFT_59250|Rho GTPase-activating protein 20	XP_009410639.1	5.76e-154	PREDICTED: squamosa promoter-binding-like protein 16 [Musa acuminata subsp. malaccensis]
miR156a-5p	Maker00011632	3.5	NA	NA	NA	Maker00011632	-	-	-	-	-
miR156a-5p	Maker00022469	1	NA	1	NA	Maker00022469	-	K13415|1|3e-19|93.6|mdm:103401427|protein brassinosteroid insensitive 1 [EC:2.7.10.1 2.7.11.1]!K20641|2|1e-13|77.0|cvr:CHLNCDRAFT_59250|Rho GTPase-activating protein 20	XP_009405686.1	3.45e-114	PREDICTED: squamosa promoter-binding-like protein 14 [Musa acuminata subsp. malaccensis]
miR156a-5p	Maker00023004	0.5	NA	0.5	NA	Maker00023004	GO:0005634,GO:0005634,GO:0003677,GO:0046872,GO:0003677,GO:0046872,	K13415|1|9e-12|72.0|mdm:103401427|protein brassinosteroid insensitive 1 [EC:2.7.10.1 2.7.11.1]!K20641|2|2e-06|55.1|cvr:CHLNCDRAFT_59250|Rho GTPase-activating protein 20	XP_009401474.1	5.78e-98	PREDICTED: squamosa promoter-binding-like protein 12 isoform X2 [Musa acuminata subsp. malaccensis]
miR156a-5p	Maker00025444	2	NA	1.5	NA	Maker00025444	GO:0005634,GO:0005634,GO:0003677,GO:0046872,GO:0003677,GO:0046872,	K13415|1|9e-20|98.2|mdm:103401427|protein brassinosteroid insensitive 1 [EC:2.7.10.1 2.7.11.1]!K20641|2|6e-09|63.5|cvr:CHLNCDRAFT_59250|Rho GTPase-activating protein 20	XP_009419993.1	2.2e-123	PREDICTED: squamosa promoter-binding-like protein 12 [Musa acuminata subsp. malaccensis]
miR156a-5p	Maker00027061	1	NA	1	NA	Maker00027061	GO:0005634,GO:0003677,GO:0046872,	K13415|1|6e-20|97.1|mdm:103401427|protein brassinosteroid insensitive 1 [EC:2.7.10.1 2.7.11.1]!K20641|2|7e-12|72.4|cvr:CHLNCDRAFT_59250|Rho GTPase-activating protein 20	XP_009403551.1	1.66e-99	PREDICTED: squamosa promoter-binding-like protein 16 [Musa acuminata subsp. malaccensis]
miR156a-5p	Maker00031959	1	NA	1	NA	Maker00031959	GO:0005634,GO:0003677,GO:0046872,	K13415|1|3e-20|96.7|mdm:103401427|protein brassinosteroid insensitive 1 [EC:2.7.10.1 2.7.11.1]!K20641|2|2e-14|79.3|cvr:CHLNCDRAFT_59250|Rho GTPase-activating protein 20	XP_009415427.1	5.17e-151	PREDICTED: squamosa promoter-binding-like protein 14 isoform X2 [Musa acuminata subsp. malaccensis]
miR156a-5p	Maker00040834	1	NA	1	NA	Maker00040834	GO:0005634,GO:0003677,GO:0046872,	-	XP_009415427.1	3.09e-109	PREDICTED: squamosa promoter-binding-like protein 14 isoform X2 [Musa acuminata subsp. malaccensis]
miR156a-5p	Maker00044264	1	NA	1	NA	Maker00044264	-	K13415|1|5e-19|94.4|mdm:103401427|protein brassinosteroid insensitive 1 [EC:2.7.10.1 2.7.11.1]!K20641|2|2e-11|70.9|cvr:CHLNCDRAFT_59250|Rho GTPase-activating protein 20	XP_009410639.1	4.14e-170	PREDICTED: squamosa promoter-binding-like protein 16 [Musa acuminata subsp. malaccensis]
miR156a-5p	Maker00045051	1	NA	1	NA	Maker00045051	GO:0005634,GO:0003677,GO:0046872,	K13415|1|4e-19|96.3|mdm:103401427|protein brassinosteroid insensitive 1 [EC:2.7.10.1 2.7.11.1]!K05909|2|1e-12|75.5|ccaj:109812156|laccase [EC:1.10.3.2]!K20641|3|3e-11|71.2|cvr:CHLNCDRAFT_59250|Rho GTPase-activating protein 20!K15718|4|4e-10|67.4|mus:103989776|linoleate 9S-lipoxygenase [EC:1.13.11.58]	XP_009415922.1	4.35e-126	PREDICTED: squamosa promoter-binding-like protein 16 [Musa acuminata subsp. malaccensis]
miR156a-5p	Maker00045502	1	NA	1	NA	Maker00045502	GO:0005634,GO:0003677,GO:0046872,	-	XP_009419166.1	4.24e-92	PREDICTED: squamosa promoter-binding-like protein 14 isoform X2 [Musa acuminata subsp. malaccensis]
miR156a-5p	Maker00050747	1	NA	1	NA	Maker00050747	-	K13415|1|4e-22|103|mdm:103401427|protein brassinosteroid insensitive 1 [EC:2.7.10.1 2.7.11.1]!K20641|2|8e-12|72.4|cvr:CHLNCDRAFT_59250|Rho GTPase-activating protein 20	XP_009396218.1	1.92e-164	PREDICTED: squamosa promoter-binding-like protein 3 isoform X2 [Musa acuminata subsp. malaccensis]
miR156a-5p	Maker00052423	1	NA	1	NA	Maker00052423	-	K13415|1|8e-18|89.7|mdm:103401427|protein brassinosteroid insensitive 1 [EC:2.7.10.1 2.7.11.1]!K20641|2|2e-13|76.6|cvr:CHLNCDRAFT_59250|Rho GTPase-activating protein 20	XP_009400684.1	1.81e-110	PREDICTED: squamosa promoter-binding-like protein 7 [Musa acuminata subsp. malaccensis]
miR156a-5p	Maker00060741	1	NA	1	NA	Maker00060741	GO:0005634,GO:0005634,GO:0003677,GO:0046872,GO:0003677,GO:0046872,	K13415|1|1e-20|98.6|mdm:103401427|protein brassinosteroid insensitive 1 [EC:2.7.10.1 2.7.11.1]!K20641|2|4e-12|72.4|cvr:CHLNCDRAFT_59250|Rho GTPase-activating protein 20	XP_009386067.1	1.24e-138	PREDICTED: squamosa promoter-binding-like protein 16 [Musa acuminata subsp. malaccensis]
miR156a-5p	Maker00060986	NA	NA	2.5	NA	Maker00060986	-	K10352|1|8e-110|358|pop:7464540|myosin heavy chain	XP_009389461.1	0	PREDICTED: myosin-9-like [Musa acuminata subsp. malaccensis]
miR156a-5p	Maker00064385	1	NA	1	NA	Maker00064385	GO:0005634,GO:0003677,GO:0046872,	K13415|1|6e-20|96.7|mdm:103401427|protein brassinosteroid insensitive 1 [EC:2.7.10.1 2.7.11.1]!K20641|2|1e-11|71.6|cvr:CHLNCDRAFT_59250|Rho GTPase-activating protein 20	XP_009403551.1	1.04e-129	PREDICTED: squamosa promoter-binding-like protein 16 [Musa acuminata subsp. malaccensis]
miR156a-5p	Maker00064398	1	NA	1	NA	Maker00064398	GO:0005634,GO:0003677,GO:0046872,	K13415|1|1e-14|80.9|mdm:103401427|protein brassinosteroid insensitive 1 [EC:2.7.10.1 2.7.11.1]!K20641|2|5e-06|53.9|cvr:CHLNCDRAFT_59250|Rho GTPase-activating protein 20	XP_009418579.1	0	PREDICTED: squamosa promoter-binding-like protein 12 [Musa acuminata subsp. malaccensis]
miR156a-5p	Maker00064693	4	NA	NA	NA	Maker00064693	-	-	-	-	-
miR156a-5p	Maker00008769	1	NA	1	NA	Maker00008769	-	K13415|1|3e-21|100|mdm:103401427|protein brassinosteroid insensitive 1 [EC:2.7.10.1 2.7.11.1]!K20641|2|2e-09|64.7|cvr:CHLNCDRAFT_59250|Rho GTPase-activating protein 20	XP_009410639.1	4.76e-144	PREDICTED: squamosa promoter-binding-like protein 16 [Musa acuminata subsp. malaccensis]
miR156a-5p	Maker00010671	1	NA	1	NA	Maker00010671	-	K13415|1|1e-19|97.1|mdm:103401427|protein brassinosteroid insensitive 1 [EC:2.7.10.1 2.7.11.1]!K20641|2|1e-11|72.0|cvr:CHLNCDRAFT_59250|Rho GTPase-activating protein 20	XP_009410639.1	5.76e-154	PREDICTED: squamosa promoter-binding-like protein 16 [Musa acuminata subsp. malaccensis]
miR156a-5p	Maker00011407	4	NA	NA	NA	Maker00011407	-	K06911|1|0.0|515|mus:103996704|uncharacterized protein	XP_009415948.1	0	PREDICTED: pirin-like protein [Musa acuminata subsp. malaccensis]
miR156a-5p	Maker00011632	3.5	NA	NA	NA	Maker00011632	-	-	-	-	-
miR156a-5p	Maker00022469	1	NA	1	NA	Maker00022469	-	K13415|1|3e-19|93.6|mdm:103401427|protein brassinosteroid insensitive 1 [EC:2.7.10.1 2.7.11.1]!K20641|2|1e-13|77.0|cvr:CHLNCDRAFT_59250|Rho GTPase-activating protein 20	XP_009405686.1	3.45e-114	PREDICTED: squamosa promoter-binding-like protein 14 [Musa acuminata subsp. malaccensis]
miR156a-5p	Maker00023004	0.5	NA	0.5	NA	Maker00023004	GO:0005634,GO:0005634,GO:0003677,GO:0046872,GO:0003677,GO:0046872,	K13415|1|9e-12|72.0|mdm:103401427|protein brassinosteroid insensitive 1 [EC:2.7.10.1 2.7.11.1]!K20641|2|2e-06|55.1|cvr:CHLNCDRAFT_59250|Rho GTPase-activating protein 20	XP_009401474.1	5.78e-98	PREDICTED: squamosa promoter-binding-like protein 12 isoform X2 [Musa acuminata subsp. malaccensis]
miR156a-5p	Maker00025444	2	NA	1.5	NA	Maker00025444	GO:0005634,GO:0005634,GO:0003677,GO:0046872,GO:0003677,GO:0046872,	K13415|1|9e-20|98.2|mdm:103401427|protein brassinosteroid insensitive 1 [EC:2.7.10.1 2.7.11.1]!K20641|2|6e-09|63.5|cvr:CHLNCDRAFT_59250|Rho GTPase-activating protein 20	XP_009419993.1	2.2e-123	PREDICTED: squamosa promoter-binding-like protein 12 [Musa acuminata subsp. malaccensis]
miR156a-5p	Maker00027061	1	NA	1	NA	Maker00027061	GO:0005634,GO:0003677,GO:0046872,	K13415|1|6e-20|97.1|mdm:103401427|protein brassinosteroid insensitive 1 [EC:2.7.10.1 2.7.11.1]!K20641|2|7e-12|72.4|cvr:CHLNCDRAFT_59250|Rho GTPase-activating protein 20	XP_009403551.1	1.66e-99	PREDICTED: squamosa promoter-binding-like protein 16 [Musa acuminata subsp. malaccensis]
miR156a-5p	Maker00031959	1	NA	1	NA	Maker00031959	GO:0005634,GO:0003677,GO:0046872,	K13415|1|3e-20|96.7|mdm:103401427|protein brassinosteroid insensitive 1 [EC:2.7.10.1 2.7.11.1]!K20641|2|2e-14|79.3|cvr:CHLNCDRAFT_59250|Rho GTPase-activating protein 20	XP_009415427.1	5.17e-151	PREDICTED: squamosa promoter-binding-like protein 14 isoform X2 [Musa acuminata subsp. malaccensis]
miR156a-5p	Maker00038869	4	NA	2.5	NA	Maker00038869	-	K13648|1|0.0|934|mus:103999557|alpha-1,4-galacturonosyltransferase [EC:2.4.1.43]	XP_009419615.1	0	PREDICTED: probable galacturonosyltransferase 10 [Musa acuminata subsp. malaccensis]
miR156a-5p	Maker00040834	1	NA	1	NA	Maker00040834	GO:0005634,GO:0003677,GO:0046872,	-	XP_009415427.1	3.09e-109	PREDICTED: squamosa promoter-binding-like protein 14 isoform X2 [Musa acuminata subsp. malaccensis]
miR156a-5p	Maker00042782	4	NA	2.5	NA	Maker00042782	GO:0046872,	K18753|1|2e-09|63.2|dct:110100638|butyrate response factor	XP_018678075.1	3.09e-55	PREDICTED: tristetraprolin-like [Musa acuminata subsp. malaccensis]
miR156a-5p	Maker00044264	1	NA	1	NA	Maker00044264	-	K13415|1|5e-19|94.4|mdm:103401427|protein brassinosteroid insensitive 1 [EC:2.7.10.1 2.7.11.1]!K20641|2|2e-11|70.9|cvr:CHLNCDRAFT_59250|Rho GTPase-activating protein 20	XP_009410639.1	4.14e-170	PREDICTED: squamosa promoter-binding-like protein 16 [Musa acuminata subsp. malaccensis]
miR156a-5p	Maker00045051	1	NA	1	NA	Maker00045051	GO:0005634,GO:0003677,GO:0046872,	K13415|1|4e-19|96.3|mdm:103401427|protein brassinosteroid insensitive 1 [EC:2.7.10.1 2.7.11.1]!K05909|2|1e-12|75.5|ccaj:109812156|laccase [EC:1.10.3.2]!K20641|3|3e-11|71.2|cvr:CHLNCDRAFT_59250|Rho GTPase-activating protein 20!K15718|4|4e-10|67.4|mus:103989776|linoleate 9S-lipoxygenase [EC:1.13.11.58]	XP_009415922.1	4.35e-126	PREDICTED: squamosa promoter-binding-like protein 16 [Musa acuminata subsp. malaccensis]
miR156a-5p	Maker00045382	4	NA	2.5	NA	Maker00045382	GO:0046872,	K18753|1|2e-08|60.5|dct:110100638|butyrate response factor	XP_018678075.1	8.27e-52	PREDICTED: tristetraprolin-like [Musa acuminata subsp. malaccensis]
miR156a-5p	Maker00045502	1	NA	1	NA	Maker00045502	GO:0005634,GO:0003677,GO:0046872,	-	XP_009419166.1	4.24e-92	PREDICTED: squamosa promoter-binding-like protein 14 isoform X2 [Musa acuminata subsp. malaccensis]
miR156a-5p	Maker00050747	1	NA	1	NA	Maker00050747	-	K13415|1|4e-22|103|mdm:103401427|protein brassinosteroid insensitive 1 [EC:2.7.10.1 2.7.11.1]!K20641|2|8e-12|72.4|cvr:CHLNCDRAFT_59250|Rho GTPase-activating protein 20	XP_009396218.1	1.92e-164	PREDICTED: squamosa promoter-binding-like protein 3 isoform X2 [Musa acuminata subsp. malaccensis]
miR156a-5p	Maker00052423	1	NA	1	NA	Maker00052423	-	K13415|1|8e-18|89.7|mdm:103401427|protein brassinosteroid insensitive 1 [EC:2.7.10.1 2.7.11.1]!K20641|2|2e-13|76.6|cvr:CHLNCDRAFT_59250|Rho GTPase-activating protein 20	XP_009400684.1	1.81e-110	PREDICTED: squamosa promoter-binding-like protein 7 [Musa acuminata subsp. malaccensis]
miR156a-5p	Maker00060741	1	NA	1	NA	Maker00060741	GO:0005634,GO:0005634,GO:0003677,GO:0046872,GO:0003677,GO:0046872,	K13415|1|1e-20|98.6|mdm:103401427|protein brassinosteroid insensitive 1 [EC:2.7.10.1 2.7.11.1]!K20641|2|4e-12|72.4|cvr:CHLNCDRAFT_59250|Rho GTPase-activating protein 20	XP_009386067.1	1.24e-138	PREDICTED: squamosa promoter-binding-like protein 16 [Musa acuminata subsp. malaccensis]
miR156a-5p	Maker00064385	1	NA	1	NA	Maker00064385	GO:0005634,GO:0003677,GO:0046872,	K13415|1|6e-20|96.7|mdm:103401427|protein brassinosteroid insensitive 1 [EC:2.7.10.1 2.7.11.1]!K20641|2|1e-11|71.6|cvr:CHLNCDRAFT_59250|Rho GTPase-activating protein 20	XP_009403551.1	1.04e-129	PREDICTED: squamosa promoter-binding-like protein 16 [Musa acuminata subsp. malaccensis]
miR156a-5p	Maker00064398	1	NA	1	NA	Maker00064398	GO:0005634,GO:0003677,GO:0046872,	K13415|1|1e-14|80.9|mdm:103401427|protein brassinosteroid insensitive 1 [EC:2.7.10.1 2.7.11.1]!K20641|2|5e-06|53.9|cvr:CHLNCDRAFT_59250|Rho GTPase-activating protein 20	XP_009418579.1	0	PREDICTED: squamosa promoter-binding-like protein 12 [Musa acuminata subsp. malaccensis]
miR156a-5p	Maker00064693	4	NA	NA	NA	Maker00064693	-	-	-	-	-
miR156a-5p	Maker00069866	3.5	NA	NA	NA	Maker00069866	GO:0005634,GO:0005634,GO:0003677,GO:0003677,GO:0006355,GO:0006351,GO:0006355,GO:0006351,	K14491|1|3e-13|76.3|psom:113360003|two-component response regulator ARR-B family	XP_009407424.2	2.95e-137	PREDICTED: myb family transcription factor EFM-like [Musa acuminata subsp. malaccensis]
miR156a-5p	Maker00008769	1	NA	1	NA	Maker00008769	-	K13415|1|3e-21|100|mdm:103401427|protein brassinosteroid insensitive 1 [EC:2.7.10.1 2.7.11.1]!K20641|2|2e-09|64.7|cvr:CHLNCDRAFT_59250|Rho GTPase-activating protein 20	XP_009410639.1	4.76e-144	PREDICTED: squamosa promoter-binding-like protein 16 [Musa acuminata subsp. malaccensis]
miR156a-5p	Maker00010671	1	NA	1	NA	Maker00010671	-	K13415|1|1e-19|97.1|mdm:103401427|protein brassinosteroid insensitive 1 [EC:2.7.10.1 2.7.11.1]!K20641|2|1e-11|72.0|cvr:CHLNCDRAFT_59250|Rho GTPase-activating protein 20	XP_009410639.1	5.76e-154	PREDICTED: squamosa promoter-binding-like protein 16 [Musa acuminata subsp. malaccensis]
miR156a-5p	Maker00011632	3.5	NA	NA	NA	Maker00011632	-	-	-	-	-
miR156a-5p	Maker00022469	1	NA	1	NA	Maker00022469	-	K13415|1|3e-19|93.6|mdm:103401427|protein brassinosteroid insensitive 1 [EC:2.7.10.1 2.7.11.1]!K20641|2|1e-13|77.0|cvr:CHLNCDRAFT_59250|Rho GTPase-activating protein 20	XP_009405686.1	3.45e-114	PREDICTED: squamosa promoter-binding-like protein 14 [Musa acuminata subsp. malaccensis]
miR156a-5p	Maker00023004	0.5	NA	0.5	NA	Maker00023004	GO:0005634,GO:0005634,GO:0003677,GO:0046872,GO:0003677,GO:0046872,	K13415|1|9e-12|72.0|mdm:103401427|protein brassinosteroid insensitive 1 [EC:2.7.10.1 2.7.11.1]!K20641|2|2e-06|55.1|cvr:CHLNCDRAFT_59250|Rho GTPase-activating protein 20	XP_009401474.1	5.78e-98	PREDICTED: squamosa promoter-binding-like protein 12 isoform X2 [Musa acuminata subsp. malaccensis]
miR156a-5p	Maker00025444	2	NA	1.5	NA	Maker00025444	GO:0005634,GO:0005634,GO:0003677,GO:0046872,GO:0003677,GO:0046872,	K13415|1|9e-20|98.2|mdm:103401427|protein brassinosteroid insensitive 1 [EC:2.7.10.1 2.7.11.1]!K20641|2|6e-09|63.5|cvr:CHLNCDRAFT_59250|Rho GTPase-activating protein 20	XP_009419993.1	2.2e-123	PREDICTED: squamosa promoter-binding-like protein 12 [Musa acuminata subsp. malaccensis]
miR156a-5p	Maker00027061	1	NA	1	NA	Maker00027061	GO:0005634,GO:0003677,GO:0046872,	K13415|1|6e-20|97.1|mdm:103401427|protein brassinosteroid insensitive 1 [EC:2.7.10.1 2.7.11.1]!K20641|2|7e-12|72.4|cvr:CHLNCDRAFT_59250|Rho GTPase-activating protein 20	XP_009403551.1	1.66e-99	PREDICTED: squamosa promoter-binding-like protein 16 [Musa acuminata subsp. malaccensis]
miR156a-5p	Maker00031959	1	NA	1	NA	Maker00031959	GO:0005634,GO:0003677,GO:0046872,	K13415|1|3e-20|96.7|mdm:103401427|protein brassinosteroid insensitive 1 [EC:2.7.10.1 2.7.11.1]!K20641|2|2e-14|79.3|cvr:CHLNCDRAFT_59250|Rho GTPase-activating protein 20	XP_009415427.1	5.17e-151	PREDICTED: squamosa promoter-binding-like protein 14 isoform X2 [Musa acuminata subsp. malaccensis]
miR156a-5p	Maker00038869	4	NA	2.5	NA	Maker00038869	-	K13648|1|0.0|934|mus:103999557|alpha-1,4-galacturonosyltransferase [EC:2.4.1.43]	XP_009419615.1	0	PREDICTED: probable galacturonosyltransferase 10 [Musa acuminata subsp. malaccensis]
miR156a-5p	Maker00040834	1	NA	1	NA	Maker00040834	GO:0005634,GO:0003677,GO:0046872,	-	XP_009415427.1	3.09e-109	PREDICTED: squamosa promoter-binding-like protein 14 isoform X2 [Musa acuminata subsp. malaccensis]
miR156a-5p	Maker00042782	4	NA	2.5	NA	Maker00042782	GO:0046872,	K18753|1|2e-09|63.2|dct:110100638|butyrate response factor	XP_018678075.1	3.09e-55	PREDICTED: tristetraprolin-like [Musa acuminata subsp. malaccensis]
miR156a-5p	Maker00044264	1	NA	1	NA	Maker00044264	-	K13415|1|5e-19|94.4|mdm:103401427|protein brassinosteroid insensitive 1 [EC:2.7.10.1 2.7.11.1]!K20641|2|2e-11|70.9|cvr:CHLNCDRAFT_59250|Rho GTPase-activating protein 20	XP_009410639.1	4.14e-170	PREDICTED: squamosa promoter-binding-like protein 16 [Musa acuminata subsp. malaccensis]
miR156a-5p	Maker00045051	1	NA	1	NA	Maker00045051	GO:0005634,GO:0003677,GO:0046872,	K13415|1|4e-19|96.3|mdm:103401427|protein brassinosteroid insensitive 1 [EC:2.7.10.1 2.7.11.1]!K05909|2|1e-12|75.5|ccaj:109812156|laccase [EC:1.10.3.2]!K20641|3|3e-11|71.2|cvr:CHLNCDRAFT_59250|Rho GTPase-activating protein 20!K15718|4|4e-10|67.4|mus:103989776|linoleate 9S-lipoxygenase [EC:1.13.11.58]	XP_009415922.1	4.35e-126	PREDICTED: squamosa promoter-binding-like protein 16 [Musa acuminata subsp. malaccensis]
miR156a-5p	Maker00045382	4	NA	2.5	NA	Maker00045382	GO:0046872,	K18753|1|2e-08|60.5|dct:110100638|butyrate response factor	XP_018678075.1	8.27e-52	PREDICTED: tristetraprolin-like [Musa acuminata subsp. malaccensis]
miR156a-5p	Maker00045502	1	NA	1	NA	Maker00045502	GO:0005634,GO:0003677,GO:0046872,	-	XP_009419166.1	4.24e-92	PREDICTED: squamosa promoter-binding-like protein 14 isoform X2 [Musa acuminata subsp. malaccensis]
miR156a-5p	Maker00050747	1	NA	1	NA	Maker00050747	-	K13415|1|4e-22|103|mdm:103401427|protein brassinosteroid insensitive 1 [EC:2.7.10.1 2.7.11.1]!K20641|2|8e-12|72.4|cvr:CHLNCDRAFT_59250|Rho GTPase-activating protein 20	XP_009396218.1	1.92e-164	PREDICTED: squamosa promoter-binding-like protein 3 isoform X2 [Musa acuminata subsp. malaccensis]
miR156a-5p	Maker00052423	1	NA	1	NA	Maker00052423	-	K13415|1|8e-18|89.7|mdm:103401427|protein brassinosteroid insensitive 1 [EC:2.7.10.1 2.7.11.1]!K20641|2|2e-13|76.6|cvr:CHLNCDRAFT_59250|Rho GTPase-activating protein 20	XP_009400684.1	1.81e-110	PREDICTED: squamosa promoter-binding-like protein 7 [Musa acuminata subsp. malaccensis]
miR156a-5p	Maker00060741	1	NA	1	NA	Maker00060741	GO:0005634,GO:0005634,GO:0003677,GO:0046872,GO:0003677,GO:0046872,	K13415|1|1e-20|98.6|mdm:103401427|protein brassinosteroid insensitive 1 [EC:2.7.10.1 2.7.11.1]!K20641|2|4e-12|72.4|cvr:CHLNCDRAFT_59250|Rho GTPase-activating protein 20	XP_009386067.1	1.24e-138	PREDICTED: squamosa promoter-binding-like protein 16 [Musa acuminata subsp. malaccensis]
miR156a-5p	Maker00064385	1	NA	1	NA	Maker00064385	GO:0005634,GO:0003677,GO:0046872,	K13415|1|6e-20|96.7|mdm:103401427|protein brassinosteroid insensitive 1 [EC:2.7.10.1 2.7.11.1]!K20641|2|1e-11|71.6|cvr:CHLNCDRAFT_59250|Rho GTPase-activating protein 20	XP_009403551.1	1.04e-129	PREDICTED: squamosa promoter-binding-like protein 16 [Musa acuminata subsp. malaccensis]
miR156a-5p	Maker00064398	1	NA	1	NA	Maker00064398	GO:0005634,GO:0003677,GO:0046872,	K13415|1|1e-14|80.9|mdm:103401427|protein brassinosteroid insensitive 1 [EC:2.7.10.1 2.7.11.1]!K20641|2|5e-06|53.9|cvr:CHLNCDRAFT_59250|Rho GTPase-activating protein 20	XP_009418579.1	0	PREDICTED: squamosa promoter-binding-like protein 12 [Musa acuminata subsp. malaccensis]
miR156a-5p	Maker00008769	1	NA	1	NA	Maker00008769	-	K13415|1|3e-21|100|mdm:103401427|protein brassinosteroid insensitive 1 [EC:2.7.10.1 2.7.11.1]!K20641|2|2e-09|64.7|cvr:CHLNCDRAFT_59250|Rho GTPase-activating protein 20	XP_009410639.1	4.76e-144	PREDICTED: squamosa promoter-binding-like protein 16 [Musa acuminata subsp. malaccensis]
miR156a-5p	Maker00010671	1	NA	1	NA	Maker00010671	-	K13415|1|1e-19|97.1|mdm:103401427|protein brassinosteroid insensitive 1 [EC:2.7.10.1 2.7.11.1]!K20641|2|1e-11|72.0|cvr:CHLNCDRAFT_59250|Rho GTPase-activating protein 20	XP_009410639.1	5.76e-154	PREDICTED: squamosa promoter-binding-like protein 16 [Musa acuminata subsp. malaccensis]
miR156a-5p	Maker00022469	1	NA	1	NA	Maker00022469	-	K13415|1|3e-19|93.6|mdm:103401427|protein brassinosteroid insensitive 1 [EC:2.7.10.1 2.7.11.1]!K20641|2|1e-13|77.0|cvr:CHLNCDRAFT_59250|Rho GTPase-activating protein 20	XP_009405686.1	3.45e-114	PREDICTED: squamosa promoter-binding-like protein 14 [Musa acuminata subsp. malaccensis]
miR156a-5p	Maker00023004	0.5	NA	0.5	NA	Maker00023004	GO:0005634,GO:0005634,GO:0003677,GO:0046872,GO:0003677,GO:0046872,	K13415|1|9e-12|72.0|mdm:103401427|protein brassinosteroid insensitive 1 [EC:2.7.10.1 2.7.11.1]!K20641|2|2e-06|55.1|cvr:CHLNCDRAFT_59250|Rho GTPase-activating protein 20	XP_009401474.1	5.78e-98	PREDICTED: squamosa promoter-binding-like protein 12 isoform X2 [Musa acuminata subsp. malaccensis]
miR156a-5p	Maker00025444	2	NA	1.5	NA	Maker00025444	GO:0005634,GO:0005634,GO:0003677,GO:0046872,GO:0003677,GO:0046872,	K13415|1|9e-20|98.2|mdm:103401427|protein brassinosteroid insensitive 1 [EC:2.7.10.1 2.7.11.1]!K20641|2|6e-09|63.5|cvr:CHLNCDRAFT_59250|Rho GTPase-activating protein 20	XP_009419993.1	2.2e-123	PREDICTED: squamosa promoter-binding-like protein 12 [Musa acuminata subsp. malaccensis]
miR156a-5p	Maker00027061	1	NA	1	NA	Maker00027061	GO:0005634,GO:0003677,GO:0046872,	K13415|1|6e-20|97.1|mdm:103401427|protein brassinosteroid insensitive 1 [EC:2.7.10.1 2.7.11.1]!K20641|2|7e-12|72.4|cvr:CHLNCDRAFT_59250|Rho GTPase-activating protein 20	XP_009403551.1	1.66e-99	PREDICTED: squamosa promoter-binding-like protein 16 [Musa acuminata subsp. malaccensis]
miR156a-5p	Maker00031959	1	NA	1	NA	Maker00031959	GO:0005634,GO:0003677,GO:0046872,	K13415|1|3e-20|96.7|mdm:103401427|protein brassinosteroid insensitive 1 [EC:2.7.10.1 2.7.11.1]!K20641|2|2e-14|79.3|cvr:CHLNCDRAFT_59250|Rho GTPase-activating protein 20	XP_009415427.1	5.17e-151	PREDICTED: squamosa promoter-binding-like protein 14 isoform X2 [Musa acuminata subsp. malaccensis]
miR156a-5p	Maker00040834	1	NA	1	NA	Maker00040834	GO:0005634,GO:0003677,GO:0046872,	-	XP_009415427.1	3.09e-109	PREDICTED: squamosa promoter-binding-like protein 14 isoform X2 [Musa acuminata subsp. malaccensis]
miR156a-5p	Maker00044264	1	NA	1	NA	Maker00044264	-	K13415|1|5e-19|94.4|mdm:103401427|protein brassinosteroid insensitive 1 [EC:2.7.10.1 2.7.11.1]!K20641|2|2e-11|70.9|cvr:CHLNCDRAFT_59250|Rho GTPase-activating protein 20	XP_009410639.1	4.14e-170	PREDICTED: squamosa promoter-binding-like protein 16 [Musa acuminata subsp. malaccensis]
miR156a-5p	Maker00045051	1	NA	1	NA	Maker00045051	GO:0005634,GO:0003677,GO:0046872,	K13415|1|4e-19|96.3|mdm:103401427|protein brassinosteroid insensitive 1 [EC:2.7.10.1 2.7.11.1]!K05909|2|1e-12|75.5|ccaj:109812156|laccase [EC:1.10.3.2]!K20641|3|3e-11|71.2|cvr:CHLNCDRAFT_59250|Rho GTPase-activating protein 20!K15718|4|4e-10|67.4|mus:103989776|linoleate 9S-lipoxygenase [EC:1.13.11.58]	XP_009415922.1	4.35e-126	PREDICTED: squamosa promoter-binding-like protein 16 [Musa acuminata subsp. malaccensis]
miR156a-5p	Maker00045502	1	NA	1	NA	Maker00045502	GO:0005634,GO:0003677,GO:0046872,	-	XP_009419166.1	4.24e-92	PREDICTED: squamosa promoter-binding-like protein 14 isoform X2 [Musa acuminata subsp. malaccensis]
miR156a-5p	Maker00050747	1	NA	1	NA	Maker00050747	-	K13415|1|4e-22|103|mdm:103401427|protein brassinosteroid insensitive 1 [EC:2.7.10.1 2.7.11.1]!K20641|2|8e-12|72.4|cvr:CHLNCDRAFT_59250|Rho GTPase-activating protein 20	XP_009396218.1	1.92e-164	PREDICTED: squamosa promoter-binding-like protein 3 isoform X2 [Musa acuminata subsp. malaccensis]
miR156a-5p	Maker00052423	1	NA	1	NA	Maker00052423	-	K13415|1|8e-18|89.7|mdm:103401427|protein brassinosteroid insensitive 1 [EC:2.7.10.1 2.7.11.1]!K20641|2|2e-13|76.6|cvr:CHLNCDRAFT_59250|Rho GTPase-activating protein 20	XP_009400684.1	1.81e-110	PREDICTED: squamosa promoter-binding-like protein 7 [Musa acuminata subsp. malaccensis]
miR156a-5p	Maker00060741	1	NA	1	NA	Maker00060741	GO:0005634,GO:0005634,GO:0003677,GO:0046872,GO:0003677,GO:0046872,	K13415|1|1e-20|98.6|mdm:103401427|protein brassinosteroid insensitive 1 [EC:2.7.10.1 2.7.11.1]!K20641|2|4e-12|72.4|cvr:CHLNCDRAFT_59250|Rho GTPase-activating protein 20	XP_009386067.1	1.24e-138	PREDICTED: squamosa promoter-binding-like protein 16 [Musa acuminata subsp. malaccensis]
miR156a-5p	Maker00064385	1	NA	1	NA	Maker00064385	GO:0005634,GO:0003677,GO:0046872,	K13415|1|6e-20|96.7|mdm:103401427|protein brassinosteroid insensitive 1 [EC:2.7.10.1 2.7.11.1]!K20641|2|1e-11|71.6|cvr:CHLNCDRAFT_59250|Rho GTPase-activating protein 20	XP_009403551.1	1.04e-129	PREDICTED: squamosa promoter-binding-like protein 16 [Musa acuminata subsp. malaccensis]
miR156a-5p	Maker00064398	1	NA	1	NA	Maker00064398	GO:0005634,GO:0003677,GO:0046872,	K13415|1|1e-14|80.9|mdm:103401427|protein brassinosteroid insensitive 1 [EC:2.7.10.1 2.7.11.1]!K20641|2|5e-06|53.9|cvr:CHLNCDRAFT_59250|Rho GTPase-activating protein 20	XP_009418579.1	0	PREDICTED: squamosa promoter-binding-like protein 12 [Musa acuminata subsp. malaccensis]
miR156a-5p	Maker00008769	1	NA	1	NA	Maker00008769	-	K13415|1|3e-21|100|mdm:103401427|protein brassinosteroid insensitive 1 [EC:2.7.10.1 2.7.11.1]!K20641|2|2e-09|64.7|cvr:CHLNCDRAFT_59250|Rho GTPase-activating protein 20	XP_009410639.1	4.76e-144	PREDICTED: squamosa promoter-binding-like protein 16 [Musa acuminata subsp. malaccensis]
miR156a-5p	Maker00010671	1	NA	1	NA	Maker00010671	-	K13415|1|1e-19|97.1|mdm:103401427|protein brassinosteroid insensitive 1 [EC:2.7.10.1 2.7.11.1]!K20641|2|1e-11|72.0|cvr:CHLNCDRAFT_59250|Rho GTPase-activating protein 20	XP_009410639.1	5.76e-154	PREDICTED: squamosa promoter-binding-like protein 16 [Musa acuminata subsp. malaccensis]
miR156a-5p	Maker00022469	1	NA	1	NA	Maker00022469	-	K13415|1|3e-19|93.6|mdm:103401427|protein brassinosteroid insensitive 1 [EC:2.7.10.1 2.7.11.1]!K20641|2|1e-13|77.0|cvr:CHLNCDRAFT_59250|Rho GTPase-activating protein 20	XP_009405686.1	3.45e-114	PREDICTED: squamosa promoter-binding-like protein 14 [Musa acuminata subsp. malaccensis]
miR156a-5p	Maker00025444	2	NA	1.5	NA	Maker00025444	GO:0005634,GO:0005634,GO:0003677,GO:0046872,GO:0003677,GO:0046872,	K13415|1|9e-20|98.2|mdm:103401427|protein brassinosteroid insensitive 1 [EC:2.7.10.1 2.7.11.1]!K20641|2|6e-09|63.5|cvr:CHLNCDRAFT_59250|Rho GTPase-activating protein 20	XP_009419993.1	2.2e-123	PREDICTED: squamosa promoter-binding-like protein 12 [Musa acuminata subsp. malaccensis]
miR156a-5p	Maker00027061	1	NA	1	NA	Maker00027061	GO:0005634,GO:0003677,GO:0046872,	K13415|1|6e-20|97.1|mdm:103401427|protein brassinosteroid insensitive 1 [EC:2.7.10.1 2.7.11.1]!K20641|2|7e-12|72.4|cvr:CHLNCDRAFT_59250|Rho GTPase-activating protein 20	XP_009403551.1	1.66e-99	PREDICTED: squamosa promoter-binding-like protein 16 [Musa acuminata subsp. malaccensis]
miR156a-5p	Maker00031959	1	NA	1	NA	Maker00031959	GO:0005634,GO:0003677,GO:0046872,	K13415|1|3e-20|96.7|mdm:103401427|protein brassinosteroid insensitive 1 [EC:2.7.10.1 2.7.11.1]!K20641|2|2e-14|79.3|cvr:CHLNCDRAFT_59250|Rho GTPase-activating protein 20	XP_009415427.1	5.17e-151	PREDICTED: squamosa promoter-binding-like protein 14 isoform X2 [Musa acuminata subsp. malaccensis]
miR156a-5p	Maker00040834	1	NA	1	NA	Maker00040834	GO:0005634,GO:0003677,GO:0046872,	-	XP_009415427.1	3.09e-109	PREDICTED: squamosa promoter-binding-like protein 14 isoform X2 [Musa acuminata subsp. malaccensis]
miR156a-5p	Maker00044264	1	NA	1	NA	Maker00044264	-	K13415|1|5e-19|94.4|mdm:103401427|protein brassinosteroid insensitive 1 [EC:2.7.10.1 2.7.11.1]!K20641|2|2e-11|70.9|cvr:CHLNCDRAFT_59250|Rho GTPase-activating protein 20	XP_009410639.1	4.14e-170	PREDICTED: squamosa promoter-binding-like protein 16 [Musa acuminata subsp. malaccensis]
miR156a-5p	Maker00045051	1	NA	1	NA	Maker00045051	GO:0005634,GO:0003677,GO:0046872,	K13415|1|4e-19|96.3|mdm:103401427|protein brassinosteroid insensitive 1 [EC:2.7.10.1 2.7.11.1]!K05909|2|1e-12|75.5|ccaj:109812156|laccase [EC:1.10.3.2]!K20641|3|3e-11|71.2|cvr:CHLNCDRAFT_59250|Rho GTPase-activating protein 20!K15718|4|4e-10|67.4|mus:103989776|linoleate 9S-lipoxygenase [EC:1.13.11.58]	XP_009415922.1	4.35e-126	PREDICTED: squamosa promoter-binding-like protein 16 [Musa acuminata subsp. malaccensis]
miR156a-5p	Maker00045502	1	NA	1	NA	Maker00045502	GO:0005634,GO:0003677,GO:0046872,	-	XP_009419166.1	4.24e-92	PREDICTED: squamosa promoter-binding-like protein 14 isoform X2 [Musa acuminata subsp. malaccensis]
miR156a-5p	Maker00050747	1	NA	1	NA	Maker00050747	-	K13415|1|4e-22|103|mdm:103401427|protein brassinosteroid insensitive 1 [EC:2.7.10.1 2.7.11.1]!K20641|2|8e-12|72.4|cvr:CHLNCDRAFT_59250|Rho GTPase-activating protein 20	XP_009396218.1	1.92e-164	PREDICTED: squamosa promoter-binding-like protein 3 isoform X2 [Musa acuminata subsp. malaccensis]
miR156a-5p	Maker00052423	1	NA	1	NA	Maker00052423	-	K13415|1|8e-18|89.7|mdm:103401427|protein brassinosteroid insensitive 1 [EC:2.7.10.1 2.7.11.1]!K20641|2|2e-13|76.6|cvr:CHLNCDRAFT_59250|Rho GTPase-activating protein 20	XP_009400684.1	1.81e-110	PREDICTED: squamosa promoter-binding-like protein 7 [Musa acuminata subsp. malaccensis]
miR156a-5p	Maker00060741	1	NA	1	NA	Maker00060741	GO:0005634,GO:0005634,GO:0003677,GO:0046872,GO:0003677,GO:0046872,	K13415|1|1e-20|98.6|mdm:103401427|protein brassinosteroid insensitive 1 [EC:2.7.10.1 2.7.11.1]!K20641|2|4e-12|72.4|cvr:CHLNCDRAFT_59250|Rho GTPase-activating protein 20	XP_009386067.1	1.24e-138	PREDICTED: squamosa promoter-binding-like protein 16 [Musa acuminata subsp. malaccensis]
miR156a-5p	Maker00064385	1	NA	1	NA	Maker00064385	GO:0005634,GO:0003677,GO:0046872,	K13415|1|6e-20|96.7|mdm:103401427|protein brassinosteroid insensitive 1 [EC:2.7.10.1 2.7.11.1]!K20641|2|1e-11|71.6|cvr:CHLNCDRAFT_59250|Rho GTPase-activating protein 20	XP_009403551.1	1.04e-129	PREDICTED: squamosa promoter-binding-like protein 16 [Musa acuminata subsp. malaccensis]
miR156a-5p	Maker00064398	1	NA	1	NA	Maker00064398	GO:0005634,GO:0003677,GO:0046872,	K13415|1|1e-14|80.9|mdm:103401427|protein brassinosteroid insensitive 1 [EC:2.7.10.1 2.7.11.1]!K20641|2|5e-06|53.9|cvr:CHLNCDRAFT_59250|Rho GTPase-activating protein 20	XP_009418579.1	0	PREDICTED: squamosa promoter-binding-like protein 12 [Musa acuminata subsp. malaccensis]
miR156c	Maker00000994	4	NA	2	NA	Maker00000994	GO:0005634,GO:0005634,GO:0003677,GO:0003677,GO:0006355,GO:0006351,GO:0006355,GO:0006351,	K14491|1|2e-14|79.3|cpap:110815776|two-component response regulator ARR-B family	XP_009407424.2	6.05e-140	PREDICTED: myb family transcription factor EFM-like [Musa acuminata subsp. malaccensis]
miR156c	Maker00008769	1	NA	0.5	NA	Maker00008769	-	K13415|1|3e-21|100|mdm:103401427|protein brassinosteroid insensitive 1 [EC:2.7.10.1 2.7.11.1]!K20641|2|2e-09|64.7|cvr:CHLNCDRAFT_59250|Rho GTPase-activating protein 20	XP_009410639.1	4.76e-144	PREDICTED: squamosa promoter-binding-like protein 16 [Musa acuminata subsp. malaccensis]
miR156c	Maker00010671	1	NA	0.5	NA	Maker00010671	-	K13415|1|1e-19|97.1|mdm:103401427|protein brassinosteroid insensitive 1 [EC:2.7.10.1 2.7.11.1]!K20641|2|1e-11|72.0|cvr:CHLNCDRAFT_59250|Rho GTPase-activating protein 20	XP_009410639.1	5.76e-154	PREDICTED: squamosa promoter-binding-like protein 16 [Musa acuminata subsp. malaccensis]
miR156c	Maker00022469	1	NA	0.5	NA	Maker00022469	-	K13415|1|3e-19|93.6|mdm:103401427|protein brassinosteroid insensitive 1 [EC:2.7.10.1 2.7.11.1]!K20641|2|1e-13|77.0|cvr:CHLNCDRAFT_59250|Rho GTPase-activating protein 20	XP_009405686.1	3.45e-114	PREDICTED: squamosa promoter-binding-like protein 14 [Musa acuminata subsp. malaccensis]
miR156c	Maker00023004	1.5	NA	1.5	NA	Maker00023004	GO:0005634,GO:0005634,GO:0003677,GO:0046872,GO:0003677,GO:0046872,	K13415|1|9e-12|72.0|mdm:103401427|protein brassinosteroid insensitive 1 [EC:2.7.10.1 2.7.11.1]!K20641|2|2e-06|55.1|cvr:CHLNCDRAFT_59250|Rho GTPase-activating protein 20	XP_009401474.1	5.78e-98	PREDICTED: squamosa promoter-binding-like protein 12 isoform X2 [Musa acuminata subsp. malaccensis]
miR156c	Maker00025444	1	NA	0.5	NA	Maker00025444	GO:0005634,GO:0005634,GO:0003677,GO:0046872,GO:0003677,GO:0046872,	K13415|1|9e-20|98.2|mdm:103401427|protein brassinosteroid insensitive 1 [EC:2.7.10.1 2.7.11.1]!K20641|2|6e-09|63.5|cvr:CHLNCDRAFT_59250|Rho GTPase-activating protein 20	XP_009419993.1	2.2e-123	PREDICTED: squamosa promoter-binding-like protein 12 [Musa acuminata subsp. malaccensis]
miR156c	Maker00027061	0.5	NA	0.2	NA	Maker00027061	GO:0005634,GO:0003677,GO:0046872,	K13415|1|6e-20|97.1|mdm:103401427|protein brassinosteroid insensitive 1 [EC:2.7.10.1 2.7.11.1]!K20641|2|7e-12|72.4|cvr:CHLNCDRAFT_59250|Rho GTPase-activating protein 20	XP_009403551.1	1.66e-99	PREDICTED: squamosa promoter-binding-like protein 16 [Musa acuminata subsp. malaccensis]
miR156c	Maker00031959	0	NA	0	NA	Maker00031959	GO:0005634,GO:0003677,GO:0046872,	K13415|1|3e-20|96.7|mdm:103401427|protein brassinosteroid insensitive 1 [EC:2.7.10.1 2.7.11.1]!K20641|2|2e-14|79.3|cvr:CHLNCDRAFT_59250|Rho GTPase-activating protein 20	XP_009415427.1	5.17e-151	PREDICTED: squamosa promoter-binding-like protein 14 isoform X2 [Musa acuminata subsp. malaccensis]
miR156c	Maker00040834	0	NA	0	NA	Maker00040834	GO:0005634,GO:0003677,GO:0046872,	-	XP_009415427.1	3.09e-109	PREDICTED: squamosa promoter-binding-like protein 14 isoform X2 [Musa acuminata subsp. malaccensis]
miR156c	Maker00044264	1	NA	0.5	NA	Maker00044264	-	K13415|1|5e-19|94.4|mdm:103401427|protein brassinosteroid insensitive 1 [EC:2.7.10.1 2.7.11.1]!K20641|2|2e-11|70.9|cvr:CHLNCDRAFT_59250|Rho GTPase-activating protein 20	XP_009410639.1	4.14e-170	PREDICTED: squamosa promoter-binding-like protein 16 [Musa acuminata subsp. malaccensis]
miR156c	Maker00045051	1	NA	0.5	NA	Maker00045051	GO:0005634,GO:0003677,GO:0046872,	K13415|1|4e-19|96.3|mdm:103401427|protein brassinosteroid insensitive 1 [EC:2.7.10.1 2.7.11.1]!K05909|2|1e-12|75.5|ccaj:109812156|laccase [EC:1.10.3.2]!K20641|3|3e-11|71.2|cvr:CHLNCDRAFT_59250|Rho GTPase-activating protein 20!K15718|4|4e-10|67.4|mus:103989776|linoleate 9S-lipoxygenase [EC:1.13.11.58]	XP_009415922.1	4.35e-126	PREDICTED: squamosa promoter-binding-like protein 16 [Musa acuminata subsp. malaccensis]
miR156c	Maker00045502	0	NA	0	NA	Maker00045502	GO:0005634,GO:0003677,GO:0046872,	-	XP_009419166.1	4.24e-92	PREDICTED: squamosa promoter-binding-like protein 14 isoform X2 [Musa acuminata subsp. malaccensis]
miR156c	Maker00050747	0.5	NA	0.2	NA	Maker00050747	-	K13415|1|4e-22|103|mdm:103401427|protein brassinosteroid insensitive 1 [EC:2.7.10.1 2.7.11.1]!K20641|2|8e-12|72.4|cvr:CHLNCDRAFT_59250|Rho GTPase-activating protein 20	XP_009396218.1	1.92e-164	PREDICTED: squamosa promoter-binding-like protein 3 isoform X2 [Musa acuminata subsp. malaccensis]
miR156c	Maker00052423	1	NA	0.5	NA	Maker00052423	-	K13415|1|8e-18|89.7|mdm:103401427|protein brassinosteroid insensitive 1 [EC:2.7.10.1 2.7.11.1]!K20641|2|2e-13|76.6|cvr:CHLNCDRAFT_59250|Rho GTPase-activating protein 20	XP_009400684.1	1.81e-110	PREDICTED: squamosa promoter-binding-like protein 7 [Musa acuminata subsp. malaccensis]
miR156c	Maker00060741	1	NA	0.5	NA	Maker00060741	GO:0005634,GO:0005634,GO:0003677,GO:0046872,GO:0003677,GO:0046872,	K13415|1|1e-20|98.6|mdm:103401427|protein brassinosteroid insensitive 1 [EC:2.7.10.1 2.7.11.1]!K20641|2|4e-12|72.4|cvr:CHLNCDRAFT_59250|Rho GTPase-activating protein 20	XP_009386067.1	1.24e-138	PREDICTED: squamosa promoter-binding-like protein 16 [Musa acuminata subsp. malaccensis]
miR156c	Maker00064385	1	NA	0.5	NA	Maker00064385	GO:0005634,GO:0003677,GO:0046872,	K13415|1|6e-20|96.7|mdm:103401427|protein brassinosteroid insensitive 1 [EC:2.7.10.1 2.7.11.1]!K20641|2|1e-11|71.6|cvr:CHLNCDRAFT_59250|Rho GTPase-activating protein 20	XP_009403551.1	1.04e-129	PREDICTED: squamosa promoter-binding-like protein 16 [Musa acuminata subsp. malaccensis]
miR156c	Maker00064398	0	NA	0	NA	Maker00064398	GO:0005634,GO:0003677,GO:0046872,	K13415|1|1e-14|80.9|mdm:103401427|protein brassinosteroid insensitive 1 [EC:2.7.10.1 2.7.11.1]!K20641|2|5e-06|53.9|cvr:CHLNCDRAFT_59250|Rho GTPase-activating protein 20	XP_009418579.1	0	PREDICTED: squamosa promoter-binding-like protein 12 [Musa acuminata subsp. malaccensis]
miR156c	Maker00064693	4	NA	2.2	NA	Maker00064693	-	-	-	-	-
miR156c	Maker00008769	1	NA	0.5	NA	Maker00008769	-	K13415|1|3e-21|100|mdm:103401427|protein brassinosteroid insensitive 1 [EC:2.7.10.1 2.7.11.1]!K20641|2|2e-09|64.7|cvr:CHLNCDRAFT_59250|Rho GTPase-activating protein 20	XP_009410639.1	4.76e-144	PREDICTED: squamosa promoter-binding-like protein 16 [Musa acuminata subsp. malaccensis]
miR156c	Maker00010671	1	NA	0.5	NA	Maker00010671	-	K13415|1|1e-19|97.1|mdm:103401427|protein brassinosteroid insensitive 1 [EC:2.7.10.1 2.7.11.1]!K20641|2|1e-11|72.0|cvr:CHLNCDRAFT_59250|Rho GTPase-activating protein 20	XP_009410639.1	5.76e-154	PREDICTED: squamosa promoter-binding-like protein 16 [Musa acuminata subsp. malaccensis]
miR156c	Maker00022469	1	NA	0.5	NA	Maker00022469	-	K13415|1|3e-19|93.6|mdm:103401427|protein brassinosteroid insensitive 1 [EC:2.7.10.1 2.7.11.1]!K20641|2|1e-13|77.0|cvr:CHLNCDRAFT_59250|Rho GTPase-activating protein 20	XP_009405686.1	3.45e-114	PREDICTED: squamosa promoter-binding-like protein 14 [Musa acuminata subsp. malaccensis]
miR156c	Maker00023004	1.5	NA	1.5	NA	Maker00023004	GO:0005634,GO:0005634,GO:0003677,GO:0046872,GO:0003677,GO:0046872,	K13415|1|9e-12|72.0|mdm:103401427|protein brassinosteroid insensitive 1 [EC:2.7.10.1 2.7.11.1]!K20641|2|2e-06|55.1|cvr:CHLNCDRAFT_59250|Rho GTPase-activating protein 20	XP_009401474.1	5.78e-98	PREDICTED: squamosa promoter-binding-like protein 12 isoform X2 [Musa acuminata subsp. malaccensis]
miR156c	Maker00025444	1	NA	0.5	NA	Maker00025444	GO:0005634,GO:0005634,GO:0003677,GO:0046872,GO:0003677,GO:0046872,	K13415|1|9e-20|98.2|mdm:103401427|protein brassinosteroid insensitive 1 [EC:2.7.10.1 2.7.11.1]!K20641|2|6e-09|63.5|cvr:CHLNCDRAFT_59250|Rho GTPase-activating protein 20	XP_009419993.1	2.2e-123	PREDICTED: squamosa promoter-binding-like protein 12 [Musa acuminata subsp. malaccensis]
miR156c	Maker00027061	0.5	NA	0.2	NA	Maker00027061	GO:0005634,GO:0003677,GO:0046872,	K13415|1|6e-20|97.1|mdm:103401427|protein brassinosteroid insensitive 1 [EC:2.7.10.1 2.7.11.1]!K20641|2|7e-12|72.4|cvr:CHLNCDRAFT_59250|Rho GTPase-activating protein 20	XP_009403551.1	1.66e-99	PREDICTED: squamosa promoter-binding-like protein 16 [Musa acuminata subsp. malaccensis]
miR156c	Maker00031959	0	NA	0	NA	Maker00031959	GO:0005634,GO:0003677,GO:0046872,	K13415|1|3e-20|96.7|mdm:103401427|protein brassinosteroid insensitive 1 [EC:2.7.10.1 2.7.11.1]!K20641|2|2e-14|79.3|cvr:CHLNCDRAFT_59250|Rho GTPase-activating protein 20	XP_009415427.1	5.17e-151	PREDICTED: squamosa promoter-binding-like protein 14 isoform X2 [Musa acuminata subsp. malaccensis]
miR156c	Maker00040834	0	NA	0	NA	Maker00040834	GO:0005634,GO:0003677,GO:0046872,	-	XP_009415427.1	3.09e-109	PREDICTED: squamosa promoter-binding-like protein 14 isoform X2 [Musa acuminata subsp. malaccensis]
miR156c	Maker00044264	1	NA	0.5	NA	Maker00044264	-	K13415|1|5e-19|94.4|mdm:103401427|protein brassinosteroid insensitive 1 [EC:2.7.10.1 2.7.11.1]!K20641|2|2e-11|70.9|cvr:CHLNCDRAFT_59250|Rho GTPase-activating protein 20	XP_009410639.1	4.14e-170	PREDICTED: squamosa promoter-binding-like protein 16 [Musa acuminata subsp. malaccensis]
miR156c	Maker00045051	1	NA	0.5	NA	Maker00045051	GO:0005634,GO:0003677,GO:0046872,	K13415|1|4e-19|96.3|mdm:103401427|protein brassinosteroid insensitive 1 [EC:2.7.10.1 2.7.11.1]!K05909|2|1e-12|75.5|ccaj:109812156|laccase [EC:1.10.3.2]!K20641|3|3e-11|71.2|cvr:CHLNCDRAFT_59250|Rho GTPase-activating protein 20!K15718|4|4e-10|67.4|mus:103989776|linoleate 9S-lipoxygenase [EC:1.13.11.58]	XP_009415922.1	4.35e-126	PREDICTED: squamosa promoter-binding-like protein 16 [Musa acuminata subsp. malaccensis]
miR156c	Maker00045502	0	NA	0	NA	Maker00045502	GO:0005634,GO:0003677,GO:0046872,	-	XP_009419166.1	4.24e-92	PREDICTED: squamosa promoter-binding-like protein 14 isoform X2 [Musa acuminata subsp. malaccensis]
miR156c	Maker00050747	0.5	NA	0.2	NA	Maker00050747	-	K13415|1|4e-22|103|mdm:103401427|protein brassinosteroid insensitive 1 [EC:2.7.10.1 2.7.11.1]!K20641|2|8e-12|72.4|cvr:CHLNCDRAFT_59250|Rho GTPase-activating protein 20	XP_009396218.1	1.92e-164	PREDICTED: squamosa promoter-binding-like protein 3 isoform X2 [Musa acuminata subsp. malaccensis]
miR156c	Maker00052423	1	NA	0.5	NA	Maker00052423	-	K13415|1|8e-18|89.7|mdm:103401427|protein brassinosteroid insensitive 1 [EC:2.7.10.1 2.7.11.1]!K20641|2|2e-13|76.6|cvr:CHLNCDRAFT_59250|Rho GTPase-activating protein 20	XP_009400684.1	1.81e-110	PREDICTED: squamosa promoter-binding-like protein 7 [Musa acuminata subsp. malaccensis]
miR156c	Maker00060741	1	NA	0.5	NA	Maker00060741	GO:0005634,GO:0005634,GO:0003677,GO:0046872,GO:0003677,GO:0046872,	K13415|1|1e-20|98.6|mdm:103401427|protein brassinosteroid insensitive 1 [EC:2.7.10.1 2.7.11.1]!K20641|2|4e-12|72.4|cvr:CHLNCDRAFT_59250|Rho GTPase-activating protein 20	XP_009386067.1	1.24e-138	PREDICTED: squamosa promoter-binding-like protein 16 [Musa acuminata subsp. malaccensis]
miR156c	Maker00064385	1	NA	0.5	NA	Maker00064385	GO:0005634,GO:0003677,GO:0046872,	K13415|1|6e-20|96.7|mdm:103401427|protein brassinosteroid insensitive 1 [EC:2.7.10.1 2.7.11.1]!K20641|2|1e-11|71.6|cvr:CHLNCDRAFT_59250|Rho GTPase-activating protein 20	XP_009403551.1	1.04e-129	PREDICTED: squamosa promoter-binding-like protein 16 [Musa acuminata subsp. malaccensis]
miR156c	Maker00064398	0	NA	0	NA	Maker00064398	GO:0005634,GO:0003677,GO:0046872,	K13415|1|1e-14|80.9|mdm:103401427|protein brassinosteroid insensitive 1 [EC:2.7.10.1 2.7.11.1]!K20641|2|5e-06|53.9|cvr:CHLNCDRAFT_59250|Rho GTPase-activating protein 20	XP_009418579.1	0	PREDICTED: squamosa promoter-binding-like protein 12 [Musa acuminata subsp. malaccensis]
miR156c	Maker00064693	4	NA	2.2	NA	Maker00064693	-	-	-	-	-
miR156c	Maker00069866	3.5	NA	2	NA	Maker00069866	GO:0005634,GO:0005634,GO:0003677,GO:0003677,GO:0006355,GO:0006351,GO:0006355,GO:0006351,	K14491|1|3e-13|76.3|psom:113360003|two-component response regulator ARR-B family	XP_009407424.2	2.95e-137	PREDICTED: myb family transcription factor EFM-like [Musa acuminata subsp. malaccensis]
miR156c	Maker00008769	1	NA	0.5	NA	Maker00008769	-	K13415|1|3e-21|100|mdm:103401427|protein brassinosteroid insensitive 1 [EC:2.7.10.1 2.7.11.1]!K20641|2|2e-09|64.7|cvr:CHLNCDRAFT_59250|Rho GTPase-activating protein 20	XP_009410639.1	4.76e-144	PREDICTED: squamosa promoter-binding-like protein 16 [Musa acuminata subsp. malaccensis]
miR156c	Maker00010671	1	NA	0.5	NA	Maker00010671	-	K13415|1|1e-19|97.1|mdm:103401427|protein brassinosteroid insensitive 1 [EC:2.7.10.1 2.7.11.1]!K20641|2|1e-11|72.0|cvr:CHLNCDRAFT_59250|Rho GTPase-activating protein 20	XP_009410639.1	5.76e-154	PREDICTED: squamosa promoter-binding-like protein 16 [Musa acuminata subsp. malaccensis]
miR156c	Maker00022469	1	NA	0.5	NA	Maker00022469	-	K13415|1|3e-19|93.6|mdm:103401427|protein brassinosteroid insensitive 1 [EC:2.7.10.1 2.7.11.1]!K20641|2|1e-13|77.0|cvr:CHLNCDRAFT_59250|Rho GTPase-activating protein 20	XP_009405686.1	3.45e-114	PREDICTED: squamosa promoter-binding-like protein 14 [Musa acuminata subsp. malaccensis]
miR156c	Maker00023004	1.5	NA	1.5	NA	Maker00023004	GO:0005634,GO:0005634,GO:0003677,GO:0046872,GO:0003677,GO:0046872,	K13415|1|9e-12|72.0|mdm:103401427|protein brassinosteroid insensitive 1 [EC:2.7.10.1 2.7.11.1]!K20641|2|2e-06|55.1|cvr:CHLNCDRAFT_59250|Rho GTPase-activating protein 20	XP_009401474.1	5.78e-98	PREDICTED: squamosa promoter-binding-like protein 12 isoform X2 [Musa acuminata subsp. malaccensis]
miR156c	Maker00025444	1	NA	0.5	NA	Maker00025444	GO:0005634,GO:0005634,GO:0003677,GO:0046872,GO:0003677,GO:0046872,	K13415|1|9e-20|98.2|mdm:103401427|protein brassinosteroid insensitive 1 [EC:2.7.10.1 2.7.11.1]!K20641|2|6e-09|63.5|cvr:CHLNCDRAFT_59250|Rho GTPase-activating protein 20	XP_009419993.1	2.2e-123	PREDICTED: squamosa promoter-binding-like protein 12 [Musa acuminata subsp. malaccensis]
miR156c	Maker00027061	0.5	NA	0.2	NA	Maker00027061	GO:0005634,GO:0003677,GO:0046872,	K13415|1|6e-20|97.1|mdm:103401427|protein brassinosteroid insensitive 1 [EC:2.7.10.1 2.7.11.1]!K20641|2|7e-12|72.4|cvr:CHLNCDRAFT_59250|Rho GTPase-activating protein 20	XP_009403551.1	1.66e-99	PREDICTED: squamosa promoter-binding-like protein 16 [Musa acuminata subsp. malaccensis]
miR156c	Maker00031959	0	NA	0	NA	Maker00031959	GO:0005634,GO:0003677,GO:0046872,	K13415|1|3e-20|96.7|mdm:103401427|protein brassinosteroid insensitive 1 [EC:2.7.10.1 2.7.11.1]!K20641|2|2e-14|79.3|cvr:CHLNCDRAFT_59250|Rho GTPase-activating protein 20	XP_009415427.1	5.17e-151	PREDICTED: squamosa promoter-binding-like protein 14 isoform X2 [Musa acuminata subsp. malaccensis]
miR156c	Maker00040834	0	NA	0	NA	Maker00040834	GO:0005634,GO:0003677,GO:0046872,	-	XP_009415427.1	3.09e-109	PREDICTED: squamosa promoter-binding-like protein 14 isoform X2 [Musa acuminata subsp. malaccensis]
miR156c	Maker00044264	1	NA	0.5	NA	Maker00044264	-	K13415|1|5e-19|94.4|mdm:103401427|protein brassinosteroid insensitive 1 [EC:2.7.10.1 2.7.11.1]!K20641|2|2e-11|70.9|cvr:CHLNCDRAFT_59250|Rho GTPase-activating protein 20	XP_009410639.1	4.14e-170	PREDICTED: squamosa promoter-binding-like protein 16 [Musa acuminata subsp. malaccensis]
miR156c	Maker00045051	1	NA	0.5	NA	Maker00045051	GO:0005634,GO:0003677,GO:0046872,	K13415|1|4e-19|96.3|mdm:103401427|protein brassinosteroid insensitive 1 [EC:2.7.10.1 2.7.11.1]!K05909|2|1e-12|75.5|ccaj:109812156|laccase [EC:1.10.3.2]!K20641|3|3e-11|71.2|cvr:CHLNCDRAFT_59250|Rho GTPase-activating protein 20!K15718|4|4e-10|67.4|mus:103989776|linoleate 9S-lipoxygenase [EC:1.13.11.58]	XP_009415922.1	4.35e-126	PREDICTED: squamosa promoter-binding-like protein 16 [Musa acuminata subsp. malaccensis]
miR156c	Maker00045502	0	NA	0	NA	Maker00045502	GO:0005634,GO:0003677,GO:0046872,	-	XP_009419166.1	4.24e-92	PREDICTED: squamosa promoter-binding-like protein 14 isoform X2 [Musa acuminata subsp. malaccensis]
miR156c	Maker00050747	0.5	NA	0.2	NA	Maker00050747	-	K13415|1|4e-22|103|mdm:103401427|protein brassinosteroid insensitive 1 [EC:2.7.10.1 2.7.11.1]!K20641|2|8e-12|72.4|cvr:CHLNCDRAFT_59250|Rho GTPase-activating protein 20	XP_009396218.1	1.92e-164	PREDICTED: squamosa promoter-binding-like protein 3 isoform X2 [Musa acuminata subsp. malaccensis]
miR156c	Maker00052423	1	NA	0.5	NA	Maker00052423	-	K13415|1|8e-18|89.7|mdm:103401427|protein brassinosteroid insensitive 1 [EC:2.7.10.1 2.7.11.1]!K20641|2|2e-13|76.6|cvr:CHLNCDRAFT_59250|Rho GTPase-activating protein 20	XP_009400684.1	1.81e-110	PREDICTED: squamosa promoter-binding-like protein 7 [Musa acuminata subsp. malaccensis]
miR156c	Maker00060741	1	NA	0.5	NA	Maker00060741	GO:0005634,GO:0005634,GO:0003677,GO:0046872,GO:0003677,GO:0046872,	K13415|1|1e-20|98.6|mdm:103401427|protein brassinosteroid insensitive 1 [EC:2.7.10.1 2.7.11.1]!K20641|2|4e-12|72.4|cvr:CHLNCDRAFT_59250|Rho GTPase-activating protein 20	XP_009386067.1	1.24e-138	PREDICTED: squamosa promoter-binding-like protein 16 [Musa acuminata subsp. malaccensis]
miR156c	Maker00064385	1	NA	0.5	NA	Maker00064385	GO:0005634,GO:0003677,GO:0046872,	K13415|1|6e-20|96.7|mdm:103401427|protein brassinosteroid insensitive 1 [EC:2.7.10.1 2.7.11.1]!K20641|2|1e-11|71.6|cvr:CHLNCDRAFT_59250|Rho GTPase-activating protein 20	XP_009403551.1	1.04e-129	PREDICTED: squamosa promoter-binding-like protein 16 [Musa acuminata subsp. malaccensis]
miR156c	Maker00064398	0	NA	0	NA	Maker00064398	GO:0005634,GO:0003677,GO:0046872,	K13415|1|1e-14|80.9|mdm:103401427|protein brassinosteroid insensitive 1 [EC:2.7.10.1 2.7.11.1]!K20641|2|5e-06|53.9|cvr:CHLNCDRAFT_59250|Rho GTPase-activating protein 20	XP_009418579.1	0	PREDICTED: squamosa promoter-binding-like protein 12 [Musa acuminata subsp. malaccensis]
miR156c	Maker00008769	1	NA	0.5	NA	Maker00008769	-	K13415|1|3e-21|100|mdm:103401427|protein brassinosteroid insensitive 1 [EC:2.7.10.1 2.7.11.1]!K20641|2|2e-09|64.7|cvr:CHLNCDRAFT_59250|Rho GTPase-activating protein 20	XP_009410639.1	4.76e-144	PREDICTED: squamosa promoter-binding-like protein 16 [Musa acuminata subsp. malaccensis]
miR156c	Maker00010413	NA	NA	2.5	NA	Maker00010413	-	K03294|1|0.0|915|jre:109010521|basic amino acid/polyamine antiporter, APA family!K13865|2|0.0|903|pda:103715964|solute carrier family 7 (cationic amino acid transporter), member 3	XP_009409403.1	0	PREDICTED: cationic amino acid transporter 5-like [Musa acuminata subsp. malaccensis]
miR156c	Maker00010671	1	NA	0.5	NA	Maker00010671	-	K13415|1|1e-19|97.1|mdm:103401427|protein brassinosteroid insensitive 1 [EC:2.7.10.1 2.7.11.1]!K20641|2|1e-11|72.0|cvr:CHLNCDRAFT_59250|Rho GTPase-activating protein 20	XP_009410639.1	5.76e-154	PREDICTED: squamosa promoter-binding-like protein 16 [Musa acuminata subsp. malaccensis]
miR156c	Maker00022469	1	NA	0.5	NA	Maker00022469	-	K13415|1|3e-19|93.6|mdm:103401427|protein brassinosteroid insensitive 1 [EC:2.7.10.1 2.7.11.1]!K20641|2|1e-13|77.0|cvr:CHLNCDRAFT_59250|Rho GTPase-activating protein 20	XP_009405686.1	3.45e-114	PREDICTED: squamosa promoter-binding-like protein 14 [Musa acuminata subsp. malaccensis]
miR156c	Maker00023004	1.5	NA	1.5	NA	Maker00023004	GO:0005634,GO:0005634,GO:0003677,GO:0046872,GO:0003677,GO:0046872,	K13415|1|9e-12|72.0|mdm:103401427|protein brassinosteroid insensitive 1 [EC:2.7.10.1 2.7.11.1]!K20641|2|2e-06|55.1|cvr:CHLNCDRAFT_59250|Rho GTPase-activating protein 20	XP_009401474.1	5.78e-98	PREDICTED: squamosa promoter-binding-like protein 12 isoform X2 [Musa acuminata subsp. malaccensis]
miR156c	Maker00025444	1	NA	0.5	NA	Maker00025444	GO:0005634,GO:0005634,GO:0003677,GO:0046872,GO:0003677,GO:0046872,	K13415|1|9e-20|98.2|mdm:103401427|protein brassinosteroid insensitive 1 [EC:2.7.10.1 2.7.11.1]!K20641|2|6e-09|63.5|cvr:CHLNCDRAFT_59250|Rho GTPase-activating protein 20	XP_009419993.1	2.2e-123	PREDICTED: squamosa promoter-binding-like protein 12 [Musa acuminata subsp. malaccensis]
miR156c	Maker00027061	0.5	NA	0.2	NA	Maker00027061	GO:0005634,GO:0003677,GO:0046872,	K13415|1|6e-20|97.1|mdm:103401427|protein brassinosteroid insensitive 1 [EC:2.7.10.1 2.7.11.1]!K20641|2|7e-12|72.4|cvr:CHLNCDRAFT_59250|Rho GTPase-activating protein 20	XP_009403551.1	1.66e-99	PREDICTED: squamosa promoter-binding-like protein 16 [Musa acuminata subsp. malaccensis]
miR156c	Maker00031959	0	NA	0	NA	Maker00031959	GO:0005634,GO:0003677,GO:0046872,	K13415|1|3e-20|96.7|mdm:103401427|protein brassinosteroid insensitive 1 [EC:2.7.10.1 2.7.11.1]!K20641|2|2e-14|79.3|cvr:CHLNCDRAFT_59250|Rho GTPase-activating protein 20	XP_009415427.1	5.17e-151	PREDICTED: squamosa promoter-binding-like protein 14 isoform X2 [Musa acuminata subsp. malaccensis]
miR156c	Maker00040834	0	NA	0	NA	Maker00040834	GO:0005634,GO:0003677,GO:0046872,	-	XP_009415427.1	3.09e-109	PREDICTED: squamosa promoter-binding-like protein 14 isoform X2 [Musa acuminata subsp. malaccensis]
miR156c	Maker00044264	1	NA	0.5	NA	Maker00044264	-	K13415|1|5e-19|94.4|mdm:103401427|protein brassinosteroid insensitive 1 [EC:2.7.10.1 2.7.11.1]!K20641|2|2e-11|70.9|cvr:CHLNCDRAFT_59250|Rho GTPase-activating protein 20	XP_009410639.1	4.14e-170	PREDICTED: squamosa promoter-binding-like protein 16 [Musa acuminata subsp. malaccensis]
miR156c	Maker00045051	1	NA	0.5	NA	Maker00045051	GO:0005634,GO:0003677,GO:0046872,	K13415|1|4e-19|96.3|mdm:103401427|protein brassinosteroid insensitive 1 [EC:2.7.10.1 2.7.11.1]!K05909|2|1e-12|75.5|ccaj:109812156|laccase [EC:1.10.3.2]!K20641|3|3e-11|71.2|cvr:CHLNCDRAFT_59250|Rho GTPase-activating protein 20!K15718|4|4e-10|67.4|mus:103989776|linoleate 9S-lipoxygenase [EC:1.13.11.58]	XP_009415922.1	4.35e-126	PREDICTED: squamosa promoter-binding-like protein 16 [Musa acuminata subsp. malaccensis]
miR156c	Maker00045502	0	NA	0	NA	Maker00045502	GO:0005634,GO:0003677,GO:0046872,	-	XP_009419166.1	4.24e-92	PREDICTED: squamosa promoter-binding-like protein 14 isoform X2 [Musa acuminata subsp. malaccensis]
miR156c	Maker00050747	0.5	NA	0.2	NA	Maker00050747	-	K13415|1|4e-22|103|mdm:103401427|protein brassinosteroid insensitive 1 [EC:2.7.10.1 2.7.11.1]!K20641|2|8e-12|72.4|cvr:CHLNCDRAFT_59250|Rho GTPase-activating protein 20	XP_009396218.1	1.92e-164	PREDICTED: squamosa promoter-binding-like protein 3 isoform X2 [Musa acuminata subsp. malaccensis]
miR156c	Maker00052423	1	NA	0.5	NA	Maker00052423	-	K13415|1|8e-18|89.7|mdm:103401427|protein brassinosteroid insensitive 1 [EC:2.7.10.1 2.7.11.1]!K20641|2|2e-13|76.6|cvr:CHLNCDRAFT_59250|Rho GTPase-activating protein 20	XP_009400684.1	1.81e-110	PREDICTED: squamosa promoter-binding-like protein 7 [Musa acuminata subsp. malaccensis]
miR156c	Maker00060741	1	NA	0.5	NA	Maker00060741	GO:0005634,GO:0005634,GO:0003677,GO:0046872,GO:0003677,GO:0046872,	K13415|1|1e-20|98.6|mdm:103401427|protein brassinosteroid insensitive 1 [EC:2.7.10.1 2.7.11.1]!K20641|2|4e-12|72.4|cvr:CHLNCDRAFT_59250|Rho GTPase-activating protein 20	XP_009386067.1	1.24e-138	PREDICTED: squamosa promoter-binding-like protein 16 [Musa acuminata subsp. malaccensis]
miR156c	Maker00064385	1	NA	0.5	NA	Maker00064385	GO:0005634,GO:0003677,GO:0046872,	K13415|1|6e-20|96.7|mdm:103401427|protein brassinosteroid insensitive 1 [EC:2.7.10.1 2.7.11.1]!K20641|2|1e-11|71.6|cvr:CHLNCDRAFT_59250|Rho GTPase-activating protein 20	XP_009403551.1	1.04e-129	PREDICTED: squamosa promoter-binding-like protein 16 [Musa acuminata subsp. malaccensis]
miR156c	Maker00064398	0	NA	0	NA	Maker00064398	GO:0005634,GO:0003677,GO:0046872,	K13415|1|1e-14|80.9|mdm:103401427|protein brassinosteroid insensitive 1 [EC:2.7.10.1 2.7.11.1]!K20641|2|5e-06|53.9|cvr:CHLNCDRAFT_59250|Rho GTPase-activating protein 20	XP_009418579.1	0	PREDICTED: squamosa promoter-binding-like protein 12 [Musa acuminata subsp. malaccensis]
miR156c	Maker00008769	1	NA	0.5	NA	Maker00008769	-	K13415|1|3e-21|100|mdm:103401427|protein brassinosteroid insensitive 1 [EC:2.7.10.1 2.7.11.1]!K20641|2|2e-09|64.7|cvr:CHLNCDRAFT_59250|Rho GTPase-activating protein 20	XP_009410639.1	4.76e-144	PREDICTED: squamosa promoter-binding-like protein 16 [Musa acuminata subsp. malaccensis]
miR156c	Maker00010671	1	NA	0.5	NA	Maker00010671	-	K13415|1|1e-19|97.1|mdm:103401427|protein brassinosteroid insensitive 1 [EC:2.7.10.1 2.7.11.1]!K20641|2|1e-11|72.0|cvr:CHLNCDRAFT_59250|Rho GTPase-activating protein 20	XP_009410639.1	5.76e-154	PREDICTED: squamosa promoter-binding-like protein 16 [Musa acuminata subsp. malaccensis]
miR156c	Maker00022469	1	NA	0.5	NA	Maker00022469	-	K13415|1|3e-19|93.6|mdm:103401427|protein brassinosteroid insensitive 1 [EC:2.7.10.1 2.7.11.1]!K20641|2|1e-13|77.0|cvr:CHLNCDRAFT_59250|Rho GTPase-activating protein 20	XP_009405686.1	3.45e-114	PREDICTED: squamosa promoter-binding-like protein 14 [Musa acuminata subsp. malaccensis]
miR156c	Maker00025444	1	NA	0.5	NA	Maker00025444	GO:0005634,GO:0005634,GO:0003677,GO:0046872,GO:0003677,GO:0046872,	K13415|1|9e-20|98.2|mdm:103401427|protein brassinosteroid insensitive 1 [EC:2.7.10.1 2.7.11.1]!K20641|2|6e-09|63.5|cvr:CHLNCDRAFT_59250|Rho GTPase-activating protein 20	XP_009419993.1	2.2e-123	PREDICTED: squamosa promoter-binding-like protein 12 [Musa acuminata subsp. malaccensis]
miR156c	Maker00027061	0.5	NA	0.2	NA	Maker00027061	GO:0005634,GO:0003677,GO:0046872,	K13415|1|6e-20|97.1|mdm:103401427|protein brassinosteroid insensitive 1 [EC:2.7.10.1 2.7.11.1]!K20641|2|7e-12|72.4|cvr:CHLNCDRAFT_59250|Rho GTPase-activating protein 20	XP_009403551.1	1.66e-99	PREDICTED: squamosa promoter-binding-like protein 16 [Musa acuminata subsp. malaccensis]
miR156c	Maker00031959	0	NA	0	NA	Maker00031959	GO:0005634,GO:0003677,GO:0046872,	K13415|1|3e-20|96.7|mdm:103401427|protein brassinosteroid insensitive 1 [EC:2.7.10.1 2.7.11.1]!K20641|2|2e-14|79.3|cvr:CHLNCDRAFT_59250|Rho GTPase-activating protein 20	XP_009415427.1	5.17e-151	PREDICTED: squamosa promoter-binding-like protein 14 isoform X2 [Musa acuminata subsp. malaccensis]
miR156c	Maker00040834	0	NA	0	NA	Maker00040834	GO:0005634,GO:0003677,GO:0046872,	-	XP_009415427.1	3.09e-109	PREDICTED: squamosa promoter-binding-like protein 14 isoform X2 [Musa acuminata subsp. malaccensis]
miR156c	Maker00044264	1	NA	0.5	NA	Maker00044264	-	K13415|1|5e-19|94.4|mdm:103401427|protein brassinosteroid insensitive 1 [EC:2.7.10.1 2.7.11.1]!K20641|2|2e-11|70.9|cvr:CHLNCDRAFT_59250|Rho GTPase-activating protein 20	XP_009410639.1	4.14e-170	PREDICTED: squamosa promoter-binding-like protein 16 [Musa acuminata subsp. malaccensis]
miR156c	Maker00045051	1	NA	0.5	NA	Maker00045051	GO:0005634,GO:0003677,GO:0046872,	K13415|1|4e-19|96.3|mdm:103401427|protein brassinosteroid insensitive 1 [EC:2.7.10.1 2.7.11.1]!K05909|2|1e-12|75.5|ccaj:109812156|laccase [EC:1.10.3.2]!K20641|3|3e-11|71.2|cvr:CHLNCDRAFT_59250|Rho GTPase-activating protein 20!K15718|4|4e-10|67.4|mus:103989776|linoleate 9S-lipoxygenase [EC:1.13.11.58]	XP_009415922.1	4.35e-126	PREDICTED: squamosa promoter-binding-like protein 16 [Musa acuminata subsp. malaccensis]
miR156c	Maker00045502	0	NA	0	NA	Maker00045502	GO:0005634,GO:0003677,GO:0046872,	-	XP_009419166.1	4.24e-92	PREDICTED: squamosa promoter-binding-like protein 14 isoform X2 [Musa acuminata subsp. malaccensis]
miR156c	Maker00050747	0.5	NA	0.2	NA	Maker00050747	-	K13415|1|4e-22|103|mdm:103401427|protein brassinosteroid insensitive 1 [EC:2.7.10.1 2.7.11.1]!K20641|2|8e-12|72.4|cvr:CHLNCDRAFT_59250|Rho GTPase-activating protein 20	XP_009396218.1	1.92e-164	PREDICTED: squamosa promoter-binding-like protein 3 isoform X2 [Musa acuminata subsp. malaccensis]
miR156c	Maker00052423	1	NA	0.5	NA	Maker00052423	-	K13415|1|8e-18|89.7|mdm:103401427|protein brassinosteroid insensitive 1 [EC:2.7.10.1 2.7.11.1]!K20641|2|2e-13|76.6|cvr:CHLNCDRAFT_59250|Rho GTPase-activating protein 20	XP_009400684.1	1.81e-110	PREDICTED: squamosa promoter-binding-like protein 7 [Musa acuminata subsp. malaccensis]
miR156c	Maker00060741	1	NA	0.5	NA	Maker00060741	GO:0005634,GO:0005634,GO:0003677,GO:0046872,GO:0003677,GO:0046872,	K13415|1|1e-20|98.6|mdm:103401427|protein brassinosteroid insensitive 1 [EC:2.7.10.1 2.7.11.1]!K20641|2|4e-12|72.4|cvr:CHLNCDRAFT_59250|Rho GTPase-activating protein 20	XP_009386067.1	1.24e-138	PREDICTED: squamosa promoter-binding-like protein 16 [Musa acuminata subsp. malaccensis]
miR156c	Maker00064385	1	NA	0.5	NA	Maker00064385	GO:0005634,GO:0003677,GO:0046872,	K13415|1|6e-20|96.7|mdm:103401427|protein brassinosteroid insensitive 1 [EC:2.7.10.1 2.7.11.1]!K20641|2|1e-11|71.6|cvr:CHLNCDRAFT_59250|Rho GTPase-activating protein 20	XP_009403551.1	1.04e-129	PREDICTED: squamosa promoter-binding-like protein 16 [Musa acuminata subsp. malaccensis]
miR156c	Maker00064398	0	NA	0	NA	Maker00064398	GO:0005634,GO:0003677,GO:0046872,	K13415|1|1e-14|80.9|mdm:103401427|protein brassinosteroid insensitive 1 [EC:2.7.10.1 2.7.11.1]!K20641|2|5e-06|53.9|cvr:CHLNCDRAFT_59250|Rho GTPase-activating protein 20	XP_009418579.1	0	PREDICTED: squamosa promoter-binding-like protein 12 [Musa acuminata subsp. malaccensis]
miR156c-3p_2	Maker00021366	4	NA	NA	NA	Maker00021366	-	K10352|1|1e-09|66.6|mus:103974110|myosin heavy chain!K12811|2|2e-09|66.6|bna:106427234|ATP-dependent RNA helicase DDX46/PRP5 [EC:3.6.4.13]!K03522|3|4e-09|62.0|zma:103634677|electron transfer flavoprotein alpha subunit	XP_009395161.1	0	PREDICTED: WEB family protein At3g02930, chloroplastic-like [Musa acuminata subsp. malaccensis]
miR156c-3p_2	Maker00040320	3.5	NA	1.8	NA	Maker00040320	-	-	-	-	-
miR156c-3p_2	Maker00061401	NA	NA	2.5	NA	Maker00061401	GO:0030136,GO:0030136,GO:0030136,GO:0005545,GO:0030276,GO:0005545,GO:0030276,GO:0005545,GO:0030276,GO:0048268,GO:0048268,GO:0048268,	K20043|1|0.0|759|aof:109835741|clathrin coat assembly protein AP180	XP_009401365.1	0	PREDICTED: putative clathrin assembly protein At5g35200 [Musa acuminata subsp. malaccensis]
miR156c-3p_2	Maker00064436	4	NA	2.5	NA	Maker00064436	-	-	XP_009418390.2	0	PREDICTED: uncharacterized protein LOC103998608 isoform X1 [Musa acuminata subsp. malaccensis]
miR156c-3p_2	Maker00068517	NA	NA	2.5	NA	Maker00068517	-	K11674|1|6e-33|134|smo:SELMODRAFT_420081|microspherule protein 1!K15277|2|3e-12|71.6|gab:108467431|solute carrier family 35 (adenosine 3'-phospho 5'-phosphosulfate transporter), member B3	XP_008788541.1	1.05e-180	PREDICTED: stomatal closure-related actin-binding protein 1 [Phoenix dactylifera]
miR156e-3p	Maker00061401	NA	NA	2.5	NA	Maker00061401	GO:0030136,GO:0030136,GO:0030136,GO:0005545,GO:0030276,GO:0005545,GO:0030276,GO:0005545,GO:0030276,GO:0048268,GO:0048268,GO:0048268,	K20043|1|0.0|759|aof:109835741|clathrin coat assembly protein AP180	XP_009401365.1	0	PREDICTED: putative clathrin assembly protein At5g35200 [Musa acuminata subsp. malaccensis]
miR156f-5p	Maker00008769	2	NA	1.5	NA	Maker00008769	-	K13415|1|3e-21|100|mdm:103401427|protein brassinosteroid insensitive 1 [EC:2.7.10.1 2.7.11.1]!K20641|2|2e-09|64.7|cvr:CHLNCDRAFT_59250|Rho GTPase-activating protein 20	XP_009410639.1	4.76e-144	PREDICTED: squamosa promoter-binding-like protein 16 [Musa acuminata subsp. malaccensis]
miR156f-5p	Maker00010671	2	NA	1.5	NA	Maker00010671	-	K13415|1|1e-19|97.1|mdm:103401427|protein brassinosteroid insensitive 1 [EC:2.7.10.1 2.7.11.1]!K20641|2|1e-11|72.0|cvr:CHLNCDRAFT_59250|Rho GTPase-activating protein 20	XP_009410639.1	5.76e-154	PREDICTED: squamosa promoter-binding-like protein 16 [Musa acuminata subsp. malaccensis]
miR156f-5p	Maker00011632	4	NA	NA	NA	Maker00011632	-	-	-	-	-
miR156f-5p	Maker00022469	2	NA	1.5	NA	Maker00022469	-	K13415|1|3e-19|93.6|mdm:103401427|protein brassinosteroid insensitive 1 [EC:2.7.10.1 2.7.11.1]!K20641|2|1e-13|77.0|cvr:CHLNCDRAFT_59250|Rho GTPase-activating protein 20	XP_009405686.1	3.45e-114	PREDICTED: squamosa promoter-binding-like protein 14 [Musa acuminata subsp. malaccensis]
miR156f-5p	Maker00023004	1.5	NA	1	NA	Maker00023004	GO:0005634,GO:0005634,GO:0003677,GO:0046872,GO:0003677,GO:0046872,	K13415|1|9e-12|72.0|mdm:103401427|protein brassinosteroid insensitive 1 [EC:2.7.10.1 2.7.11.1]!K20641|2|2e-06|55.1|cvr:CHLNCDRAFT_59250|Rho GTPase-activating protein 20	XP_009401474.1	5.78e-98	PREDICTED: squamosa promoter-binding-like protein 12 isoform X2 [Musa acuminata subsp. malaccensis]
miR156f-5p	Maker00025444	2	NA	1.5	NA	Maker00025444	GO:0005634,GO:0005634,GO:0003677,GO:0046872,GO:0003677,GO:0046872,	K13415|1|9e-20|98.2|mdm:103401427|protein brassinosteroid insensitive 1 [EC:2.7.10.1 2.7.11.1]!K20641|2|6e-09|63.5|cvr:CHLNCDRAFT_59250|Rho GTPase-activating protein 20	XP_009419993.1	2.2e-123	PREDICTED: squamosa promoter-binding-like protein 12 [Musa acuminata subsp. malaccensis]
miR156f-5p	Maker00027061	1	NA	1	NA	Maker00027061	GO:0005634,GO:0003677,GO:0046872,	K13415|1|6e-20|97.1|mdm:103401427|protein brassinosteroid insensitive 1 [EC:2.7.10.1 2.7.11.1]!K20641|2|7e-12|72.4|cvr:CHLNCDRAFT_59250|Rho GTPase-activating protein 20	XP_009403551.1	1.66e-99	PREDICTED: squamosa promoter-binding-like protein 16 [Musa acuminata subsp. malaccensis]
miR156f-5p	Maker00031959	2	NA	1.5	NA	Maker00031959	GO:0005634,GO:0003677,GO:0046872,	K13415|1|3e-20|96.7|mdm:103401427|protein brassinosteroid insensitive 1 [EC:2.7.10.1 2.7.11.1]!K20641|2|2e-14|79.3|cvr:CHLNCDRAFT_59250|Rho GTPase-activating protein 20	XP_009415427.1	5.17e-151	PREDICTED: squamosa promoter-binding-like protein 14 isoform X2 [Musa acuminata subsp. malaccensis]
miR156f-5p	Maker00040834	2	NA	1.5	NA	Maker00040834	GO:0005634,GO:0003677,GO:0046872,	-	XP_009415427.1	3.09e-109	PREDICTED: squamosa promoter-binding-like protein 14 isoform X2 [Musa acuminata subsp. malaccensis]
miR156f-5p	Maker00044264	2	NA	1.5	NA	Maker00044264	-	K13415|1|5e-19|94.4|mdm:103401427|protein brassinosteroid insensitive 1 [EC:2.7.10.1 2.7.11.1]!K20641|2|2e-11|70.9|cvr:CHLNCDRAFT_59250|Rho GTPase-activating protein 20	XP_009410639.1	4.14e-170	PREDICTED: squamosa promoter-binding-like protein 16 [Musa acuminata subsp. malaccensis]
miR156f-5p	Maker00045051	2	NA	1.5	NA	Maker00045051	GO:0005634,GO:0003677,GO:0046872,	K13415|1|4e-19|96.3|mdm:103401427|protein brassinosteroid insensitive 1 [EC:2.7.10.1 2.7.11.1]!K05909|2|1e-12|75.5|ccaj:109812156|laccase [EC:1.10.3.2]!K20641|3|3e-11|71.2|cvr:CHLNCDRAFT_59250|Rho GTPase-activating protein 20!K15718|4|4e-10|67.4|mus:103989776|linoleate 9S-lipoxygenase [EC:1.13.11.58]	XP_009415922.1	4.35e-126	PREDICTED: squamosa promoter-binding-like protein 16 [Musa acuminata subsp. malaccensis]
miR156f-5p	Maker00045502	2	NA	1.5	NA	Maker00045502	GO:0005634,GO:0003677,GO:0046872,	-	XP_009419166.1	4.24e-92	PREDICTED: squamosa promoter-binding-like protein 14 isoform X2 [Musa acuminata subsp. malaccensis]
miR156f-5p	Maker00050747	1	NA	1	NA	Maker00050747	-	K13415|1|4e-22|103|mdm:103401427|protein brassinosteroid insensitive 1 [EC:2.7.10.1 2.7.11.1]!K20641|2|8e-12|72.4|cvr:CHLNCDRAFT_59250|Rho GTPase-activating protein 20	XP_009396218.1	1.92e-164	PREDICTED: squamosa promoter-binding-like protein 3 isoform X2 [Musa acuminata subsp. malaccensis]
miR156f-5p	Maker00052423	2	NA	1.5	NA	Maker00052423	-	K13415|1|8e-18|89.7|mdm:103401427|protein brassinosteroid insensitive 1 [EC:2.7.10.1 2.7.11.1]!K20641|2|2e-13|76.6|cvr:CHLNCDRAFT_59250|Rho GTPase-activating protein 20	XP_009400684.1	1.81e-110	PREDICTED: squamosa promoter-binding-like protein 7 [Musa acuminata subsp. malaccensis]
miR156f-5p	Maker00060741	2	NA	1.5	NA	Maker00060741	GO:0005634,GO:0005634,GO:0003677,GO:0046872,GO:0003677,GO:0046872,	K13415|1|1e-20|98.6|mdm:103401427|protein brassinosteroid insensitive 1 [EC:2.7.10.1 2.7.11.1]!K20641|2|4e-12|72.4|cvr:CHLNCDRAFT_59250|Rho GTPase-activating protein 20	XP_009386067.1	1.24e-138	PREDICTED: squamosa promoter-binding-like protein 16 [Musa acuminata subsp. malaccensis]
miR156f-5p	Maker00064385	2	NA	1.5	NA	Maker00064385	GO:0005634,GO:0003677,GO:0046872,	K13415|1|6e-20|96.7|mdm:103401427|protein brassinosteroid insensitive 1 [EC:2.7.10.1 2.7.11.1]!K20641|2|1e-11|71.6|cvr:CHLNCDRAFT_59250|Rho GTPase-activating protein 20	XP_009403551.1	1.04e-129	PREDICTED: squamosa promoter-binding-like protein 16 [Musa acuminata subsp. malaccensis]
miR156f-5p	Maker00064398	2	NA	1.5	NA	Maker00064398	GO:0005634,GO:0003677,GO:0046872,	K13415|1|1e-14|80.9|mdm:103401427|protein brassinosteroid insensitive 1 [EC:2.7.10.1 2.7.11.1]!K20641|2|5e-06|53.9|cvr:CHLNCDRAFT_59250|Rho GTPase-activating protein 20	XP_009418579.1	0	PREDICTED: squamosa promoter-binding-like protein 12 [Musa acuminata subsp. malaccensis]
miR156f-5p	Maker00064693	4	NA	NA	NA	Maker00064693	-	-	-	-	-
miR156f-5p	Maker00008769	2	NA	1.5	NA	Maker00008769	-	K13415|1|3e-21|100|mdm:103401427|protein brassinosteroid insensitive 1 [EC:2.7.10.1 2.7.11.1]!K20641|2|2e-09|64.7|cvr:CHLNCDRAFT_59250|Rho GTPase-activating protein 20	XP_009410639.1	4.76e-144	PREDICTED: squamosa promoter-binding-like protein 16 [Musa acuminata subsp. malaccensis]
miR156f-5p	Maker00010671	2	NA	1.5	NA	Maker00010671	-	K13415|1|1e-19|97.1|mdm:103401427|protein brassinosteroid insensitive 1 [EC:2.7.10.1 2.7.11.1]!K20641|2|1e-11|72.0|cvr:CHLNCDRAFT_59250|Rho GTPase-activating protein 20	XP_009410639.1	5.76e-154	PREDICTED: squamosa promoter-binding-like protein 16 [Musa acuminata subsp. malaccensis]
miR156f-5p	Maker00011407	4	NA	NA	NA	Maker00011407	-	K06911|1|0.0|515|mus:103996704|uncharacterized protein	XP_009415948.1	0	PREDICTED: pirin-like protein [Musa acuminata subsp. malaccensis]
miR156f-5p	Maker00011581	4	NA	NA	NA	Maker00011581	-	K08202|1|5e-28|121|cpap:110812292|MFS transporter, OCT family, solute carrier family 22 (organic cation transporter), member 4/5	XP_009397373.1	0	PREDICTED: organic cation/carnitine transporter 7 isoform X1 [Musa acuminata subsp. malaccensis]
miR156f-5p	Maker00011632	4	NA	NA	NA	Maker00011632	-	-	-	-	-
miR156f-5p	Maker00022469	2	NA	1.5	NA	Maker00022469	-	K13415|1|3e-19|93.6|mdm:103401427|protein brassinosteroid insensitive 1 [EC:2.7.10.1 2.7.11.1]!K20641|2|1e-13|77.0|cvr:CHLNCDRAFT_59250|Rho GTPase-activating protein 20	XP_009405686.1	3.45e-114	PREDICTED: squamosa promoter-binding-like protein 14 [Musa acuminata subsp. malaccensis]
miR156f-5p	Maker00023004	1.5	NA	1	NA	Maker00023004	GO:0005634,GO:0005634,GO:0003677,GO:0046872,GO:0003677,GO:0046872,	K13415|1|9e-12|72.0|mdm:103401427|protein brassinosteroid insensitive 1 [EC:2.7.10.1 2.7.11.1]!K20641|2|2e-06|55.1|cvr:CHLNCDRAFT_59250|Rho GTPase-activating protein 20	XP_009401474.1	5.78e-98	PREDICTED: squamosa promoter-binding-like protein 12 isoform X2 [Musa acuminata subsp. malaccensis]
miR156f-5p	Maker00025444	2	NA	1.5	NA	Maker00025444	GO:0005634,GO:0005634,GO:0003677,GO:0046872,GO:0003677,GO:0046872,	K13415|1|9e-20|98.2|mdm:103401427|protein brassinosteroid insensitive 1 [EC:2.7.10.1 2.7.11.1]!K20641|2|6e-09|63.5|cvr:CHLNCDRAFT_59250|Rho GTPase-activating protein 20	XP_009419993.1	2.2e-123	PREDICTED: squamosa promoter-binding-like protein 12 [Musa acuminata subsp. malaccensis]
miR156f-5p	Maker00027061	1	NA	1	NA	Maker00027061	GO:0005634,GO:0003677,GO:0046872,	K13415|1|6e-20|97.1|mdm:103401427|protein brassinosteroid insensitive 1 [EC:2.7.10.1 2.7.11.1]!K20641|2|7e-12|72.4|cvr:CHLNCDRAFT_59250|Rho GTPase-activating protein 20	XP_009403551.1	1.66e-99	PREDICTED: squamosa promoter-binding-like protein 16 [Musa acuminata subsp. malaccensis]
miR156f-5p	Maker00031959	2	NA	1.5	NA	Maker00031959	GO:0005634,GO:0003677,GO:0046872,	K13415|1|3e-20|96.7|mdm:103401427|protein brassinosteroid insensitive 1 [EC:2.7.10.1 2.7.11.1]!K20641|2|2e-14|79.3|cvr:CHLNCDRAFT_59250|Rho GTPase-activating protein 20	XP_009415427.1	5.17e-151	PREDICTED: squamosa promoter-binding-like protein 14 isoform X2 [Musa acuminata subsp. malaccensis]
miR156f-5p	Maker00033467	NA	NA	2.5	NA	Maker00033467	-	-	XP_009403271.1	7.19e-114	PREDICTED: uncharacterized protein LOC103986873 [Musa acuminata subsp. malaccensis]
miR156f-5p	Maker00038869	3	NA	2	NA	Maker00038869	-	K13648|1|0.0|934|mus:103999557|alpha-1,4-galacturonosyltransferase [EC:2.4.1.43]	XP_009419615.1	0	PREDICTED: probable galacturonosyltransferase 10 [Musa acuminata subsp. malaccensis]
miR156f-5p	Maker00040834	2	NA	1.5	NA	Maker00040834	GO:0005634,GO:0003677,GO:0046872,	-	XP_009415427.1	3.09e-109	PREDICTED: squamosa promoter-binding-like protein 14 isoform X2 [Musa acuminata subsp. malaccensis]
miR156f-5p	Maker00042782	4	NA	2	NA	Maker00042782	GO:0046872,	K18753|1|2e-09|63.2|dct:110100638|butyrate response factor	XP_018678075.1	3.09e-55	PREDICTED: tristetraprolin-like [Musa acuminata subsp. malaccensis]
miR156f-5p	Maker00044264	2	NA	1.5	NA	Maker00044264	-	K13415|1|5e-19|94.4|mdm:103401427|protein brassinosteroid insensitive 1 [EC:2.7.10.1 2.7.11.1]!K20641|2|2e-11|70.9|cvr:CHLNCDRAFT_59250|Rho GTPase-activating protein 20	XP_009410639.1	4.14e-170	PREDICTED: squamosa promoter-binding-like protein 16 [Musa acuminata subsp. malaccensis]
miR156f-5p	Maker00045051	2	NA	1.5	NA	Maker00045051	GO:0005634,GO:0003677,GO:0046872,	K13415|1|4e-19|96.3|mdm:103401427|protein brassinosteroid insensitive 1 [EC:2.7.10.1 2.7.11.1]!K05909|2|1e-12|75.5|ccaj:109812156|laccase [EC:1.10.3.2]!K20641|3|3e-11|71.2|cvr:CHLNCDRAFT_59250|Rho GTPase-activating protein 20!K15718|4|4e-10|67.4|mus:103989776|linoleate 9S-lipoxygenase [EC:1.13.11.58]	XP_009415922.1	4.35e-126	PREDICTED: squamosa promoter-binding-like protein 16 [Musa acuminata subsp. malaccensis]
miR156f-5p	Maker00045382	4	NA	2	NA	Maker00045382	GO:0046872,	K18753|1|2e-08|60.5|dct:110100638|butyrate response factor	XP_018678075.1	8.27e-52	PREDICTED: tristetraprolin-like [Musa acuminata subsp. malaccensis]
miR156f-5p	Maker00045502	2	NA	1.5	NA	Maker00045502	GO:0005634,GO:0003677,GO:0046872,	-	XP_009419166.1	4.24e-92	PREDICTED: squamosa promoter-binding-like protein 14 isoform X2 [Musa acuminata subsp. malaccensis]
miR156f-5p	Maker00050747	1	NA	1	NA	Maker00050747	-	K13415|1|4e-22|103|mdm:103401427|protein brassinosteroid insensitive 1 [EC:2.7.10.1 2.7.11.1]!K20641|2|8e-12|72.4|cvr:CHLNCDRAFT_59250|Rho GTPase-activating protein 20	XP_009396218.1	1.92e-164	PREDICTED: squamosa promoter-binding-like protein 3 isoform X2 [Musa acuminata subsp. malaccensis]
miR156f-5p	Maker00052423	2	NA	1.5	NA	Maker00052423	-	K13415|1|8e-18|89.7|mdm:103401427|protein brassinosteroid insensitive 1 [EC:2.7.10.1 2.7.11.1]!K20641|2|2e-13|76.6|cvr:CHLNCDRAFT_59250|Rho GTPase-activating protein 20	XP_009400684.1	1.81e-110	PREDICTED: squamosa promoter-binding-like protein 7 [Musa acuminata subsp. malaccensis]
miR156f-5p	Maker00054267	NA	NA	2.5	NA	Maker00054267	GO:0016021,GO:0016021,GO:0015079,GO:0015079,	K03549|1|0.0|1039|egu:105050970|KUP system potassium uptake protein	XP_010929506.1	0	PREDICTED: potassium transporter 5 [Elaeis guineensis]
miR156f-5p	Maker00060540	4	NA	NA	NA	Maker00060540	GO:0016021,GO:0016021,GO:0016021,	K07297|1|0.0|698|mus:103980360|adiponectin receptor	XP_009395019.1	0	PREDICTED: heptahelical transmembrane protein ADIPOR3-like [Musa acuminata subsp. malaccensis]
miR156f-5p	Maker00060651	NA	NA	2.5	NA	Maker00060651	-	-	XP_009405713.1	1.42e-60	PREDICTED: uncharacterized protein LOC103988801 [Musa acuminata subsp. malaccensis]
miR156f-5p	Maker00060741	2	NA	1.5	NA	Maker00060741	GO:0005634,GO:0005634,GO:0003677,GO:0046872,GO:0003677,GO:0046872,	K13415|1|1e-20|98.6|mdm:103401427|protein brassinosteroid insensitive 1 [EC:2.7.10.1 2.7.11.1]!K20641|2|4e-12|72.4|cvr:CHLNCDRAFT_59250|Rho GTPase-activating protein 20	XP_009386067.1	1.24e-138	PREDICTED: squamosa promoter-binding-like protein 16 [Musa acuminata subsp. malaccensis]
miR156f-5p	Maker00064385	2	NA	1.5	NA	Maker00064385	GO:0005634,GO:0003677,GO:0046872,	K13415|1|6e-20|96.7|mdm:103401427|protein brassinosteroid insensitive 1 [EC:2.7.10.1 2.7.11.1]!K20641|2|1e-11|71.6|cvr:CHLNCDRAFT_59250|Rho GTPase-activating protein 20	XP_009403551.1	1.04e-129	PREDICTED: squamosa promoter-binding-like protein 16 [Musa acuminata subsp. malaccensis]
miR156f-5p	Maker00064398	2	NA	1.5	NA	Maker00064398	GO:0005634,GO:0003677,GO:0046872,	K13415|1|1e-14|80.9|mdm:103401427|protein brassinosteroid insensitive 1 [EC:2.7.10.1 2.7.11.1]!K20641|2|5e-06|53.9|cvr:CHLNCDRAFT_59250|Rho GTPase-activating protein 20	XP_009418579.1	0	PREDICTED: squamosa promoter-binding-like protein 12 [Musa acuminata subsp. malaccensis]
miR156f-5p	Maker00064693	4	NA	NA	NA	Maker00064693	-	-	-	-	-
miR156f-5p	Maker00069453	4	NA	NA	NA	Maker00069453	GO:0016021,	K10277|1|1e-06|57.0|zma:111590857|lysine-specific demethylase 8 [EC:1.14.11.27]	XP_009406864.1	0	PREDICTED: uncharacterized protein LOC103989668 [Musa acuminata subsp. malaccensis]
miR156f-5p	Maker00069866	3.5	NA	2.5	NA	Maker00069866	GO:0005634,GO:0005634,GO:0003677,GO:0003677,GO:0006355,GO:0006351,GO:0006355,GO:0006351,	K14491|1|3e-13|76.3|psom:113360003|two-component response regulator ARR-B family	XP_009407424.2	2.95e-137	PREDICTED: myb family transcription factor EFM-like [Musa acuminata subsp. malaccensis]
miR156f-5p	Maker00072025	NA	NA	2.5	NA	Maker00072025	-	-	XP_009411376.1	0	PREDICTED: uncharacterized protein LOC103993144 [Musa acuminata subsp. malaccensis]
miR156f-5p	Maker00008769	2	NA	1.5	NA	Maker00008769	-	K13415|1|3e-21|100|mdm:103401427|protein brassinosteroid insensitive 1 [EC:2.7.10.1 2.7.11.1]!K20641|2|2e-09|64.7|cvr:CHLNCDRAFT_59250|Rho GTPase-activating protein 20	XP_009410639.1	4.76e-144	PREDICTED: squamosa promoter-binding-like protein 16 [Musa acuminata subsp. malaccensis]
miR156f-5p	Maker00010671	2	NA	1.5	NA	Maker00010671	-	K13415|1|1e-19|97.1|mdm:103401427|protein brassinosteroid insensitive 1 [EC:2.7.10.1 2.7.11.1]!K20641|2|1e-11|72.0|cvr:CHLNCDRAFT_59250|Rho GTPase-activating protein 20	XP_009410639.1	5.76e-154	PREDICTED: squamosa promoter-binding-like protein 16 [Musa acuminata subsp. malaccensis]
miR156f-5p	Maker00011632	4	NA	NA	NA	Maker00011632	-	-	-	-	-
miR156f-5p	Maker00022469	2	NA	1.5	NA	Maker00022469	-	K13415|1|3e-19|93.6|mdm:103401427|protein brassinosteroid insensitive 1 [EC:2.7.10.1 2.7.11.1]!K20641|2|1e-13|77.0|cvr:CHLNCDRAFT_59250|Rho GTPase-activating protein 20	XP_009405686.1	3.45e-114	PREDICTED: squamosa promoter-binding-like protein 14 [Musa acuminata subsp. malaccensis]
miR156f-5p	Maker00023004	1.5	NA	1	NA	Maker00023004	GO:0005634,GO:0005634,GO:0003677,GO:0046872,GO:0003677,GO:0046872,	K13415|1|9e-12|72.0|mdm:103401427|protein brassinosteroid insensitive 1 [EC:2.7.10.1 2.7.11.1]!K20641|2|2e-06|55.1|cvr:CHLNCDRAFT_59250|Rho GTPase-activating protein 20	XP_009401474.1	5.78e-98	PREDICTED: squamosa promoter-binding-like protein 12 isoform X2 [Musa acuminata subsp. malaccensis]
miR156f-5p	Maker00025444	2	NA	1.5	NA	Maker00025444	GO:0005634,GO:0005634,GO:0003677,GO:0046872,GO:0003677,GO:0046872,	K13415|1|9e-20|98.2|mdm:103401427|protein brassinosteroid insensitive 1 [EC:2.7.10.1 2.7.11.1]!K20641|2|6e-09|63.5|cvr:CHLNCDRAFT_59250|Rho GTPase-activating protein 20	XP_009419993.1	2.2e-123	PREDICTED: squamosa promoter-binding-like protein 12 [Musa acuminata subsp. malaccensis]
miR156f-5p	Maker00027061	1	NA	1	NA	Maker00027061	GO:0005634,GO:0003677,GO:0046872,	K13415|1|6e-20|97.1|mdm:103401427|protein brassinosteroid insensitive 1 [EC:2.7.10.1 2.7.11.1]!K20641|2|7e-12|72.4|cvr:CHLNCDRAFT_59250|Rho GTPase-activating protein 20	XP_009403551.1	1.66e-99	PREDICTED: squamosa promoter-binding-like protein 16 [Musa acuminata subsp. malaccensis]
miR156f-5p	Maker00031959	2	NA	1.5	NA	Maker00031959	GO:0005634,GO:0003677,GO:0046872,	K13415|1|3e-20|96.7|mdm:103401427|protein brassinosteroid insensitive 1 [EC:2.7.10.1 2.7.11.1]!K20641|2|2e-14|79.3|cvr:CHLNCDRAFT_59250|Rho GTPase-activating protein 20	XP_009415427.1	5.17e-151	PREDICTED: squamosa promoter-binding-like protein 14 isoform X2 [Musa acuminata subsp. malaccensis]
miR156f-5p	Maker00038869	3	NA	2	NA	Maker00038869	-	K13648|1|0.0|934|mus:103999557|alpha-1,4-galacturonosyltransferase [EC:2.4.1.43]	XP_009419615.1	0	PREDICTED: probable galacturonosyltransferase 10 [Musa acuminata subsp. malaccensis]
miR156f-5p	Maker00040834	2	NA	1.5	NA	Maker00040834	GO:0005634,GO:0003677,GO:0046872,	-	XP_009415427.1	3.09e-109	PREDICTED: squamosa promoter-binding-like protein 14 isoform X2 [Musa acuminata subsp. malaccensis]
miR156f-5p	Maker00042782	4	NA	2	NA	Maker00042782	GO:0046872,	K18753|1|2e-09|63.2|dct:110100638|butyrate response factor	XP_018678075.1	3.09e-55	PREDICTED: tristetraprolin-like [Musa acuminata subsp. malaccensis]
miR156f-5p	Maker00044264	2	NA	1.5	NA	Maker00044264	-	K13415|1|5e-19|94.4|mdm:103401427|protein brassinosteroid insensitive 1 [EC:2.7.10.1 2.7.11.1]!K20641|2|2e-11|70.9|cvr:CHLNCDRAFT_59250|Rho GTPase-activating protein 20	XP_009410639.1	4.14e-170	PREDICTED: squamosa promoter-binding-like protein 16 [Musa acuminata subsp. malaccensis]
miR156f-5p	Maker00045051	2	NA	1.5	NA	Maker00045051	GO:0005634,GO:0003677,GO:0046872,	K13415|1|4e-19|96.3|mdm:103401427|protein brassinosteroid insensitive 1 [EC:2.7.10.1 2.7.11.1]!K05909|2|1e-12|75.5|ccaj:109812156|laccase [EC:1.10.3.2]!K20641|3|3e-11|71.2|cvr:CHLNCDRAFT_59250|Rho GTPase-activating protein 20!K15718|4|4e-10|67.4|mus:103989776|linoleate 9S-lipoxygenase [EC:1.13.11.58]	XP_009415922.1	4.35e-126	PREDICTED: squamosa promoter-binding-like protein 16 [Musa acuminata subsp. malaccensis]
miR156f-5p	Maker00045382	4	NA	2	NA	Maker00045382	GO:0046872,	K18753|1|2e-08|60.5|dct:110100638|butyrate response factor	XP_018678075.1	8.27e-52	PREDICTED: tristetraprolin-like [Musa acuminata subsp. malaccensis]
miR156f-5p	Maker00045502	2	NA	1.5	NA	Maker00045502	GO:0005634,GO:0003677,GO:0046872,	-	XP_009419166.1	4.24e-92	PREDICTED: squamosa promoter-binding-like protein 14 isoform X2 [Musa acuminata subsp. malaccensis]
miR156f-5p	Maker00050747	1	NA	1	NA	Maker00050747	-	K13415|1|4e-22|103|mdm:103401427|protein brassinosteroid insensitive 1 [EC:2.7.10.1 2.7.11.1]!K20641|2|8e-12|72.4|cvr:CHLNCDRAFT_59250|Rho GTPase-activating protein 20	XP_009396218.1	1.92e-164	PREDICTED: squamosa promoter-binding-like protein 3 isoform X2 [Musa acuminata subsp. malaccensis]
miR156f-5p	Maker00052423	2	NA	1.5	NA	Maker00052423	-	K13415|1|8e-18|89.7|mdm:103401427|protein brassinosteroid insensitive 1 [EC:2.7.10.1 2.7.11.1]!K20641|2|2e-13|76.6|cvr:CHLNCDRAFT_59250|Rho GTPase-activating protein 20	XP_009400684.1	1.81e-110	PREDICTED: squamosa promoter-binding-like protein 7 [Musa acuminata subsp. malaccensis]
miR156f-5p	Maker00060741	2	NA	1.5	NA	Maker00060741	GO:0005634,GO:0005634,GO:0003677,GO:0046872,GO:0003677,GO:0046872,	K13415|1|1e-20|98.6|mdm:103401427|protein brassinosteroid insensitive 1 [EC:2.7.10.1 2.7.11.1]!K20641|2|4e-12|72.4|cvr:CHLNCDRAFT_59250|Rho GTPase-activating protein 20	XP_009386067.1	1.24e-138	PREDICTED: squamosa promoter-binding-like protein 16 [Musa acuminata subsp. malaccensis]
miR156f-5p	Maker00064385	2	NA	1.5	NA	Maker00064385	GO:0005634,GO:0003677,GO:0046872,	K13415|1|6e-20|96.7|mdm:103401427|protein brassinosteroid insensitive 1 [EC:2.7.10.1 2.7.11.1]!K20641|2|1e-11|71.6|cvr:CHLNCDRAFT_59250|Rho GTPase-activating protein 20	XP_009403551.1	1.04e-129	PREDICTED: squamosa promoter-binding-like protein 16 [Musa acuminata subsp. malaccensis]
miR156f-5p	Maker00064398	2	NA	1.5	NA	Maker00064398	GO:0005634,GO:0003677,GO:0046872,	K13415|1|1e-14|80.9|mdm:103401427|protein brassinosteroid insensitive 1 [EC:2.7.10.1 2.7.11.1]!K20641|2|5e-06|53.9|cvr:CHLNCDRAFT_59250|Rho GTPase-activating protein 20	XP_009418579.1	0	PREDICTED: squamosa promoter-binding-like protein 12 [Musa acuminata subsp. malaccensis]
miR156f-5p	Maker00008769	2	NA	1.5	NA	Maker00008769	-	K13415|1|3e-21|100|mdm:103401427|protein brassinosteroid insensitive 1 [EC:2.7.10.1 2.7.11.1]!K20641|2|2e-09|64.7|cvr:CHLNCDRAFT_59250|Rho GTPase-activating protein 20	XP_009410639.1	4.76e-144	PREDICTED: squamosa promoter-binding-like protein 16 [Musa acuminata subsp. malaccensis]
miR156f-5p	Maker00010671	2	NA	1.5	NA	Maker00010671	-	K13415|1|1e-19|97.1|mdm:103401427|protein brassinosteroid insensitive 1 [EC:2.7.10.1 2.7.11.1]!K20641|2|1e-11|72.0|cvr:CHLNCDRAFT_59250|Rho GTPase-activating protein 20	XP_009410639.1	5.76e-154	PREDICTED: squamosa promoter-binding-like protein 16 [Musa acuminata subsp. malaccensis]
miR156f-5p	Maker00022469	2	NA	1.5	NA	Maker00022469	-	K13415|1|3e-19|93.6|mdm:103401427|protein brassinosteroid insensitive 1 [EC:2.7.10.1 2.7.11.1]!K20641|2|1e-13|77.0|cvr:CHLNCDRAFT_59250|Rho GTPase-activating protein 20	XP_009405686.1	3.45e-114	PREDICTED: squamosa promoter-binding-like protein 14 [Musa acuminata subsp. malaccensis]
miR156f-5p	Maker00023004	1.5	NA	1	NA	Maker00023004	GO:0005634,GO:0005634,GO:0003677,GO:0046872,GO:0003677,GO:0046872,	K13415|1|9e-12|72.0|mdm:103401427|protein brassinosteroid insensitive 1 [EC:2.7.10.1 2.7.11.1]!K20641|2|2e-06|55.1|cvr:CHLNCDRAFT_59250|Rho GTPase-activating protein 20	XP_009401474.1	5.78e-98	PREDICTED: squamosa promoter-binding-like protein 12 isoform X2 [Musa acuminata subsp. malaccensis]
miR156f-5p	Maker00025444	2	NA	1.5	NA	Maker00025444	GO:0005634,GO:0005634,GO:0003677,GO:0046872,GO:0003677,GO:0046872,	K13415|1|9e-20|98.2|mdm:103401427|protein brassinosteroid insensitive 1 [EC:2.7.10.1 2.7.11.1]!K20641|2|6e-09|63.5|cvr:CHLNCDRAFT_59250|Rho GTPase-activating protein 20	XP_009419993.1	2.2e-123	PREDICTED: squamosa promoter-binding-like protein 12 [Musa acuminata subsp. malaccensis]
miR156f-5p	Maker00027061	1	NA	1	NA	Maker00027061	GO:0005634,GO:0003677,GO:0046872,	K13415|1|6e-20|97.1|mdm:103401427|protein brassinosteroid insensitive 1 [EC:2.7.10.1 2.7.11.1]!K20641|2|7e-12|72.4|cvr:CHLNCDRAFT_59250|Rho GTPase-activating protein 20	XP_009403551.1	1.66e-99	PREDICTED: squamosa promoter-binding-like protein 16 [Musa acuminata subsp. malaccensis]
miR156f-5p	Maker00031959	2	NA	1.5	NA	Maker00031959	GO:0005634,GO:0003677,GO:0046872,	K13415|1|3e-20|96.7|mdm:103401427|protein brassinosteroid insensitive 1 [EC:2.7.10.1 2.7.11.1]!K20641|2|2e-14|79.3|cvr:CHLNCDRAFT_59250|Rho GTPase-activating protein 20	XP_009415427.1	5.17e-151	PREDICTED: squamosa promoter-binding-like protein 14 isoform X2 [Musa acuminata subsp. malaccensis]
miR156f-5p	Maker00040834	2	NA	1.5	NA	Maker00040834	GO:0005634,GO:0003677,GO:0046872,	-	XP_009415427.1	3.09e-109	PREDICTED: squamosa promoter-binding-like protein 14 isoform X2 [Musa acuminata subsp. malaccensis]
miR156f-5p	Maker00044264	2	NA	1.5	NA	Maker00044264	-	K13415|1|5e-19|94.4|mdm:103401427|protein brassinosteroid insensitive 1 [EC:2.7.10.1 2.7.11.1]!K20641|2|2e-11|70.9|cvr:CHLNCDRAFT_59250|Rho GTPase-activating protein 20	XP_009410639.1	4.14e-170	PREDICTED: squamosa promoter-binding-like protein 16 [Musa acuminata subsp. malaccensis]
miR156f-5p	Maker00045051	2	NA	1.5	NA	Maker00045051	GO:0005634,GO:0003677,GO:0046872,	K13415|1|4e-19|96.3|mdm:103401427|protein brassinosteroid insensitive 1 [EC:2.7.10.1 2.7.11.1]!K05909|2|1e-12|75.5|ccaj:109812156|laccase [EC:1.10.3.2]!K20641|3|3e-11|71.2|cvr:CHLNCDRAFT_59250|Rho GTPase-activating protein 20!K15718|4|4e-10|67.4|mus:103989776|linoleate 9S-lipoxygenase [EC:1.13.11.58]	XP_009415922.1	4.35e-126	PREDICTED: squamosa promoter-binding-like protein 16 [Musa acuminata subsp. malaccensis]
miR156f-5p	Maker00045502	2	NA	1.5	NA	Maker00045502	GO:0005634,GO:0003677,GO:0046872,	-	XP_009419166.1	4.24e-92	PREDICTED: squamosa promoter-binding-like protein 14 isoform X2 [Musa acuminata subsp. malaccensis]
miR156f-5p	Maker00050747	1	NA	1	NA	Maker00050747	-	K13415|1|4e-22|103|mdm:103401427|protein brassinosteroid insensitive 1 [EC:2.7.10.1 2.7.11.1]!K20641|2|8e-12|72.4|cvr:CHLNCDRAFT_59250|Rho GTPase-activating protein 20	XP_009396218.1	1.92e-164	PREDICTED: squamosa promoter-binding-like protein 3 isoform X2 [Musa acuminata subsp. malaccensis]
miR156f-5p	Maker00052423	2	NA	1.5	NA	Maker00052423	-	K13415|1|8e-18|89.7|mdm:103401427|protein brassinosteroid insensitive 1 [EC:2.7.10.1 2.7.11.1]!K20641|2|2e-13|76.6|cvr:CHLNCDRAFT_59250|Rho GTPase-activating protein 20	XP_009400684.1	1.81e-110	PREDICTED: squamosa promoter-binding-like protein 7 [Musa acuminata subsp. malaccensis]
miR156f-5p	Maker00060741	2	NA	1.5	NA	Maker00060741	GO:0005634,GO:0005634,GO:0003677,GO:0046872,GO:0003677,GO:0046872,	K13415|1|1e-20|98.6|mdm:103401427|protein brassinosteroid insensitive 1 [EC:2.7.10.1 2.7.11.1]!K20641|2|4e-12|72.4|cvr:CHLNCDRAFT_59250|Rho GTPase-activating protein 20	XP_009386067.1	1.24e-138	PREDICTED: squamosa promoter-binding-like protein 16 [Musa acuminata subsp. malaccensis]
miR156f-5p	Maker00064385	2	NA	1.5	NA	Maker00064385	GO:0005634,GO:0003677,GO:0046872,	K13415|1|6e-20|96.7|mdm:103401427|protein brassinosteroid insensitive 1 [EC:2.7.10.1 2.7.11.1]!K20641|2|1e-11|71.6|cvr:CHLNCDRAFT_59250|Rho GTPase-activating protein 20	XP_009403551.1	1.04e-129	PREDICTED: squamosa promoter-binding-like protein 16 [Musa acuminata subsp. malaccensis]
miR156f-5p	Maker00064398	2	NA	1.5	NA	Maker00064398	GO:0005634,GO:0003677,GO:0046872,	K13415|1|1e-14|80.9|mdm:103401427|protein brassinosteroid insensitive 1 [EC:2.7.10.1 2.7.11.1]!K20641|2|5e-06|53.9|cvr:CHLNCDRAFT_59250|Rho GTPase-activating protein 20	XP_009418579.1	0	PREDICTED: squamosa promoter-binding-like protein 12 [Musa acuminata subsp. malaccensis]
miR156f-5p	Maker00008769	2	NA	1.5	NA	Maker00008769	-	K13415|1|3e-21|100|mdm:103401427|protein brassinosteroid insensitive 1 [EC:2.7.10.1 2.7.11.1]!K20641|2|2e-09|64.7|cvr:CHLNCDRAFT_59250|Rho GTPase-activating protein 20	XP_009410639.1	4.76e-144	PREDICTED: squamosa promoter-binding-like protein 16 [Musa acuminata subsp. malaccensis]
miR156f-5p	Maker00010671	2	NA	1.5	NA	Maker00010671	-	K13415|1|1e-19|97.1|mdm:103401427|protein brassinosteroid insensitive 1 [EC:2.7.10.1 2.7.11.1]!K20641|2|1e-11|72.0|cvr:CHLNCDRAFT_59250|Rho GTPase-activating protein 20	XP_009410639.1	5.76e-154	PREDICTED: squamosa promoter-binding-like protein 16 [Musa acuminata subsp. malaccensis]
miR156f-5p	Maker00022469	2	NA	1.5	NA	Maker00022469	-	K13415|1|3e-19|93.6|mdm:103401427|protein brassinosteroid insensitive 1 [EC:2.7.10.1 2.7.11.1]!K20641|2|1e-13|77.0|cvr:CHLNCDRAFT_59250|Rho GTPase-activating protein 20	XP_009405686.1	3.45e-114	PREDICTED: squamosa promoter-binding-like protein 14 [Musa acuminata subsp. malaccensis]
miR156f-5p	Maker00025444	2	NA	1.5	NA	Maker00025444	GO:0005634,GO:0005634,GO:0003677,GO:0046872,GO:0003677,GO:0046872,	K13415|1|9e-20|98.2|mdm:103401427|protein brassinosteroid insensitive 1 [EC:2.7.10.1 2.7.11.1]!K20641|2|6e-09|63.5|cvr:CHLNCDRAFT_59250|Rho GTPase-activating protein 20	XP_009419993.1	2.2e-123	PREDICTED: squamosa promoter-binding-like protein 12 [Musa acuminata subsp. malaccensis]
miR156f-5p	Maker00027061	1	NA	1	NA	Maker00027061	GO:0005634,GO:0003677,GO:0046872,	K13415|1|6e-20|97.1|mdm:103401427|protein brassinosteroid insensitive 1 [EC:2.7.10.1 2.7.11.1]!K20641|2|7e-12|72.4|cvr:CHLNCDRAFT_59250|Rho GTPase-activating protein 20	XP_009403551.1	1.66e-99	PREDICTED: squamosa promoter-binding-like protein 16 [Musa acuminata subsp. malaccensis]
miR156f-5p	Maker00031959	2	NA	1.5	NA	Maker00031959	GO:0005634,GO:0003677,GO:0046872,	K13415|1|3e-20|96.7|mdm:103401427|protein brassinosteroid insensitive 1 [EC:2.7.10.1 2.7.11.1]!K20641|2|2e-14|79.3|cvr:CHLNCDRAFT_59250|Rho GTPase-activating protein 20	XP_009415427.1	5.17e-151	PREDICTED: squamosa promoter-binding-like protein 14 isoform X2 [Musa acuminata subsp. malaccensis]
miR156f-5p	Maker00040834	2	NA	1.5	NA	Maker00040834	GO:0005634,GO:0003677,GO:0046872,	-	XP_009415427.1	3.09e-109	PREDICTED: squamosa promoter-binding-like protein 14 isoform X2 [Musa acuminata subsp. malaccensis]
miR156f-5p	Maker00044264	2	NA	1.5	NA	Maker00044264	-	K13415|1|5e-19|94.4|mdm:103401427|protein brassinosteroid insensitive 1 [EC:2.7.10.1 2.7.11.1]!K20641|2|2e-11|70.9|cvr:CHLNCDRAFT_59250|Rho GTPase-activating protein 20	XP_009410639.1	4.14e-170	PREDICTED: squamosa promoter-binding-like protein 16 [Musa acuminata subsp. malaccensis]
miR156f-5p	Maker00045051	2	NA	1.5	NA	Maker00045051	GO:0005634,GO:0003677,GO:0046872,	K13415|1|4e-19|96.3|mdm:103401427|protein brassinosteroid insensitive 1 [EC:2.7.10.1 2.7.11.1]!K05909|2|1e-12|75.5|ccaj:109812156|laccase [EC:1.10.3.2]!K20641|3|3e-11|71.2|cvr:CHLNCDRAFT_59250|Rho GTPase-activating protein 20!K15718|4|4e-10|67.4|mus:103989776|linoleate 9S-lipoxygenase [EC:1.13.11.58]	XP_009415922.1	4.35e-126	PREDICTED: squamosa promoter-binding-like protein 16 [Musa acuminata subsp. malaccensis]
miR156f-5p	Maker00045502	2	NA	1.5	NA	Maker00045502	GO:0005634,GO:0003677,GO:0046872,	-	XP_009419166.1	4.24e-92	PREDICTED: squamosa promoter-binding-like protein 14 isoform X2 [Musa acuminata subsp. malaccensis]
miR156f-5p	Maker00050747	1	NA	1	NA	Maker00050747	-	K13415|1|4e-22|103|mdm:103401427|protein brassinosteroid insensitive 1 [EC:2.7.10.1 2.7.11.1]!K20641|2|8e-12|72.4|cvr:CHLNCDRAFT_59250|Rho GTPase-activating protein 20	XP_009396218.1	1.92e-164	PREDICTED: squamosa promoter-binding-like protein 3 isoform X2 [Musa acuminata subsp. malaccensis]
miR156f-5p	Maker00052423	2	NA	1.5	NA	Maker00052423	-	K13415|1|8e-18|89.7|mdm:103401427|protein brassinosteroid insensitive 1 [EC:2.7.10.1 2.7.11.1]!K20641|2|2e-13|76.6|cvr:CHLNCDRAFT_59250|Rho GTPase-activating protein 20	XP_009400684.1	1.81e-110	PREDICTED: squamosa promoter-binding-like protein 7 [Musa acuminata subsp. malaccensis]
miR156f-5p	Maker00060741	2	NA	1.5	NA	Maker00060741	GO:0005634,GO:0005634,GO:0003677,GO:0046872,GO:0003677,GO:0046872,	K13415|1|1e-20|98.6|mdm:103401427|protein brassinosteroid insensitive 1 [EC:2.7.10.1 2.7.11.1]!K20641|2|4e-12|72.4|cvr:CHLNCDRAFT_59250|Rho GTPase-activating protein 20	XP_009386067.1	1.24e-138	PREDICTED: squamosa promoter-binding-like protein 16 [Musa acuminata subsp. malaccensis]
miR156f-5p	Maker00064385	2	NA	1.5	NA	Maker00064385	GO:0005634,GO:0003677,GO:0046872,	K13415|1|6e-20|96.7|mdm:103401427|protein brassinosteroid insensitive 1 [EC:2.7.10.1 2.7.11.1]!K20641|2|1e-11|71.6|cvr:CHLNCDRAFT_59250|Rho GTPase-activating protein 20	XP_009403551.1	1.04e-129	PREDICTED: squamosa promoter-binding-like protein 16 [Musa acuminata subsp. malaccensis]
miR156f-5p	Maker00064398	2	NA	1.5	NA	Maker00064398	GO:0005634,GO:0003677,GO:0046872,	K13415|1|1e-14|80.9|mdm:103401427|protein brassinosteroid insensitive 1 [EC:2.7.10.1 2.7.11.1]!K20641|2|5e-06|53.9|cvr:CHLNCDRAFT_59250|Rho GTPase-activating protein 20	XP_009418579.1	0	PREDICTED: squamosa promoter-binding-like protein 12 [Musa acuminata subsp. malaccensis]
miR156j_1	Maker00008769	3	NA	2	NA	Maker00008769	-	K13415|1|3e-21|100|mdm:103401427|protein brassinosteroid insensitive 1 [EC:2.7.10.1 2.7.11.1]!K20641|2|2e-09|64.7|cvr:CHLNCDRAFT_59250|Rho GTPase-activating protein 20	XP_009410639.1	4.76e-144	PREDICTED: squamosa promoter-binding-like protein 16 [Musa acuminata subsp. malaccensis]
miR156j_1	Maker00010671	3	NA	2	NA	Maker00010671	-	K13415|1|1e-19|97.1|mdm:103401427|protein brassinosteroid insensitive 1 [EC:2.7.10.1 2.7.11.1]!K20641|2|1e-11|72.0|cvr:CHLNCDRAFT_59250|Rho GTPase-activating protein 20	XP_009410639.1	5.76e-154	PREDICTED: squamosa promoter-binding-like protein 16 [Musa acuminata subsp. malaccensis]
miR156j_1	Maker00022469	3	NA	2	NA	Maker00022469	-	K13415|1|3e-19|93.6|mdm:103401427|protein brassinosteroid insensitive 1 [EC:2.7.10.1 2.7.11.1]!K20641|2|1e-13|77.0|cvr:CHLNCDRAFT_59250|Rho GTPase-activating protein 20	XP_009405686.1	3.45e-114	PREDICTED: squamosa promoter-binding-like protein 14 [Musa acuminata subsp. malaccensis]
miR156j_1	Maker00023004	0.5	NA	0.5	NA	Maker00023004	GO:0005634,GO:0005634,GO:0003677,GO:0046872,GO:0003677,GO:0046872,	K13415|1|9e-12|72.0|mdm:103401427|protein brassinosteroid insensitive 1 [EC:2.7.10.1 2.7.11.1]!K20641|2|2e-06|55.1|cvr:CHLNCDRAFT_59250|Rho GTPase-activating protein 20	XP_009401474.1	5.78e-98	PREDICTED: squamosa promoter-binding-like protein 12 isoform X2 [Musa acuminata subsp. malaccensis]
miR156j_1	Maker00025444	3	NA	2	NA	Maker00025444	GO:0005634,GO:0005634,GO:0003677,GO:0046872,GO:0003677,GO:0046872,	K13415|1|9e-20|98.2|mdm:103401427|protein brassinosteroid insensitive 1 [EC:2.7.10.1 2.7.11.1]!K20641|2|6e-09|63.5|cvr:CHLNCDRAFT_59250|Rho GTPase-activating protein 20	XP_009419993.1	2.2e-123	PREDICTED: squamosa promoter-binding-like protein 12 [Musa acuminata subsp. malaccensis]
miR156j_1	Maker00027061	2	NA	1.5	NA	Maker00027061	GO:0005634,GO:0003677,GO:0046872,	K13415|1|6e-20|97.1|mdm:103401427|protein brassinosteroid insensitive 1 [EC:2.7.10.1 2.7.11.1]!K20641|2|7e-12|72.4|cvr:CHLNCDRAFT_59250|Rho GTPase-activating protein 20	XP_009403551.1	1.66e-99	PREDICTED: squamosa promoter-binding-like protein 16 [Musa acuminata subsp. malaccensis]
miR156j_1	Maker00031959	1	NA	1	NA	Maker00031959	GO:0005634,GO:0003677,GO:0046872,	K13415|1|3e-20|96.7|mdm:103401427|protein brassinosteroid insensitive 1 [EC:2.7.10.1 2.7.11.1]!K20641|2|2e-14|79.3|cvr:CHLNCDRAFT_59250|Rho GTPase-activating protein 20	XP_009415427.1	5.17e-151	PREDICTED: squamosa promoter-binding-like protein 14 isoform X2 [Musa acuminata subsp. malaccensis]
miR156j_1	Maker00040834	1	NA	1	NA	Maker00040834	GO:0005634,GO:0003677,GO:0046872,	-	XP_009415427.1	3.09e-109	PREDICTED: squamosa promoter-binding-like protein 14 isoform X2 [Musa acuminata subsp. malaccensis]
miR156j_1	Maker00044264	3	NA	2	NA	Maker00044264	-	K13415|1|5e-19|94.4|mdm:103401427|protein brassinosteroid insensitive 1 [EC:2.7.10.1 2.7.11.1]!K20641|2|2e-11|70.9|cvr:CHLNCDRAFT_59250|Rho GTPase-activating protein 20	XP_009410639.1	4.14e-170	PREDICTED: squamosa promoter-binding-like protein 16 [Musa acuminata subsp. malaccensis]
miR156j_1	Maker00045051	3	NA	2	NA	Maker00045051	GO:0005634,GO:0003677,GO:0046872,	K13415|1|4e-19|96.3|mdm:103401427|protein brassinosteroid insensitive 1 [EC:2.7.10.1 2.7.11.1]!K05909|2|1e-12|75.5|ccaj:109812156|laccase [EC:1.10.3.2]!K20641|3|3e-11|71.2|cvr:CHLNCDRAFT_59250|Rho GTPase-activating protein 20!K15718|4|4e-10|67.4|mus:103989776|linoleate 9S-lipoxygenase [EC:1.13.11.58]	XP_009415922.1	4.35e-126	PREDICTED: squamosa promoter-binding-like protein 16 [Musa acuminata subsp. malaccensis]
miR156j_1	Maker00045502	1	NA	1	NA	Maker00045502	GO:0005634,GO:0003677,GO:0046872,	-	XP_009419166.1	4.24e-92	PREDICTED: squamosa promoter-binding-like protein 14 isoform X2 [Musa acuminata subsp. malaccensis]
miR156j_1	Maker00050747	2	NA	1.5	NA	Maker00050747	-	K13415|1|4e-22|103|mdm:103401427|protein brassinosteroid insensitive 1 [EC:2.7.10.1 2.7.11.1]!K20641|2|8e-12|72.4|cvr:CHLNCDRAFT_59250|Rho GTPase-activating protein 20	XP_009396218.1	1.92e-164	PREDICTED: squamosa promoter-binding-like protein 3 isoform X2 [Musa acuminata subsp. malaccensis]
miR156j_1	Maker00052423	3	NA	2	NA	Maker00052423	-	K13415|1|8e-18|89.7|mdm:103401427|protein brassinosteroid insensitive 1 [EC:2.7.10.1 2.7.11.1]!K20641|2|2e-13|76.6|cvr:CHLNCDRAFT_59250|Rho GTPase-activating protein 20	XP_009400684.1	1.81e-110	PREDICTED: squamosa promoter-binding-like protein 7 [Musa acuminata subsp. malaccensis]
miR156j_1	Maker00060741	3	NA	2	NA	Maker00060741	GO:0005634,GO:0005634,GO:0003677,GO:0046872,GO:0003677,GO:0046872,	K13415|1|1e-20|98.6|mdm:103401427|protein brassinosteroid insensitive 1 [EC:2.7.10.1 2.7.11.1]!K20641|2|4e-12|72.4|cvr:CHLNCDRAFT_59250|Rho GTPase-activating protein 20	XP_009386067.1	1.24e-138	PREDICTED: squamosa promoter-binding-like protein 16 [Musa acuminata subsp. malaccensis]
miR156j_1	Maker00064385	3	NA	2	NA	Maker00064385	GO:0005634,GO:0003677,GO:0046872,	K13415|1|6e-20|96.7|mdm:103401427|protein brassinosteroid insensitive 1 [EC:2.7.10.1 2.7.11.1]!K20641|2|1e-11|71.6|cvr:CHLNCDRAFT_59250|Rho GTPase-activating protein 20	XP_009403551.1	1.04e-129	PREDICTED: squamosa promoter-binding-like protein 16 [Musa acuminata subsp. malaccensis]
miR156j_1	Maker00064398	1	NA	1	NA	Maker00064398	GO:0005634,GO:0003677,GO:0046872,	K13415|1|1e-14|80.9|mdm:103401427|protein brassinosteroid insensitive 1 [EC:2.7.10.1 2.7.11.1]!K20641|2|5e-06|53.9|cvr:CHLNCDRAFT_59250|Rho GTPase-activating protein 20	XP_009418579.1	0	PREDICTED: squamosa promoter-binding-like protein 12 [Musa acuminata subsp. malaccensis]
miR156j_1	Maker00008769	3	NA	2	NA	Maker00008769	-	K13415|1|3e-21|100|mdm:103401427|protein brassinosteroid insensitive 1 [EC:2.7.10.1 2.7.11.1]!K20641|2|2e-09|64.7|cvr:CHLNCDRAFT_59250|Rho GTPase-activating protein 20	XP_009410639.1	4.76e-144	PREDICTED: squamosa promoter-binding-like protein 16 [Musa acuminata subsp. malaccensis]
miR156j_1	Maker00010671	3	NA	2	NA	Maker00010671	-	K13415|1|1e-19|97.1|mdm:103401427|protein brassinosteroid insensitive 1 [EC:2.7.10.1 2.7.11.1]!K20641|2|1e-11|72.0|cvr:CHLNCDRAFT_59250|Rho GTPase-activating protein 20	XP_009410639.1	5.76e-154	PREDICTED: squamosa promoter-binding-like protein 16 [Musa acuminata subsp. malaccensis]
miR156j_1	Maker00022469	3	NA	2	NA	Maker00022469	-	K13415|1|3e-19|93.6|mdm:103401427|protein brassinosteroid insensitive 1 [EC:2.7.10.1 2.7.11.1]!K20641|2|1e-13|77.0|cvr:CHLNCDRAFT_59250|Rho GTPase-activating protein 20	XP_009405686.1	3.45e-114	PREDICTED: squamosa promoter-binding-like protein 14 [Musa acuminata subsp. malaccensis]
miR156j_1	Maker00023004	0.5	NA	0.5	NA	Maker00023004	GO:0005634,GO:0005634,GO:0003677,GO:0046872,GO:0003677,GO:0046872,	K13415|1|9e-12|72.0|mdm:103401427|protein brassinosteroid insensitive 1 [EC:2.7.10.1 2.7.11.1]!K20641|2|2e-06|55.1|cvr:CHLNCDRAFT_59250|Rho GTPase-activating protein 20	XP_009401474.1	5.78e-98	PREDICTED: squamosa promoter-binding-like protein 12 isoform X2 [Musa acuminata subsp. malaccensis]
miR156j_1	Maker00025444	3	NA	2	NA	Maker00025444	GO:0005634,GO:0005634,GO:0003677,GO:0046872,GO:0003677,GO:0046872,	K13415|1|9e-20|98.2|mdm:103401427|protein brassinosteroid insensitive 1 [EC:2.7.10.1 2.7.11.1]!K20641|2|6e-09|63.5|cvr:CHLNCDRAFT_59250|Rho GTPase-activating protein 20	XP_009419993.1	2.2e-123	PREDICTED: squamosa promoter-binding-like protein 12 [Musa acuminata subsp. malaccensis]
miR156j_1	Maker00027061	2	NA	1.5	NA	Maker00027061	GO:0005634,GO:0003677,GO:0046872,	K13415|1|6e-20|97.1|mdm:103401427|protein brassinosteroid insensitive 1 [EC:2.7.10.1 2.7.11.1]!K20641|2|7e-12|72.4|cvr:CHLNCDRAFT_59250|Rho GTPase-activating protein 20	XP_009403551.1	1.66e-99	PREDICTED: squamosa promoter-binding-like protein 16 [Musa acuminata subsp. malaccensis]
miR156j_1	Maker00031959	1	NA	1	NA	Maker00031959	GO:0005634,GO:0003677,GO:0046872,	K13415|1|3e-20|96.7|mdm:103401427|protein brassinosteroid insensitive 1 [EC:2.7.10.1 2.7.11.1]!K20641|2|2e-14|79.3|cvr:CHLNCDRAFT_59250|Rho GTPase-activating protein 20	XP_009415427.1	5.17e-151	PREDICTED: squamosa promoter-binding-like protein 14 isoform X2 [Musa acuminata subsp. malaccensis]
miR156j_1	Maker00038869	3	NA	2	NA	Maker00038869	-	K13648|1|0.0|934|mus:103999557|alpha-1,4-galacturonosyltransferase [EC:2.4.1.43]	XP_009419615.1	0	PREDICTED: probable galacturonosyltransferase 10 [Musa acuminata subsp. malaccensis]
miR156j_1	Maker00040834	1	NA	1	NA	Maker00040834	GO:0005634,GO:0003677,GO:0046872,	-	XP_009415427.1	3.09e-109	PREDICTED: squamosa promoter-binding-like protein 14 isoform X2 [Musa acuminata subsp. malaccensis]
miR156j_1	Maker00042782	NA	NA	2.5	NA	Maker00042782	GO:0046872,	K18753|1|2e-09|63.2|dct:110100638|butyrate response factor	XP_018678075.1	3.09e-55	PREDICTED: tristetraprolin-like [Musa acuminata subsp. malaccensis]
miR156j_1	Maker00044264	3	NA	2	NA	Maker00044264	-	K13415|1|5e-19|94.4|mdm:103401427|protein brassinosteroid insensitive 1 [EC:2.7.10.1 2.7.11.1]!K20641|2|2e-11|70.9|cvr:CHLNCDRAFT_59250|Rho GTPase-activating protein 20	XP_009410639.1	4.14e-170	PREDICTED: squamosa promoter-binding-like protein 16 [Musa acuminata subsp. malaccensis]
miR156j_1	Maker00045051	3	NA	2	NA	Maker00045051	GO:0005634,GO:0003677,GO:0046872,	K13415|1|4e-19|96.3|mdm:103401427|protein brassinosteroid insensitive 1 [EC:2.7.10.1 2.7.11.1]!K05909|2|1e-12|75.5|ccaj:109812156|laccase [EC:1.10.3.2]!K20641|3|3e-11|71.2|cvr:CHLNCDRAFT_59250|Rho GTPase-activating protein 20!K15718|4|4e-10|67.4|mus:103989776|linoleate 9S-lipoxygenase [EC:1.13.11.58]	XP_009415922.1	4.35e-126	PREDICTED: squamosa promoter-binding-like protein 16 [Musa acuminata subsp. malaccensis]
miR156j_1	Maker00045382	NA	NA	2.5	NA	Maker00045382	GO:0046872,	K18753|1|2e-08|60.5|dct:110100638|butyrate response factor	XP_018678075.1	8.27e-52	PREDICTED: tristetraprolin-like [Musa acuminata subsp. malaccensis]
miR156j_1	Maker00045502	1	NA	1	NA	Maker00045502	GO:0005634,GO:0003677,GO:0046872,	-	XP_009419166.1	4.24e-92	PREDICTED: squamosa promoter-binding-like protein 14 isoform X2 [Musa acuminata subsp. malaccensis]
miR156j_1	Maker00050747	2	NA	1.5	NA	Maker00050747	-	K13415|1|4e-22|103|mdm:103401427|protein brassinosteroid insensitive 1 [EC:2.7.10.1 2.7.11.1]!K20641|2|8e-12|72.4|cvr:CHLNCDRAFT_59250|Rho GTPase-activating protein 20	XP_009396218.1	1.92e-164	PREDICTED: squamosa promoter-binding-like protein 3 isoform X2 [Musa acuminata subsp. malaccensis]
miR156j_1	Maker00052423	3	NA	2	NA	Maker00052423	-	K13415|1|8e-18|89.7|mdm:103401427|protein brassinosteroid insensitive 1 [EC:2.7.10.1 2.7.11.1]!K20641|2|2e-13|76.6|cvr:CHLNCDRAFT_59250|Rho GTPase-activating protein 20	XP_009400684.1	1.81e-110	PREDICTED: squamosa promoter-binding-like protein 7 [Musa acuminata subsp. malaccensis]
miR156j_1	Maker00060741	3	NA	2	NA	Maker00060741	GO:0005634,GO:0005634,GO:0003677,GO:0046872,GO:0003677,GO:0046872,	K13415|1|1e-20|98.6|mdm:103401427|protein brassinosteroid insensitive 1 [EC:2.7.10.1 2.7.11.1]!K20641|2|4e-12|72.4|cvr:CHLNCDRAFT_59250|Rho GTPase-activating protein 20	XP_009386067.1	1.24e-138	PREDICTED: squamosa promoter-binding-like protein 16 [Musa acuminata subsp. malaccensis]
miR156j_1	Maker00064385	3	NA	2	NA	Maker00064385	GO:0005634,GO:0003677,GO:0046872,	K13415|1|6e-20|96.7|mdm:103401427|protein brassinosteroid insensitive 1 [EC:2.7.10.1 2.7.11.1]!K20641|2|1e-11|71.6|cvr:CHLNCDRAFT_59250|Rho GTPase-activating protein 20	XP_009403551.1	1.04e-129	PREDICTED: squamosa promoter-binding-like protein 16 [Musa acuminata subsp. malaccensis]
miR156j_1	Maker00064398	1	NA	1	NA	Maker00064398	GO:0005634,GO:0003677,GO:0046872,	K13415|1|1e-14|80.9|mdm:103401427|protein brassinosteroid insensitive 1 [EC:2.7.10.1 2.7.11.1]!K20641|2|5e-06|53.9|cvr:CHLNCDRAFT_59250|Rho GTPase-activating protein 20	XP_009418579.1	0	PREDICTED: squamosa promoter-binding-like protein 12 [Musa acuminata subsp. malaccensis]
miR156j_1	Maker00008769	3	NA	2	NA	Maker00008769	-	K13415|1|3e-21|100|mdm:103401427|protein brassinosteroid insensitive 1 [EC:2.7.10.1 2.7.11.1]!K20641|2|2e-09|64.7|cvr:CHLNCDRAFT_59250|Rho GTPase-activating protein 20	XP_009410639.1	4.76e-144	PREDICTED: squamosa promoter-binding-like protein 16 [Musa acuminata subsp. malaccensis]
miR156j_1	Maker00010671	3	NA	2	NA	Maker00010671	-	K13415|1|1e-19|97.1|mdm:103401427|protein brassinosteroid insensitive 1 [EC:2.7.10.1 2.7.11.1]!K20641|2|1e-11|72.0|cvr:CHLNCDRAFT_59250|Rho GTPase-activating protein 20	XP_009410639.1	5.76e-154	PREDICTED: squamosa promoter-binding-like protein 16 [Musa acuminata subsp. malaccensis]
miR156j_1	Maker00022469	3	NA	2	NA	Maker00022469	-	K13415|1|3e-19|93.6|mdm:103401427|protein brassinosteroid insensitive 1 [EC:2.7.10.1 2.7.11.1]!K20641|2|1e-13|77.0|cvr:CHLNCDRAFT_59250|Rho GTPase-activating protein 20	XP_009405686.1	3.45e-114	PREDICTED: squamosa promoter-binding-like protein 14 [Musa acuminata subsp. malaccensis]
miR156j_1	Maker00023004	0.5	NA	0.5	NA	Maker00023004	GO:0005634,GO:0005634,GO:0003677,GO:0046872,GO:0003677,GO:0046872,	K13415|1|9e-12|72.0|mdm:103401427|protein brassinosteroid insensitive 1 [EC:2.7.10.1 2.7.11.1]!K20641|2|2e-06|55.1|cvr:CHLNCDRAFT_59250|Rho GTPase-activating protein 20	XP_009401474.1	5.78e-98	PREDICTED: squamosa promoter-binding-like protein 12 isoform X2 [Musa acuminata subsp. malaccensis]
miR156j_1	Maker00025444	3	NA	2	NA	Maker00025444	GO:0005634,GO:0005634,GO:0003677,GO:0046872,GO:0003677,GO:0046872,	K13415|1|9e-20|98.2|mdm:103401427|protein brassinosteroid insensitive 1 [EC:2.7.10.1 2.7.11.1]!K20641|2|6e-09|63.5|cvr:CHLNCDRAFT_59250|Rho GTPase-activating protein 20	XP_009419993.1	2.2e-123	PREDICTED: squamosa promoter-binding-like protein 12 [Musa acuminata subsp. malaccensis]
miR156j_1	Maker00027061	2	NA	1.5	NA	Maker00027061	GO:0005634,GO:0003677,GO:0046872,	K13415|1|6e-20|97.1|mdm:103401427|protein brassinosteroid insensitive 1 [EC:2.7.10.1 2.7.11.1]!K20641|2|7e-12|72.4|cvr:CHLNCDRAFT_59250|Rho GTPase-activating protein 20	XP_009403551.1	1.66e-99	PREDICTED: squamosa promoter-binding-like protein 16 [Musa acuminata subsp. malaccensis]
miR156j_1	Maker00031959	1	NA	1	NA	Maker00031959	GO:0005634,GO:0003677,GO:0046872,	K13415|1|3e-20|96.7|mdm:103401427|protein brassinosteroid insensitive 1 [EC:2.7.10.1 2.7.11.1]!K20641|2|2e-14|79.3|cvr:CHLNCDRAFT_59250|Rho GTPase-activating protein 20	XP_009415427.1	5.17e-151	PREDICTED: squamosa promoter-binding-like protein 14 isoform X2 [Musa acuminata subsp. malaccensis]
miR156j_1	Maker00038869	3	NA	2	NA	Maker00038869	-	K13648|1|0.0|934|mus:103999557|alpha-1,4-galacturonosyltransferase [EC:2.4.1.43]	XP_009419615.1	0	PREDICTED: probable galacturonosyltransferase 10 [Musa acuminata subsp. malaccensis]
miR156j_1	Maker00040834	1	NA	1	NA	Maker00040834	GO:0005634,GO:0003677,GO:0046872,	-	XP_009415427.1	3.09e-109	PREDICTED: squamosa promoter-binding-like protein 14 isoform X2 [Musa acuminata subsp. malaccensis]
miR156j_1	Maker00042782	NA	NA	2.5	NA	Maker00042782	GO:0046872,	K18753|1|2e-09|63.2|dct:110100638|butyrate response factor	XP_018678075.1	3.09e-55	PREDICTED: tristetraprolin-like [Musa acuminata subsp. malaccensis]
miR156j_1	Maker00044264	3	NA	2	NA	Maker00044264	-	K13415|1|5e-19|94.4|mdm:103401427|protein brassinosteroid insensitive 1 [EC:2.7.10.1 2.7.11.1]!K20641|2|2e-11|70.9|cvr:CHLNCDRAFT_59250|Rho GTPase-activating protein 20	XP_009410639.1	4.14e-170	PREDICTED: squamosa promoter-binding-like protein 16 [Musa acuminata subsp. malaccensis]
miR156j_1	Maker00045051	3	NA	2	NA	Maker00045051	GO:0005634,GO:0003677,GO:0046872,	K13415|1|4e-19|96.3|mdm:103401427|protein brassinosteroid insensitive 1 [EC:2.7.10.1 2.7.11.1]!K05909|2|1e-12|75.5|ccaj:109812156|laccase [EC:1.10.3.2]!K20641|3|3e-11|71.2|cvr:CHLNCDRAFT_59250|Rho GTPase-activating protein 20!K15718|4|4e-10|67.4|mus:103989776|linoleate 9S-lipoxygenase [EC:1.13.11.58]	XP_009415922.1	4.35e-126	PREDICTED: squamosa promoter-binding-like protein 16 [Musa acuminata subsp. malaccensis]
miR156j_1	Maker00045382	NA	NA	2.5	NA	Maker00045382	GO:0046872,	K18753|1|2e-08|60.5|dct:110100638|butyrate response factor	XP_018678075.1	8.27e-52	PREDICTED: tristetraprolin-like [Musa acuminata subsp. malaccensis]
miR156j_1	Maker00045502	1	NA	1	NA	Maker00045502	GO:0005634,GO:0003677,GO:0046872,	-	XP_009419166.1	4.24e-92	PREDICTED: squamosa promoter-binding-like protein 14 isoform X2 [Musa acuminata subsp. malaccensis]
miR156j_1	Maker00050747	2	NA	1.5	NA	Maker00050747	-	K13415|1|4e-22|103|mdm:103401427|protein brassinosteroid insensitive 1 [EC:2.7.10.1 2.7.11.1]!K20641|2|8e-12|72.4|cvr:CHLNCDRAFT_59250|Rho GTPase-activating protein 20	XP_009396218.1	1.92e-164	PREDICTED: squamosa promoter-binding-like protein 3 isoform X2 [Musa acuminata subsp. malaccensis]
miR156j_1	Maker00052423	3	NA	2	NA	Maker00052423	-	K13415|1|8e-18|89.7|mdm:103401427|protein brassinosteroid insensitive 1 [EC:2.7.10.1 2.7.11.1]!K20641|2|2e-13|76.6|cvr:CHLNCDRAFT_59250|Rho GTPase-activating protein 20	XP_009400684.1	1.81e-110	PREDICTED: squamosa promoter-binding-like protein 7 [Musa acuminata subsp. malaccensis]
miR156j_1	Maker00060741	3	NA	2	NA	Maker00060741	GO:0005634,GO:0005634,GO:0003677,GO:0046872,GO:0003677,GO:0046872,	K13415|1|1e-20|98.6|mdm:103401427|protein brassinosteroid insensitive 1 [EC:2.7.10.1 2.7.11.1]!K20641|2|4e-12|72.4|cvr:CHLNCDRAFT_59250|Rho GTPase-activating protein 20	XP_009386067.1	1.24e-138	PREDICTED: squamosa promoter-binding-like protein 16 [Musa acuminata subsp. malaccensis]
miR156j_1	Maker00064385	3	NA	2	NA	Maker00064385	GO:0005634,GO:0003677,GO:0046872,	K13415|1|6e-20|96.7|mdm:103401427|protein brassinosteroid insensitive 1 [EC:2.7.10.1 2.7.11.1]!K20641|2|1e-11|71.6|cvr:CHLNCDRAFT_59250|Rho GTPase-activating protein 20	XP_009403551.1	1.04e-129	PREDICTED: squamosa promoter-binding-like protein 16 [Musa acuminata subsp. malaccensis]
miR156j_1	Maker00064398	1	NA	1	NA	Maker00064398	GO:0005634,GO:0003677,GO:0046872,	K13415|1|1e-14|80.9|mdm:103401427|protein brassinosteroid insensitive 1 [EC:2.7.10.1 2.7.11.1]!K20641|2|5e-06|53.9|cvr:CHLNCDRAFT_59250|Rho GTPase-activating protein 20	XP_009418579.1	0	PREDICTED: squamosa promoter-binding-like protein 12 [Musa acuminata subsp. malaccensis]
miR156j_1	Maker00008769	3	NA	2	NA	Maker00008769	-	K13415|1|3e-21|100|mdm:103401427|protein brassinosteroid insensitive 1 [EC:2.7.10.1 2.7.11.1]!K20641|2|2e-09|64.7|cvr:CHLNCDRAFT_59250|Rho GTPase-activating protein 20	XP_009410639.1	4.76e-144	PREDICTED: squamosa promoter-binding-like protein 16 [Musa acuminata subsp. malaccensis]
miR156j_1	Maker00010671	3	NA	2	NA	Maker00010671	-	K13415|1|1e-19|97.1|mdm:103401427|protein brassinosteroid insensitive 1 [EC:2.7.10.1 2.7.11.1]!K20641|2|1e-11|72.0|cvr:CHLNCDRAFT_59250|Rho GTPase-activating protein 20	XP_009410639.1	5.76e-154	PREDICTED: squamosa promoter-binding-like protein 16 [Musa acuminata subsp. malaccensis]
miR156j_1	Maker00022469	3	NA	2	NA	Maker00022469	-	K13415|1|3e-19|93.6|mdm:103401427|protein brassinosteroid insensitive 1 [EC:2.7.10.1 2.7.11.1]!K20641|2|1e-13|77.0|cvr:CHLNCDRAFT_59250|Rho GTPase-activating protein 20	XP_009405686.1	3.45e-114	PREDICTED: squamosa promoter-binding-like protein 14 [Musa acuminata subsp. malaccensis]
miR156j_1	Maker00023004	0.5	NA	0.5	NA	Maker00023004	GO:0005634,GO:0005634,GO:0003677,GO:0046872,GO:0003677,GO:0046872,	K13415|1|9e-12|72.0|mdm:103401427|protein brassinosteroid insensitive 1 [EC:2.7.10.1 2.7.11.1]!K20641|2|2e-06|55.1|cvr:CHLNCDRAFT_59250|Rho GTPase-activating protein 20	XP_009401474.1	5.78e-98	PREDICTED: squamosa promoter-binding-like protein 12 isoform X2 [Musa acuminata subsp. malaccensis]
miR156j_1	Maker00025444	3	NA	2	NA	Maker00025444	GO:0005634,GO:0005634,GO:0003677,GO:0046872,GO:0003677,GO:0046872,	K13415|1|9e-20|98.2|mdm:103401427|protein brassinosteroid insensitive 1 [EC:2.7.10.1 2.7.11.1]!K20641|2|6e-09|63.5|cvr:CHLNCDRAFT_59250|Rho GTPase-activating protein 20	XP_009419993.1	2.2e-123	PREDICTED: squamosa promoter-binding-like protein 12 [Musa acuminata subsp. malaccensis]
miR156j_1	Maker00027061	2	NA	1.5	NA	Maker00027061	GO:0005634,GO:0003677,GO:0046872,	K13415|1|6e-20|97.1|mdm:103401427|protein brassinosteroid insensitive 1 [EC:2.7.10.1 2.7.11.1]!K20641|2|7e-12|72.4|cvr:CHLNCDRAFT_59250|Rho GTPase-activating protein 20	XP_009403551.1	1.66e-99	PREDICTED: squamosa promoter-binding-like protein 16 [Musa acuminata subsp. malaccensis]
miR156j_1	Maker00031959	1	NA	1	NA	Maker00031959	GO:0005634,GO:0003677,GO:0046872,	K13415|1|3e-20|96.7|mdm:103401427|protein brassinosteroid insensitive 1 [EC:2.7.10.1 2.7.11.1]!K20641|2|2e-14|79.3|cvr:CHLNCDRAFT_59250|Rho GTPase-activating protein 20	XP_009415427.1	5.17e-151	PREDICTED: squamosa promoter-binding-like protein 14 isoform X2 [Musa acuminata subsp. malaccensis]
miR156j_1	Maker00040834	1	NA	1	NA	Maker00040834	GO:0005634,GO:0003677,GO:0046872,	-	XP_009415427.1	3.09e-109	PREDICTED: squamosa promoter-binding-like protein 14 isoform X2 [Musa acuminata subsp. malaccensis]
miR156j_1	Maker00044264	3	NA	2	NA	Maker00044264	-	K13415|1|5e-19|94.4|mdm:103401427|protein brassinosteroid insensitive 1 [EC:2.7.10.1 2.7.11.1]!K20641|2|2e-11|70.9|cvr:CHLNCDRAFT_59250|Rho GTPase-activating protein 20	XP_009410639.1	4.14e-170	PREDICTED: squamosa promoter-binding-like protein 16 [Musa acuminata subsp. malaccensis]
miR156j_1	Maker00045051	3	NA	2	NA	Maker00045051	GO:0005634,GO:0003677,GO:0046872,	K13415|1|4e-19|96.3|mdm:103401427|protein brassinosteroid insensitive 1 [EC:2.7.10.1 2.7.11.1]!K05909|2|1e-12|75.5|ccaj:109812156|laccase [EC:1.10.3.2]!K20641|3|3e-11|71.2|cvr:CHLNCDRAFT_59250|Rho GTPase-activating protein 20!K15718|4|4e-10|67.4|mus:103989776|linoleate 9S-lipoxygenase [EC:1.13.11.58]	XP_009415922.1	4.35e-126	PREDICTED: squamosa promoter-binding-like protein 16 [Musa acuminata subsp. malaccensis]
miR156j_1	Maker00045502	1	NA	1	NA	Maker00045502	GO:0005634,GO:0003677,GO:0046872,	-	XP_009419166.1	4.24e-92	PREDICTED: squamosa promoter-binding-like protein 14 isoform X2 [Musa acuminata subsp. malaccensis]
miR156j_1	Maker00050747	2	NA	1.5	NA	Maker00050747	-	K13415|1|4e-22|103|mdm:103401427|protein brassinosteroid insensitive 1 [EC:2.7.10.1 2.7.11.1]!K20641|2|8e-12|72.4|cvr:CHLNCDRAFT_59250|Rho GTPase-activating protein 20	XP_009396218.1	1.92e-164	PREDICTED: squamosa promoter-binding-like protein 3 isoform X2 [Musa acuminata subsp. malaccensis]
miR156j_1	Maker00052423	3	NA	2	NA	Maker00052423	-	K13415|1|8e-18|89.7|mdm:103401427|protein brassinosteroid insensitive 1 [EC:2.7.10.1 2.7.11.1]!K20641|2|2e-13|76.6|cvr:CHLNCDRAFT_59250|Rho GTPase-activating protein 20	XP_009400684.1	1.81e-110	PREDICTED: squamosa promoter-binding-like protein 7 [Musa acuminata subsp. malaccensis]
miR156j_1	Maker00060741	3	NA	2	NA	Maker00060741	GO:0005634,GO:0005634,GO:0003677,GO:0046872,GO:0003677,GO:0046872,	K13415|1|1e-20|98.6|mdm:103401427|protein brassinosteroid insensitive 1 [EC:2.7.10.1 2.7.11.1]!K20641|2|4e-12|72.4|cvr:CHLNCDRAFT_59250|Rho GTPase-activating protein 20	XP_009386067.1	1.24e-138	PREDICTED: squamosa promoter-binding-like protein 16 [Musa acuminata subsp. malaccensis]
miR156j_1	Maker00064385	3	NA	2	NA	Maker00064385	GO:0005634,GO:0003677,GO:0046872,	K13415|1|6e-20|96.7|mdm:103401427|protein brassinosteroid insensitive 1 [EC:2.7.10.1 2.7.11.1]!K20641|2|1e-11|71.6|cvr:CHLNCDRAFT_59250|Rho GTPase-activating protein 20	XP_009403551.1	1.04e-129	PREDICTED: squamosa promoter-binding-like protein 16 [Musa acuminata subsp. malaccensis]
miR156j_1	Maker00064398	1	NA	1	NA	Maker00064398	GO:0005634,GO:0003677,GO:0046872,	K13415|1|1e-14|80.9|mdm:103401427|protein brassinosteroid insensitive 1 [EC:2.7.10.1 2.7.11.1]!K20641|2|5e-06|53.9|cvr:CHLNCDRAFT_59250|Rho GTPase-activating protein 20	XP_009418579.1	0	PREDICTED: squamosa promoter-binding-like protein 12 [Musa acuminata subsp. malaccensis]
miR156j_1	Maker00008769	3	NA	2	NA	Maker00008769	-	K13415|1|3e-21|100|mdm:103401427|protein brassinosteroid insensitive 1 [EC:2.7.10.1 2.7.11.1]!K20641|2|2e-09|64.7|cvr:CHLNCDRAFT_59250|Rho GTPase-activating protein 20	XP_009410639.1	4.76e-144	PREDICTED: squamosa promoter-binding-like protein 16 [Musa acuminata subsp. malaccensis]
miR156j_1	Maker00010671	3	NA	2	NA	Maker00010671	-	K13415|1|1e-19|97.1|mdm:103401427|protein brassinosteroid insensitive 1 [EC:2.7.10.1 2.7.11.1]!K20641|2|1e-11|72.0|cvr:CHLNCDRAFT_59250|Rho GTPase-activating protein 20	XP_009410639.1	5.76e-154	PREDICTED: squamosa promoter-binding-like protein 16 [Musa acuminata subsp. malaccensis]
miR156j_1	Maker00022469	3	NA	2	NA	Maker00022469	-	K13415|1|3e-19|93.6|mdm:103401427|protein brassinosteroid insensitive 1 [EC:2.7.10.1 2.7.11.1]!K20641|2|1e-13|77.0|cvr:CHLNCDRAFT_59250|Rho GTPase-activating protein 20	XP_009405686.1	3.45e-114	PREDICTED: squamosa promoter-binding-like protein 14 [Musa acuminata subsp. malaccensis]
miR156j_1	Maker00025444	3	NA	2	NA	Maker00025444	GO:0005634,GO:0005634,GO:0003677,GO:0046872,GO:0003677,GO:0046872,	K13415|1|9e-20|98.2|mdm:103401427|protein brassinosteroid insensitive 1 [EC:2.7.10.1 2.7.11.1]!K20641|2|6e-09|63.5|cvr:CHLNCDRAFT_59250|Rho GTPase-activating protein 20	XP_009419993.1	2.2e-123	PREDICTED: squamosa promoter-binding-like protein 12 [Musa acuminata subsp. malaccensis]
miR156j_1	Maker00027061	2	NA	1.5	NA	Maker00027061	GO:0005634,GO:0003677,GO:0046872,	K13415|1|6e-20|97.1|mdm:103401427|protein brassinosteroid insensitive 1 [EC:2.7.10.1 2.7.11.1]!K20641|2|7e-12|72.4|cvr:CHLNCDRAFT_59250|Rho GTPase-activating protein 20	XP_009403551.1	1.66e-99	PREDICTED: squamosa promoter-binding-like protein 16 [Musa acuminata subsp. malaccensis]
miR156j_1	Maker00031959	1	NA	1	NA	Maker00031959	GO:0005634,GO:0003677,GO:0046872,	K13415|1|3e-20|96.7|mdm:103401427|protein brassinosteroid insensitive 1 [EC:2.7.10.1 2.7.11.1]!K20641|2|2e-14|79.3|cvr:CHLNCDRAFT_59250|Rho GTPase-activating protein 20	XP_009415427.1	5.17e-151	PREDICTED: squamosa promoter-binding-like protein 14 isoform X2 [Musa acuminata subsp. malaccensis]
miR156j_1	Maker00040834	1	NA	1	NA	Maker00040834	GO:0005634,GO:0003677,GO:0046872,	-	XP_009415427.1	3.09e-109	PREDICTED: squamosa promoter-binding-like protein 14 isoform X2 [Musa acuminata subsp. malaccensis]
miR156j_1	Maker00044264	3	NA	2	NA	Maker00044264	-	K13415|1|5e-19|94.4|mdm:103401427|protein brassinosteroid insensitive 1 [EC:2.7.10.1 2.7.11.1]!K20641|2|2e-11|70.9|cvr:CHLNCDRAFT_59250|Rho GTPase-activating protein 20	XP_009410639.1	4.14e-170	PREDICTED: squamosa promoter-binding-like protein 16 [Musa acuminata subsp. malaccensis]
miR156j_1	Maker00045051	3	NA	2	NA	Maker00045051	GO:0005634,GO:0003677,GO:0046872,	K13415|1|4e-19|96.3|mdm:103401427|protein brassinosteroid insensitive 1 [EC:2.7.10.1 2.7.11.1]!K05909|2|1e-12|75.5|ccaj:109812156|laccase [EC:1.10.3.2]!K20641|3|3e-11|71.2|cvr:CHLNCDRAFT_59250|Rho GTPase-activating protein 20!K15718|4|4e-10|67.4|mus:103989776|linoleate 9S-lipoxygenase [EC:1.13.11.58]	XP_009415922.1	4.35e-126	PREDICTED: squamosa promoter-binding-like protein 16 [Musa acuminata subsp. malaccensis]
miR156j_1	Maker00045502	1	NA	1	NA	Maker00045502	GO:0005634,GO:0003677,GO:0046872,	-	XP_009419166.1	4.24e-92	PREDICTED: squamosa promoter-binding-like protein 14 isoform X2 [Musa acuminata subsp. malaccensis]
miR156j_1	Maker00050747	2	NA	1.5	NA	Maker00050747	-	K13415|1|4e-22|103|mdm:103401427|protein brassinosteroid insensitive 1 [EC:2.7.10.1 2.7.11.1]!K20641|2|8e-12|72.4|cvr:CHLNCDRAFT_59250|Rho GTPase-activating protein 20	XP_009396218.1	1.92e-164	PREDICTED: squamosa promoter-binding-like protein 3 isoform X2 [Musa acuminata subsp. malaccensis]
miR156j_1	Maker00052423	3	NA	2	NA	Maker00052423	-	K13415|1|8e-18|89.7|mdm:103401427|protein brassinosteroid insensitive 1 [EC:2.7.10.1 2.7.11.1]!K20641|2|2e-13|76.6|cvr:CHLNCDRAFT_59250|Rho GTPase-activating protein 20	XP_009400684.1	1.81e-110	PREDICTED: squamosa promoter-binding-like protein 7 [Musa acuminata subsp. malaccensis]
miR156j_1	Maker00060741	3	NA	2	NA	Maker00060741	GO:0005634,GO:0005634,GO:0003677,GO:0046872,GO:0003677,GO:0046872,	K13415|1|1e-20|98.6|mdm:103401427|protein brassinosteroid insensitive 1 [EC:2.7.10.1 2.7.11.1]!K20641|2|4e-12|72.4|cvr:CHLNCDRAFT_59250|Rho GTPase-activating protein 20	XP_009386067.1	1.24e-138	PREDICTED: squamosa promoter-binding-like protein 16 [Musa acuminata subsp. malaccensis]
miR156j_1	Maker00064385	3	NA	2	NA	Maker00064385	GO:0005634,GO:0003677,GO:0046872,	K13415|1|6e-20|96.7|mdm:103401427|protein brassinosteroid insensitive 1 [EC:2.7.10.1 2.7.11.1]!K20641|2|1e-11|71.6|cvr:CHLNCDRAFT_59250|Rho GTPase-activating protein 20	XP_009403551.1	1.04e-129	PREDICTED: squamosa promoter-binding-like protein 16 [Musa acuminata subsp. malaccensis]
miR156j_1	Maker00064398	1	NA	1	NA	Maker00064398	GO:0005634,GO:0003677,GO:0046872,	K13415|1|1e-14|80.9|mdm:103401427|protein brassinosteroid insensitive 1 [EC:2.7.10.1 2.7.11.1]!K20641|2|5e-06|53.9|cvr:CHLNCDRAFT_59250|Rho GTPase-activating protein 20	XP_009418579.1	0	PREDICTED: squamosa promoter-binding-like protein 12 [Musa acuminata subsp. malaccensis]
miR156k_1	Maker00000994	3.5	NA	2.5	NA	Maker00000994	GO:0005634,GO:0005634,GO:0003677,GO:0003677,GO:0006355,GO:0006351,GO:0006355,GO:0006351,	K14491|1|2e-14|79.3|cpap:110815776|two-component response regulator ARR-B family	XP_009407424.2	6.05e-140	PREDICTED: myb family transcription factor EFM-like [Musa acuminata subsp. malaccensis]
miR156k_1	Maker00008769	0.5	NA	0.5	NA	Maker00008769	-	K13415|1|3e-21|100|mdm:103401427|protein brassinosteroid insensitive 1 [EC:2.7.10.1 2.7.11.1]!K20641|2|2e-09|64.7|cvr:CHLNCDRAFT_59250|Rho GTPase-activating protein 20	XP_009410639.1	4.76e-144	PREDICTED: squamosa promoter-binding-like protein 16 [Musa acuminata subsp. malaccensis]
miR156k_1	Maker00010671	0.5	NA	0.5	NA	Maker00010671	-	K13415|1|1e-19|97.1|mdm:103401427|protein brassinosteroid insensitive 1 [EC:2.7.10.1 2.7.11.1]!K20641|2|1e-11|72.0|cvr:CHLNCDRAFT_59250|Rho GTPase-activating protein 20	XP_009410639.1	5.76e-154	PREDICTED: squamosa promoter-binding-like protein 16 [Musa acuminata subsp. malaccensis]
miR156k_1	Maker00022469	0.5	NA	0.5	NA	Maker00022469	-	K13415|1|3e-19|93.6|mdm:103401427|protein brassinosteroid insensitive 1 [EC:2.7.10.1 2.7.11.1]!K20641|2|1e-13|77.0|cvr:CHLNCDRAFT_59250|Rho GTPase-activating protein 20	XP_009405686.1	3.45e-114	PREDICTED: squamosa promoter-binding-like protein 14 [Musa acuminata subsp. malaccensis]
miR156k_1	Maker00023004	1.5	NA	1.5	NA	Maker00023004	GO:0005634,GO:0005634,GO:0003677,GO:0046872,GO:0003677,GO:0046872,	K13415|1|9e-12|72.0|mdm:103401427|protein brassinosteroid insensitive 1 [EC:2.7.10.1 2.7.11.1]!K20641|2|2e-06|55.1|cvr:CHLNCDRAFT_59250|Rho GTPase-activating protein 20	XP_009401474.1	5.78e-98	PREDICTED: squamosa promoter-binding-like protein 12 isoform X2 [Musa acuminata subsp. malaccensis]
miR156k_1	Maker00025444	1.5	NA	1	NA	Maker00025444	GO:0005634,GO:0005634,GO:0003677,GO:0046872,GO:0003677,GO:0046872,	K13415|1|9e-20|98.2|mdm:103401427|protein brassinosteroid insensitive 1 [EC:2.7.10.1 2.7.11.1]!K20641|2|6e-09|63.5|cvr:CHLNCDRAFT_59250|Rho GTPase-activating protein 20	XP_009419993.1	2.2e-123	PREDICTED: squamosa promoter-binding-like protein 12 [Musa acuminata subsp. malaccensis]
miR156k_1	Maker00027061	0.5	NA	0.5	NA	Maker00027061	GO:0005634,GO:0003677,GO:0046872,	K13415|1|6e-20|97.1|mdm:103401427|protein brassinosteroid insensitive 1 [EC:2.7.10.1 2.7.11.1]!K20641|2|7e-12|72.4|cvr:CHLNCDRAFT_59250|Rho GTPase-activating protein 20	XP_009403551.1	1.66e-99	PREDICTED: squamosa promoter-binding-like protein 16 [Musa acuminata subsp. malaccensis]
miR156k_1	Maker00031959	0.5	NA	0.5	NA	Maker00031959	GO:0005634,GO:0003677,GO:0046872,	K13415|1|3e-20|96.7|mdm:103401427|protein brassinosteroid insensitive 1 [EC:2.7.10.1 2.7.11.1]!K20641|2|2e-14|79.3|cvr:CHLNCDRAFT_59250|Rho GTPase-activating protein 20	XP_009415427.1	5.17e-151	PREDICTED: squamosa promoter-binding-like protein 14 isoform X2 [Musa acuminata subsp. malaccensis]
miR156k_1	Maker00040834	0.5	NA	0.5	NA	Maker00040834	GO:0005634,GO:0003677,GO:0046872,	-	XP_009415427.1	3.09e-109	PREDICTED: squamosa promoter-binding-like protein 14 isoform X2 [Musa acuminata subsp. malaccensis]
miR156k_1	Maker00044264	0.5	NA	0.5	NA	Maker00044264	-	K13415|1|5e-19|94.4|mdm:103401427|protein brassinosteroid insensitive 1 [EC:2.7.10.1 2.7.11.1]!K20641|2|2e-11|70.9|cvr:CHLNCDRAFT_59250|Rho GTPase-activating protein 20	XP_009410639.1	4.14e-170	PREDICTED: squamosa promoter-binding-like protein 16 [Musa acuminata subsp. malaccensis]
miR156k_1	Maker00045051	0.5	NA	0.5	NA	Maker00045051	GO:0005634,GO:0003677,GO:0046872,	K13415|1|4e-19|96.3|mdm:103401427|protein brassinosteroid insensitive 1 [EC:2.7.10.1 2.7.11.1]!K05909|2|1e-12|75.5|ccaj:109812156|laccase [EC:1.10.3.2]!K20641|3|3e-11|71.2|cvr:CHLNCDRAFT_59250|Rho GTPase-activating protein 20!K15718|4|4e-10|67.4|mus:103989776|linoleate 9S-lipoxygenase [EC:1.13.11.58]	XP_009415922.1	4.35e-126	PREDICTED: squamosa promoter-binding-like protein 16 [Musa acuminata subsp. malaccensis]
miR156k_1	Maker00045502	0.5	NA	0.5	NA	Maker00045502	GO:0005634,GO:0003677,GO:0046872,	-	XP_009419166.1	4.24e-92	PREDICTED: squamosa promoter-binding-like protein 14 isoform X2 [Musa acuminata subsp. malaccensis]
miR156k_1	Maker00050747	0.5	NA	0.5	NA	Maker00050747	-	K13415|1|4e-22|103|mdm:103401427|protein brassinosteroid insensitive 1 [EC:2.7.10.1 2.7.11.1]!K20641|2|8e-12|72.4|cvr:CHLNCDRAFT_59250|Rho GTPase-activating protein 20	XP_009396218.1	1.92e-164	PREDICTED: squamosa promoter-binding-like protein 3 isoform X2 [Musa acuminata subsp. malaccensis]
miR156k_1	Maker00052423	0.5	NA	0.5	NA	Maker00052423	-	K13415|1|8e-18|89.7|mdm:103401427|protein brassinosteroid insensitive 1 [EC:2.7.10.1 2.7.11.1]!K20641|2|2e-13|76.6|cvr:CHLNCDRAFT_59250|Rho GTPase-activating protein 20	XP_009400684.1	1.81e-110	PREDICTED: squamosa promoter-binding-like protein 7 [Musa acuminata subsp. malaccensis]
miR156k_1	Maker00060741	0.5	NA	0.5	NA	Maker00060741	GO:0005634,GO:0005634,GO:0003677,GO:0046872,GO:0003677,GO:0046872,	K13415|1|1e-20|98.6|mdm:103401427|protein brassinosteroid insensitive 1 [EC:2.7.10.1 2.7.11.1]!K20641|2|4e-12|72.4|cvr:CHLNCDRAFT_59250|Rho GTPase-activating protein 20	XP_009386067.1	1.24e-138	PREDICTED: squamosa promoter-binding-like protein 16 [Musa acuminata subsp. malaccensis]
miR156k_1	Maker00064385	0.5	NA	0.5	NA	Maker00064385	GO:0005634,GO:0003677,GO:0046872,	K13415|1|6e-20|96.7|mdm:103401427|protein brassinosteroid insensitive 1 [EC:2.7.10.1 2.7.11.1]!K20641|2|1e-11|71.6|cvr:CHLNCDRAFT_59250|Rho GTPase-activating protein 20	XP_009403551.1	1.04e-129	PREDICTED: squamosa promoter-binding-like protein 16 [Musa acuminata subsp. malaccensis]
miR156k_1	Maker00064398	0.5	NA	0.5	NA	Maker00064398	GO:0005634,GO:0003677,GO:0046872,	K13415|1|1e-14|80.9|mdm:103401427|protein brassinosteroid insensitive 1 [EC:2.7.10.1 2.7.11.1]!K20641|2|5e-06|53.9|cvr:CHLNCDRAFT_59250|Rho GTPase-activating protein 20	XP_009418579.1	0	PREDICTED: squamosa promoter-binding-like protein 12 [Musa acuminata subsp. malaccensis]
miR156k_1	Maker00064693	3.5	NA	2.5	NA	Maker00064693	-	-	-	-	-
miR156k_1	Maker00008769	0.5	NA	0.5	NA	Maker00008769	-	K13415|1|3e-21|100|mdm:103401427|protein brassinosteroid insensitive 1 [EC:2.7.10.1 2.7.11.1]!K20641|2|2e-09|64.7|cvr:CHLNCDRAFT_59250|Rho GTPase-activating protein 20	XP_009410639.1	4.76e-144	PREDICTED: squamosa promoter-binding-like protein 16 [Musa acuminata subsp. malaccensis]
miR156k_1	Maker00010671	0.5	NA	0.5	NA	Maker00010671	-	K13415|1|1e-19|97.1|mdm:103401427|protein brassinosteroid insensitive 1 [EC:2.7.10.1 2.7.11.1]!K20641|2|1e-11|72.0|cvr:CHLNCDRAFT_59250|Rho GTPase-activating protein 20	XP_009410639.1	5.76e-154	PREDICTED: squamosa promoter-binding-like protein 16 [Musa acuminata subsp. malaccensis]
miR156k_1	Maker00022469	0.5	NA	0.5	NA	Maker00022469	-	K13415|1|3e-19|93.6|mdm:103401427|protein brassinosteroid insensitive 1 [EC:2.7.10.1 2.7.11.1]!K20641|2|1e-13|77.0|cvr:CHLNCDRAFT_59250|Rho GTPase-activating protein 20	XP_009405686.1	3.45e-114	PREDICTED: squamosa promoter-binding-like protein 14 [Musa acuminata subsp. malaccensis]
miR156k_1	Maker00023004	1.5	NA	1.5	NA	Maker00023004	GO:0005634,GO:0005634,GO:0003677,GO:0046872,GO:0003677,GO:0046872,	K13415|1|9e-12|72.0|mdm:103401427|protein brassinosteroid insensitive 1 [EC:2.7.10.1 2.7.11.1]!K20641|2|2e-06|55.1|cvr:CHLNCDRAFT_59250|Rho GTPase-activating protein 20	XP_009401474.1	5.78e-98	PREDICTED: squamosa promoter-binding-like protein 12 isoform X2 [Musa acuminata subsp. malaccensis]
miR156k_1	Maker00025444	1.5	NA	1	NA	Maker00025444	GO:0005634,GO:0005634,GO:0003677,GO:0046872,GO:0003677,GO:0046872,	K13415|1|9e-20|98.2|mdm:103401427|protein brassinosteroid insensitive 1 [EC:2.7.10.1 2.7.11.1]!K20641|2|6e-09|63.5|cvr:CHLNCDRAFT_59250|Rho GTPase-activating protein 20	XP_009419993.1	2.2e-123	PREDICTED: squamosa promoter-binding-like protein 12 [Musa acuminata subsp. malaccensis]
miR156k_1	Maker00027061	0.5	NA	0.5	NA	Maker00027061	GO:0005634,GO:0003677,GO:0046872,	K13415|1|6e-20|97.1|mdm:103401427|protein brassinosteroid insensitive 1 [EC:2.7.10.1 2.7.11.1]!K20641|2|7e-12|72.4|cvr:CHLNCDRAFT_59250|Rho GTPase-activating protein 20	XP_009403551.1	1.66e-99	PREDICTED: squamosa promoter-binding-like protein 16 [Musa acuminata subsp. malaccensis]
miR156k_1	Maker00031959	0.5	NA	0.5	NA	Maker00031959	GO:0005634,GO:0003677,GO:0046872,	K13415|1|3e-20|96.7|mdm:103401427|protein brassinosteroid insensitive 1 [EC:2.7.10.1 2.7.11.1]!K20641|2|2e-14|79.3|cvr:CHLNCDRAFT_59250|Rho GTPase-activating protein 20	XP_009415427.1	5.17e-151	PREDICTED: squamosa promoter-binding-like protein 14 isoform X2 [Musa acuminata subsp. malaccensis]
miR156k_1	Maker00040834	0.5	NA	0.5	NA	Maker00040834	GO:0005634,GO:0003677,GO:0046872,	-	XP_009415427.1	3.09e-109	PREDICTED: squamosa promoter-binding-like protein 14 isoform X2 [Musa acuminata subsp. malaccensis]
miR156k_1	Maker00044264	0.5	NA	0.5	NA	Maker00044264	-	K13415|1|5e-19|94.4|mdm:103401427|protein brassinosteroid insensitive 1 [EC:2.7.10.1 2.7.11.1]!K20641|2|2e-11|70.9|cvr:CHLNCDRAFT_59250|Rho GTPase-activating protein 20	XP_009410639.1	4.14e-170	PREDICTED: squamosa promoter-binding-like protein 16 [Musa acuminata subsp. malaccensis]
miR156k_1	Maker00045051	0.5	NA	0.5	NA	Maker00045051	GO:0005634,GO:0003677,GO:0046872,	K13415|1|4e-19|96.3|mdm:103401427|protein brassinosteroid insensitive 1 [EC:2.7.10.1 2.7.11.1]!K05909|2|1e-12|75.5|ccaj:109812156|laccase [EC:1.10.3.2]!K20641|3|3e-11|71.2|cvr:CHLNCDRAFT_59250|Rho GTPase-activating protein 20!K15718|4|4e-10|67.4|mus:103989776|linoleate 9S-lipoxygenase [EC:1.13.11.58]	XP_009415922.1	4.35e-126	PREDICTED: squamosa promoter-binding-like protein 16 [Musa acuminata subsp. malaccensis]
miR156k_1	Maker00045502	0.5	NA	0.5	NA	Maker00045502	GO:0005634,GO:0003677,GO:0046872,	-	XP_009419166.1	4.24e-92	PREDICTED: squamosa promoter-binding-like protein 14 isoform X2 [Musa acuminata subsp. malaccensis]
miR156k_1	Maker00050747	0.5	NA	0.5	NA	Maker00050747	-	K13415|1|4e-22|103|mdm:103401427|protein brassinosteroid insensitive 1 [EC:2.7.10.1 2.7.11.1]!K20641|2|8e-12|72.4|cvr:CHLNCDRAFT_59250|Rho GTPase-activating protein 20	XP_009396218.1	1.92e-164	PREDICTED: squamosa promoter-binding-like protein 3 isoform X2 [Musa acuminata subsp. malaccensis]
miR156k_1	Maker00052423	0.5	NA	0.5	NA	Maker00052423	-	K13415|1|8e-18|89.7|mdm:103401427|protein brassinosteroid insensitive 1 [EC:2.7.10.1 2.7.11.1]!K20641|2|2e-13|76.6|cvr:CHLNCDRAFT_59250|Rho GTPase-activating protein 20	XP_009400684.1	1.81e-110	PREDICTED: squamosa promoter-binding-like protein 7 [Musa acuminata subsp. malaccensis]
miR156k_1	Maker00060741	0.5	NA	0.5	NA	Maker00060741	GO:0005634,GO:0005634,GO:0003677,GO:0046872,GO:0003677,GO:0046872,	K13415|1|1e-20|98.6|mdm:103401427|protein brassinosteroid insensitive 1 [EC:2.7.10.1 2.7.11.1]!K20641|2|4e-12|72.4|cvr:CHLNCDRAFT_59250|Rho GTPase-activating protein 20	XP_009386067.1	1.24e-138	PREDICTED: squamosa promoter-binding-like protein 16 [Musa acuminata subsp. malaccensis]
miR156k_1	Maker00064385	0.5	NA	0.5	NA	Maker00064385	GO:0005634,GO:0003677,GO:0046872,	K13415|1|6e-20|96.7|mdm:103401427|protein brassinosteroid insensitive 1 [EC:2.7.10.1 2.7.11.1]!K20641|2|1e-11|71.6|cvr:CHLNCDRAFT_59250|Rho GTPase-activating protein 20	XP_009403551.1	1.04e-129	PREDICTED: squamosa promoter-binding-like protein 16 [Musa acuminata subsp. malaccensis]
miR156k_1	Maker00064398	0.5	NA	0.5	NA	Maker00064398	GO:0005634,GO:0003677,GO:0046872,	K13415|1|1e-14|80.9|mdm:103401427|protein brassinosteroid insensitive 1 [EC:2.7.10.1 2.7.11.1]!K20641|2|5e-06|53.9|cvr:CHLNCDRAFT_59250|Rho GTPase-activating protein 20	XP_009418579.1	0	PREDICTED: squamosa promoter-binding-like protein 12 [Musa acuminata subsp. malaccensis]
miR156k_1	Maker00064693	3.5	NA	2.5	NA	Maker00064693	-	-	-	-	-
miR156k_1	Maker00069866	3	NA	2.5	NA	Maker00069866	GO:0005634,GO:0005634,GO:0003677,GO:0003677,GO:0006355,GO:0006351,GO:0006355,GO:0006351,	K14491|1|3e-13|76.3|psom:113360003|two-component response regulator ARR-B family	XP_009407424.2	2.95e-137	PREDICTED: myb family transcription factor EFM-like [Musa acuminata subsp. malaccensis]
miR156k_1	Maker00008769	0.5	NA	0.5	NA	Maker00008769	-	K13415|1|3e-21|100|mdm:103401427|protein brassinosteroid insensitive 1 [EC:2.7.10.1 2.7.11.1]!K20641|2|2e-09|64.7|cvr:CHLNCDRAFT_59250|Rho GTPase-activating protein 20	XP_009410639.1	4.76e-144	PREDICTED: squamosa promoter-binding-like protein 16 [Musa acuminata subsp. malaccensis]
miR156k_1	Maker00010671	0.5	NA	0.5	NA	Maker00010671	-	K13415|1|1e-19|97.1|mdm:103401427|protein brassinosteroid insensitive 1 [EC:2.7.10.1 2.7.11.1]!K20641|2|1e-11|72.0|cvr:CHLNCDRAFT_59250|Rho GTPase-activating protein 20	XP_009410639.1	5.76e-154	PREDICTED: squamosa promoter-binding-like protein 16 [Musa acuminata subsp. malaccensis]
miR156k_1	Maker00022469	0.5	NA	0.5	NA	Maker00022469	-	K13415|1|3e-19|93.6|mdm:103401427|protein brassinosteroid insensitive 1 [EC:2.7.10.1 2.7.11.1]!K20641|2|1e-13|77.0|cvr:CHLNCDRAFT_59250|Rho GTPase-activating protein 20	XP_009405686.1	3.45e-114	PREDICTED: squamosa promoter-binding-like protein 14 [Musa acuminata subsp. malaccensis]
miR156k_1	Maker00023004	1.5	NA	1.5	NA	Maker00023004	GO:0005634,GO:0005634,GO:0003677,GO:0046872,GO:0003677,GO:0046872,	K13415|1|9e-12|72.0|mdm:103401427|protein brassinosteroid insensitive 1 [EC:2.7.10.1 2.7.11.1]!K20641|2|2e-06|55.1|cvr:CHLNCDRAFT_59250|Rho GTPase-activating protein 20	XP_009401474.1	5.78e-98	PREDICTED: squamosa promoter-binding-like protein 12 isoform X2 [Musa acuminata subsp. malaccensis]
miR156k_1	Maker00025444	1.5	NA	1	NA	Maker00025444	GO:0005634,GO:0005634,GO:0003677,GO:0046872,GO:0003677,GO:0046872,	K13415|1|9e-20|98.2|mdm:103401427|protein brassinosteroid insensitive 1 [EC:2.7.10.1 2.7.11.1]!K20641|2|6e-09|63.5|cvr:CHLNCDRAFT_59250|Rho GTPase-activating protein 20	XP_009419993.1	2.2e-123	PREDICTED: squamosa promoter-binding-like protein 12 [Musa acuminata subsp. malaccensis]
miR156k_1	Maker00027061	0.5	NA	0.5	NA	Maker00027061	GO:0005634,GO:0003677,GO:0046872,	K13415|1|6e-20|97.1|mdm:103401427|protein brassinosteroid insensitive 1 [EC:2.7.10.1 2.7.11.1]!K20641|2|7e-12|72.4|cvr:CHLNCDRAFT_59250|Rho GTPase-activating protein 20	XP_009403551.1	1.66e-99	PREDICTED: squamosa promoter-binding-like protein 16 [Musa acuminata subsp. malaccensis]
miR156k_1	Maker00031959	0.5	NA	0.5	NA	Maker00031959	GO:0005634,GO:0003677,GO:0046872,	K13415|1|3e-20|96.7|mdm:103401427|protein brassinosteroid insensitive 1 [EC:2.7.10.1 2.7.11.1]!K20641|2|2e-14|79.3|cvr:CHLNCDRAFT_59250|Rho GTPase-activating protein 20	XP_009415427.1	5.17e-151	PREDICTED: squamosa promoter-binding-like protein 14 isoform X2 [Musa acuminata subsp. malaccensis]
miR156k_1	Maker00040834	0.5	NA	0.5	NA	Maker00040834	GO:0005634,GO:0003677,GO:0046872,	-	XP_009415427.1	3.09e-109	PREDICTED: squamosa promoter-binding-like protein 14 isoform X2 [Musa acuminata subsp. malaccensis]
miR156k_1	Maker00044264	0.5	NA	0.5	NA	Maker00044264	-	K13415|1|5e-19|94.4|mdm:103401427|protein brassinosteroid insensitive 1 [EC:2.7.10.1 2.7.11.1]!K20641|2|2e-11|70.9|cvr:CHLNCDRAFT_59250|Rho GTPase-activating protein 20	XP_009410639.1	4.14e-170	PREDICTED: squamosa promoter-binding-like protein 16 [Musa acuminata subsp. malaccensis]
miR156k_1	Maker00045051	0.5	NA	0.5	NA	Maker00045051	GO:0005634,GO:0003677,GO:0046872,	K13415|1|4e-19|96.3|mdm:103401427|protein brassinosteroid insensitive 1 [EC:2.7.10.1 2.7.11.1]!K05909|2|1e-12|75.5|ccaj:109812156|laccase [EC:1.10.3.2]!K20641|3|3e-11|71.2|cvr:CHLNCDRAFT_59250|Rho GTPase-activating protein 20!K15718|4|4e-10|67.4|mus:103989776|linoleate 9S-lipoxygenase [EC:1.13.11.58]	XP_009415922.1	4.35e-126	PREDICTED: squamosa promoter-binding-like protein 16 [Musa acuminata subsp. malaccensis]
miR156k_1	Maker00045502	0.5	NA	0.5	NA	Maker00045502	GO:0005634,GO:0003677,GO:0046872,	-	XP_009419166.1	4.24e-92	PREDICTED: squamosa promoter-binding-like protein 14 isoform X2 [Musa acuminata subsp. malaccensis]
miR156k_1	Maker00050747	0.5	NA	0.5	NA	Maker00050747	-	K13415|1|4e-22|103|mdm:103401427|protein brassinosteroid insensitive 1 [EC:2.7.10.1 2.7.11.1]!K20641|2|8e-12|72.4|cvr:CHLNCDRAFT_59250|Rho GTPase-activating protein 20	XP_009396218.1	1.92e-164	PREDICTED: squamosa promoter-binding-like protein 3 isoform X2 [Musa acuminata subsp. malaccensis]
miR156k_1	Maker00052423	0.5	NA	0.5	NA	Maker00052423	-	K13415|1|8e-18|89.7|mdm:103401427|protein brassinosteroid insensitive 1 [EC:2.7.10.1 2.7.11.1]!K20641|2|2e-13|76.6|cvr:CHLNCDRAFT_59250|Rho GTPase-activating protein 20	XP_009400684.1	1.81e-110	PREDICTED: squamosa promoter-binding-like protein 7 [Musa acuminata subsp. malaccensis]
miR156k_1	Maker00060741	0.5	NA	0.5	NA	Maker00060741	GO:0005634,GO:0005634,GO:0003677,GO:0046872,GO:0003677,GO:0046872,	K13415|1|1e-20|98.6|mdm:103401427|protein brassinosteroid insensitive 1 [EC:2.7.10.1 2.7.11.1]!K20641|2|4e-12|72.4|cvr:CHLNCDRAFT_59250|Rho GTPase-activating protein 20	XP_009386067.1	1.24e-138	PREDICTED: squamosa promoter-binding-like protein 16 [Musa acuminata subsp. malaccensis]
miR156k_1	Maker00064385	0.5	NA	0.5	NA	Maker00064385	GO:0005634,GO:0003677,GO:0046872,	K13415|1|6e-20|96.7|mdm:103401427|protein brassinosteroid insensitive 1 [EC:2.7.10.1 2.7.11.1]!K20641|2|1e-11|71.6|cvr:CHLNCDRAFT_59250|Rho GTPase-activating protein 20	XP_009403551.1	1.04e-129	PREDICTED: squamosa promoter-binding-like protein 16 [Musa acuminata subsp. malaccensis]
miR156k_1	Maker00064398	0.5	NA	0.5	NA	Maker00064398	GO:0005634,GO:0003677,GO:0046872,	K13415|1|1e-14|80.9|mdm:103401427|protein brassinosteroid insensitive 1 [EC:2.7.10.1 2.7.11.1]!K20641|2|5e-06|53.9|cvr:CHLNCDRAFT_59250|Rho GTPase-activating protein 20	XP_009418579.1	0	PREDICTED: squamosa promoter-binding-like protein 12 [Musa acuminata subsp. malaccensis]
miR156k_1	Maker00008769	0.5	NA	0.5	NA	Maker00008769	-	K13415|1|3e-21|100|mdm:103401427|protein brassinosteroid insensitive 1 [EC:2.7.10.1 2.7.11.1]!K20641|2|2e-09|64.7|cvr:CHLNCDRAFT_59250|Rho GTPase-activating protein 20	XP_009410639.1	4.76e-144	PREDICTED: squamosa promoter-binding-like protein 16 [Musa acuminata subsp. malaccensis]
miR156k_1	Maker00010413	NA	NA	2.5	NA	Maker00010413	-	K03294|1|0.0|915|jre:109010521|basic amino acid/polyamine antiporter, APA family!K13865|2|0.0|903|pda:103715964|solute carrier family 7 (cationic amino acid transporter), member 3	XP_009409403.1	0	PREDICTED: cationic amino acid transporter 5-like [Musa acuminata subsp. malaccensis]
miR156k_1	Maker00010671	0.5	NA	0.5	NA	Maker00010671	-	K13415|1|1e-19|97.1|mdm:103401427|protein brassinosteroid insensitive 1 [EC:2.7.10.1 2.7.11.1]!K20641|2|1e-11|72.0|cvr:CHLNCDRAFT_59250|Rho GTPase-activating protein 20	XP_009410639.1	5.76e-154	PREDICTED: squamosa promoter-binding-like protein 16 [Musa acuminata subsp. malaccensis]
miR156k_1	Maker00022469	0.5	NA	0.5	NA	Maker00022469	-	K13415|1|3e-19|93.6|mdm:103401427|protein brassinosteroid insensitive 1 [EC:2.7.10.1 2.7.11.1]!K20641|2|1e-13|77.0|cvr:CHLNCDRAFT_59250|Rho GTPase-activating protein 20	XP_009405686.1	3.45e-114	PREDICTED: squamosa promoter-binding-like protein 14 [Musa acuminata subsp. malaccensis]
miR156k_1	Maker00023004	1.5	NA	1.5	NA	Maker00023004	GO:0005634,GO:0005634,GO:0003677,GO:0046872,GO:0003677,GO:0046872,	K13415|1|9e-12|72.0|mdm:103401427|protein brassinosteroid insensitive 1 [EC:2.7.10.1 2.7.11.1]!K20641|2|2e-06|55.1|cvr:CHLNCDRAFT_59250|Rho GTPase-activating protein 20	XP_009401474.1	5.78e-98	PREDICTED: squamosa promoter-binding-like protein 12 isoform X2 [Musa acuminata subsp. malaccensis]
miR156k_1	Maker00025444	1.5	NA	1	NA	Maker00025444	GO:0005634,GO:0005634,GO:0003677,GO:0046872,GO:0003677,GO:0046872,	K13415|1|9e-20|98.2|mdm:103401427|protein brassinosteroid insensitive 1 [EC:2.7.10.1 2.7.11.1]!K20641|2|6e-09|63.5|cvr:CHLNCDRAFT_59250|Rho GTPase-activating protein 20	XP_009419993.1	2.2e-123	PREDICTED: squamosa promoter-binding-like protein 12 [Musa acuminata subsp. malaccensis]
miR156k_1	Maker00027061	0.5	NA	0.5	NA	Maker00027061	GO:0005634,GO:0003677,GO:0046872,	K13415|1|6e-20|97.1|mdm:103401427|protein brassinosteroid insensitive 1 [EC:2.7.10.1 2.7.11.1]!K20641|2|7e-12|72.4|cvr:CHLNCDRAFT_59250|Rho GTPase-activating protein 20	XP_009403551.1	1.66e-99	PREDICTED: squamosa promoter-binding-like protein 16 [Musa acuminata subsp. malaccensis]
miR156k_1	Maker00031959	0.5	NA	0.5	NA	Maker00031959	GO:0005634,GO:0003677,GO:0046872,	K13415|1|3e-20|96.7|mdm:103401427|protein brassinosteroid insensitive 1 [EC:2.7.10.1 2.7.11.1]!K20641|2|2e-14|79.3|cvr:CHLNCDRAFT_59250|Rho GTPase-activating protein 20	XP_009415427.1	5.17e-151	PREDICTED: squamosa promoter-binding-like protein 14 isoform X2 [Musa acuminata subsp. malaccensis]
miR156k_1	Maker00040834	0.5	NA	0.5	NA	Maker00040834	GO:0005634,GO:0003677,GO:0046872,	-	XP_009415427.1	3.09e-109	PREDICTED: squamosa promoter-binding-like protein 14 isoform X2 [Musa acuminata subsp. malaccensis]
miR156k_1	Maker00044264	0.5	NA	0.5	NA	Maker00044264	-	K13415|1|5e-19|94.4|mdm:103401427|protein brassinosteroid insensitive 1 [EC:2.7.10.1 2.7.11.1]!K20641|2|2e-11|70.9|cvr:CHLNCDRAFT_59250|Rho GTPase-activating protein 20	XP_009410639.1	4.14e-170	PREDICTED: squamosa promoter-binding-like protein 16 [Musa acuminata subsp. malaccensis]
miR156k_1	Maker00045051	0.5	NA	0.5	NA	Maker00045051	GO:0005634,GO:0003677,GO:0046872,	K13415|1|4e-19|96.3|mdm:103401427|protein brassinosteroid insensitive 1 [EC:2.7.10.1 2.7.11.1]!K05909|2|1e-12|75.5|ccaj:109812156|laccase [EC:1.10.3.2]!K20641|3|3e-11|71.2|cvr:CHLNCDRAFT_59250|Rho GTPase-activating protein 20!K15718|4|4e-10|67.4|mus:103989776|linoleate 9S-lipoxygenase [EC:1.13.11.58]	XP_009415922.1	4.35e-126	PREDICTED: squamosa promoter-binding-like protein 16 [Musa acuminata subsp. malaccensis]
miR156k_1	Maker00045502	0.5	NA	0.5	NA	Maker00045502	GO:0005634,GO:0003677,GO:0046872,	-	XP_009419166.1	4.24e-92	PREDICTED: squamosa promoter-binding-like protein 14 isoform X2 [Musa acuminata subsp. malaccensis]
miR156k_1	Maker00050747	0.5	NA	0.5	NA	Maker00050747	-	K13415|1|4e-22|103|mdm:103401427|protein brassinosteroid insensitive 1 [EC:2.7.10.1 2.7.11.1]!K20641|2|8e-12|72.4|cvr:CHLNCDRAFT_59250|Rho GTPase-activating protein 20	XP_009396218.1	1.92e-164	PREDICTED: squamosa promoter-binding-like protein 3 isoform X2 [Musa acuminata subsp. malaccensis]
miR156k_1	Maker00052423	0.5	NA	0.5	NA	Maker00052423	-	K13415|1|8e-18|89.7|mdm:103401427|protein brassinosteroid insensitive 1 [EC:2.7.10.1 2.7.11.1]!K20641|2|2e-13|76.6|cvr:CHLNCDRAFT_59250|Rho GTPase-activating protein 20	XP_009400684.1	1.81e-110	PREDICTED: squamosa promoter-binding-like protein 7 [Musa acuminata subsp. malaccensis]
miR156k_1	Maker00060741	0.5	NA	0.5	NA	Maker00060741	GO:0005634,GO:0005634,GO:0003677,GO:0046872,GO:0003677,GO:0046872,	K13415|1|1e-20|98.6|mdm:103401427|protein brassinosteroid insensitive 1 [EC:2.7.10.1 2.7.11.1]!K20641|2|4e-12|72.4|cvr:CHLNCDRAFT_59250|Rho GTPase-activating protein 20	XP_009386067.1	1.24e-138	PREDICTED: squamosa promoter-binding-like protein 16 [Musa acuminata subsp. malaccensis]
miR156k_1	Maker00064385	0.5	NA	0.5	NA	Maker00064385	GO:0005634,GO:0003677,GO:0046872,	K13415|1|6e-20|96.7|mdm:103401427|protein brassinosteroid insensitive 1 [EC:2.7.10.1 2.7.11.1]!K20641|2|1e-11|71.6|cvr:CHLNCDRAFT_59250|Rho GTPase-activating protein 20	XP_009403551.1	1.04e-129	PREDICTED: squamosa promoter-binding-like protein 16 [Musa acuminata subsp. malaccensis]
miR156k_1	Maker00064398	0.5	NA	0.5	NA	Maker00064398	GO:0005634,GO:0003677,GO:0046872,	K13415|1|1e-14|80.9|mdm:103401427|protein brassinosteroid insensitive 1 [EC:2.7.10.1 2.7.11.1]!K20641|2|5e-06|53.9|cvr:CHLNCDRAFT_59250|Rho GTPase-activating protein 20	XP_009418579.1	0	PREDICTED: squamosa promoter-binding-like protein 12 [Musa acuminata subsp. malaccensis]
miR156k_1	Maker00008769	0.5	NA	0.5	NA	Maker00008769	-	K13415|1|3e-21|100|mdm:103401427|protein brassinosteroid insensitive 1 [EC:2.7.10.1 2.7.11.1]!K20641|2|2e-09|64.7|cvr:CHLNCDRAFT_59250|Rho GTPase-activating protein 20	XP_009410639.1	4.76e-144	PREDICTED: squamosa promoter-binding-like protein 16 [Musa acuminata subsp. malaccensis]
miR156k_1	Maker00010671	0.5	NA	0.5	NA	Maker00010671	-	K13415|1|1e-19|97.1|mdm:103401427|protein brassinosteroid insensitive 1 [EC:2.7.10.1 2.7.11.1]!K20641|2|1e-11|72.0|cvr:CHLNCDRAFT_59250|Rho GTPase-activating protein 20	XP_009410639.1	5.76e-154	PREDICTED: squamosa promoter-binding-like protein 16 [Musa acuminata subsp. malaccensis]
miR156k_1	Maker00022469	0.5	NA	0.5	NA	Maker00022469	-	K13415|1|3e-19|93.6|mdm:103401427|protein brassinosteroid insensitive 1 [EC:2.7.10.1 2.7.11.1]!K20641|2|1e-13|77.0|cvr:CHLNCDRAFT_59250|Rho GTPase-activating protein 20	XP_009405686.1	3.45e-114	PREDICTED: squamosa promoter-binding-like protein 14 [Musa acuminata subsp. malaccensis]
miR156k_1	Maker00025444	1.5	NA	1	NA	Maker00025444	GO:0005634,GO:0005634,GO:0003677,GO:0046872,GO:0003677,GO:0046872,	K13415|1|9e-20|98.2|mdm:103401427|protein brassinosteroid insensitive 1 [EC:2.7.10.1 2.7.11.1]!K20641|2|6e-09|63.5|cvr:CHLNCDRAFT_59250|Rho GTPase-activating protein 20	XP_009419993.1	2.2e-123	PREDICTED: squamosa promoter-binding-like protein 12 [Musa acuminata subsp. malaccensis]
miR156k_1	Maker00027061	0.5	NA	0.5	NA	Maker00027061	GO:0005634,GO:0003677,GO:0046872,	K13415|1|6e-20|97.1|mdm:103401427|protein brassinosteroid insensitive 1 [EC:2.7.10.1 2.7.11.1]!K20641|2|7e-12|72.4|cvr:CHLNCDRAFT_59250|Rho GTPase-activating protein 20	XP_009403551.1	1.66e-99	PREDICTED: squamosa promoter-binding-like protein 16 [Musa acuminata subsp. malaccensis]
miR156k_1	Maker00031959	0.5	NA	0.5	NA	Maker00031959	GO:0005634,GO:0003677,GO:0046872,	K13415|1|3e-20|96.7|mdm:103401427|protein brassinosteroid insensitive 1 [EC:2.7.10.1 2.7.11.1]!K20641|2|2e-14|79.3|cvr:CHLNCDRAFT_59250|Rho GTPase-activating protein 20	XP_009415427.1	5.17e-151	PREDICTED: squamosa promoter-binding-like protein 14 isoform X2 [Musa acuminata subsp. malaccensis]
miR156k_1	Maker00040834	0.5	NA	0.5	NA	Maker00040834	GO:0005634,GO:0003677,GO:0046872,	-	XP_009415427.1	3.09e-109	PREDICTED: squamosa promoter-binding-like protein 14 isoform X2 [Musa acuminata subsp. malaccensis]
miR156k_1	Maker00044264	0.5	NA	0.5	NA	Maker00044264	-	K13415|1|5e-19|94.4|mdm:103401427|protein brassinosteroid insensitive 1 [EC:2.7.10.1 2.7.11.1]!K20641|2|2e-11|70.9|cvr:CHLNCDRAFT_59250|Rho GTPase-activating protein 20	XP_009410639.1	4.14e-170	PREDICTED: squamosa promoter-binding-like protein 16 [Musa acuminata subsp. malaccensis]
miR156k_1	Maker00045051	0.5	NA	0.5	NA	Maker00045051	GO:0005634,GO:0003677,GO:0046872,	K13415|1|4e-19|96.3|mdm:103401427|protein brassinosteroid insensitive 1 [EC:2.7.10.1 2.7.11.1]!K05909|2|1e-12|75.5|ccaj:109812156|laccase [EC:1.10.3.2]!K20641|3|3e-11|71.2|cvr:CHLNCDRAFT_59250|Rho GTPase-activating protein 20!K15718|4|4e-10|67.4|mus:103989776|linoleate 9S-lipoxygenase [EC:1.13.11.58]	XP_009415922.1	4.35e-126	PREDICTED: squamosa promoter-binding-like protein 16 [Musa acuminata subsp. malaccensis]
miR156k_1	Maker00045502	0.5	NA	0.5	NA	Maker00045502	GO:0005634,GO:0003677,GO:0046872,	-	XP_009419166.1	4.24e-92	PREDICTED: squamosa promoter-binding-like protein 14 isoform X2 [Musa acuminata subsp. malaccensis]
miR156k_1	Maker00050747	0.5	NA	0.5	NA	Maker00050747	-	K13415|1|4e-22|103|mdm:103401427|protein brassinosteroid insensitive 1 [EC:2.7.10.1 2.7.11.1]!K20641|2|8e-12|72.4|cvr:CHLNCDRAFT_59250|Rho GTPase-activating protein 20	XP_009396218.1	1.92e-164	PREDICTED: squamosa promoter-binding-like protein 3 isoform X2 [Musa acuminata subsp. malaccensis]
miR156k_1	Maker00052423	0.5	NA	0.5	NA	Maker00052423	-	K13415|1|8e-18|89.7|mdm:103401427|protein brassinosteroid insensitive 1 [EC:2.7.10.1 2.7.11.1]!K20641|2|2e-13|76.6|cvr:CHLNCDRAFT_59250|Rho GTPase-activating protein 20	XP_009400684.1	1.81e-110	PREDICTED: squamosa promoter-binding-like protein 7 [Musa acuminata subsp. malaccensis]
miR156k_1	Maker00060741	0.5	NA	0.5	NA	Maker00060741	GO:0005634,GO:0005634,GO:0003677,GO:0046872,GO:0003677,GO:0046872,	K13415|1|1e-20|98.6|mdm:103401427|protein brassinosteroid insensitive 1 [EC:2.7.10.1 2.7.11.1]!K20641|2|4e-12|72.4|cvr:CHLNCDRAFT_59250|Rho GTPase-activating protein 20	XP_009386067.1	1.24e-138	PREDICTED: squamosa promoter-binding-like protein 16 [Musa acuminata subsp. malaccensis]
miR156k_1	Maker00064385	0.5	NA	0.5	NA	Maker00064385	GO:0005634,GO:0003677,GO:0046872,	K13415|1|6e-20|96.7|mdm:103401427|protein brassinosteroid insensitive 1 [EC:2.7.10.1 2.7.11.1]!K20641|2|1e-11|71.6|cvr:CHLNCDRAFT_59250|Rho GTPase-activating protein 20	XP_009403551.1	1.04e-129	PREDICTED: squamosa promoter-binding-like protein 16 [Musa acuminata subsp. malaccensis]
miR156k_1	Maker00064398	0.5	NA	0.5	NA	Maker00064398	GO:0005634,GO:0003677,GO:0046872,	K13415|1|1e-14|80.9|mdm:103401427|protein brassinosteroid insensitive 1 [EC:2.7.10.1 2.7.11.1]!K20641|2|5e-06|53.9|cvr:CHLNCDRAFT_59250|Rho GTPase-activating protein 20	XP_009418579.1	0	PREDICTED: squamosa promoter-binding-like protein 12 [Musa acuminata subsp. malaccensis]
miR156k_2	Maker00008769	2	NA	1.5	NA	Maker00008769	-	K13415|1|3e-21|100|mdm:103401427|protein brassinosteroid insensitive 1 [EC:2.7.10.1 2.7.11.1]!K20641|2|2e-09|64.7|cvr:CHLNCDRAFT_59250|Rho GTPase-activating protein 20	XP_009410639.1	4.76e-144	PREDICTED: squamosa promoter-binding-like protein 16 [Musa acuminata subsp. malaccensis]
miR156k_2	Maker00010671	2	NA	1.5	NA	Maker00010671	-	K13415|1|1e-19|97.1|mdm:103401427|protein brassinosteroid insensitive 1 [EC:2.7.10.1 2.7.11.1]!K20641|2|1e-11|72.0|cvr:CHLNCDRAFT_59250|Rho GTPase-activating protein 20	XP_009410639.1	5.76e-154	PREDICTED: squamosa promoter-binding-like protein 16 [Musa acuminata subsp. malaccensis]
miR156k_2	Maker00011632	4	NA	NA	NA	Maker00011632	-	-	-	-	-
miR156k_2	Maker00022469	2	NA	1.5	NA	Maker00022469	-	K13415|1|3e-19|93.6|mdm:103401427|protein brassinosteroid insensitive 1 [EC:2.7.10.1 2.7.11.1]!K20641|2|1e-13|77.0|cvr:CHLNCDRAFT_59250|Rho GTPase-activating protein 20	XP_009405686.1	3.45e-114	PREDICTED: squamosa promoter-binding-like protein 14 [Musa acuminata subsp. malaccensis]
miR156k_2	Maker00023004	0.5	NA	0.5	NA	Maker00023004	GO:0005634,GO:0005634,GO:0003677,GO:0046872,GO:0003677,GO:0046872,	K13415|1|9e-12|72.0|mdm:103401427|protein brassinosteroid insensitive 1 [EC:2.7.10.1 2.7.11.1]!K20641|2|2e-06|55.1|cvr:CHLNCDRAFT_59250|Rho GTPase-activating protein 20	XP_009401474.1	5.78e-98	PREDICTED: squamosa promoter-binding-like protein 12 isoform X2 [Musa acuminata subsp. malaccensis]
miR156k_2	Maker00025444	2	NA	1.5	NA	Maker00025444	GO:0005634,GO:0005634,GO:0003677,GO:0046872,GO:0003677,GO:0046872,	K13415|1|9e-20|98.2|mdm:103401427|protein brassinosteroid insensitive 1 [EC:2.7.10.1 2.7.11.1]!K20641|2|6e-09|63.5|cvr:CHLNCDRAFT_59250|Rho GTPase-activating protein 20	XP_009419993.1	2.2e-123	PREDICTED: squamosa promoter-binding-like protein 12 [Musa acuminata subsp. malaccensis]
miR156k_2	Maker00027061	1.5	NA	1.2	NA	Maker00027061	GO:0005634,GO:0003677,GO:0046872,	K13415|1|6e-20|97.1|mdm:103401427|protein brassinosteroid insensitive 1 [EC:2.7.10.1 2.7.11.1]!K20641|2|7e-12|72.4|cvr:CHLNCDRAFT_59250|Rho GTPase-activating protein 20	XP_009403551.1	1.66e-99	PREDICTED: squamosa promoter-binding-like protein 16 [Musa acuminata subsp. malaccensis]
miR156k_2	Maker00031959	1	NA	1	NA	Maker00031959	GO:0005634,GO:0003677,GO:0046872,	K13415|1|3e-20|96.7|mdm:103401427|protein brassinosteroid insensitive 1 [EC:2.7.10.1 2.7.11.1]!K20641|2|2e-14|79.3|cvr:CHLNCDRAFT_59250|Rho GTPase-activating protein 20	XP_009415427.1	5.17e-151	PREDICTED: squamosa promoter-binding-like protein 14 isoform X2 [Musa acuminata subsp. malaccensis]
miR156k_2	Maker00040834	1	NA	1	NA	Maker00040834	GO:0005634,GO:0003677,GO:0046872,	-	XP_009415427.1	3.09e-109	PREDICTED: squamosa promoter-binding-like protein 14 isoform X2 [Musa acuminata subsp. malaccensis]
miR156k_2	Maker00044264	2	NA	1.5	NA	Maker00044264	-	K13415|1|5e-19|94.4|mdm:103401427|protein brassinosteroid insensitive 1 [EC:2.7.10.1 2.7.11.1]!K20641|2|2e-11|70.9|cvr:CHLNCDRAFT_59250|Rho GTPase-activating protein 20	XP_009410639.1	4.14e-170	PREDICTED: squamosa promoter-binding-like protein 16 [Musa acuminata subsp. malaccensis]
miR156k_2	Maker00045051	2	NA	1.5	NA	Maker00045051	GO:0005634,GO:0003677,GO:0046872,	K13415|1|4e-19|96.3|mdm:103401427|protein brassinosteroid insensitive 1 [EC:2.7.10.1 2.7.11.1]!K05909|2|1e-12|75.5|ccaj:109812156|laccase [EC:1.10.3.2]!K20641|3|3e-11|71.2|cvr:CHLNCDRAFT_59250|Rho GTPase-activating protein 20!K15718|4|4e-10|67.4|mus:103989776|linoleate 9S-lipoxygenase [EC:1.13.11.58]	XP_009415922.1	4.35e-126	PREDICTED: squamosa promoter-binding-like protein 16 [Musa acuminata subsp. malaccensis]
miR156k_2	Maker00045502	1	NA	1	NA	Maker00045502	GO:0005634,GO:0003677,GO:0046872,	-	XP_009419166.1	4.24e-92	PREDICTED: squamosa promoter-binding-like protein 14 isoform X2 [Musa acuminata subsp. malaccensis]
miR156k_2	Maker00050747	1.5	NA	1.2	NA	Maker00050747	-	K13415|1|4e-22|103|mdm:103401427|protein brassinosteroid insensitive 1 [EC:2.7.10.1 2.7.11.1]!K20641|2|8e-12|72.4|cvr:CHLNCDRAFT_59250|Rho GTPase-activating protein 20	XP_009396218.1	1.92e-164	PREDICTED: squamosa promoter-binding-like protein 3 isoform X2 [Musa acuminata subsp. malaccensis]
miR156k_2	Maker00052423	2	NA	1.5	NA	Maker00052423	-	K13415|1|8e-18|89.7|mdm:103401427|protein brassinosteroid insensitive 1 [EC:2.7.10.1 2.7.11.1]!K20641|2|2e-13|76.6|cvr:CHLNCDRAFT_59250|Rho GTPase-activating protein 20	XP_009400684.1	1.81e-110	PREDICTED: squamosa promoter-binding-like protein 7 [Musa acuminata subsp. malaccensis]
miR156k_2	Maker00060741	2	NA	1.5	NA	Maker00060741	GO:0005634,GO:0005634,GO:0003677,GO:0046872,GO:0003677,GO:0046872,	K13415|1|1e-20|98.6|mdm:103401427|protein brassinosteroid insensitive 1 [EC:2.7.10.1 2.7.11.1]!K20641|2|4e-12|72.4|cvr:CHLNCDRAFT_59250|Rho GTPase-activating protein 20	XP_009386067.1	1.24e-138	PREDICTED: squamosa promoter-binding-like protein 16 [Musa acuminata subsp. malaccensis]
miR156k_2	Maker00064385	2	NA	1.5	NA	Maker00064385	GO:0005634,GO:0003677,GO:0046872,	K13415|1|6e-20|96.7|mdm:103401427|protein brassinosteroid insensitive 1 [EC:2.7.10.1 2.7.11.1]!K20641|2|1e-11|71.6|cvr:CHLNCDRAFT_59250|Rho GTPase-activating protein 20	XP_009403551.1	1.04e-129	PREDICTED: squamosa promoter-binding-like protein 16 [Musa acuminata subsp. malaccensis]
miR156k_2	Maker00064398	1	NA	1	NA	Maker00064398	GO:0005634,GO:0003677,GO:0046872,	K13415|1|1e-14|80.9|mdm:103401427|protein brassinosteroid insensitive 1 [EC:2.7.10.1 2.7.11.1]!K20641|2|5e-06|53.9|cvr:CHLNCDRAFT_59250|Rho GTPase-activating protein 20	XP_009418579.1	0	PREDICTED: squamosa promoter-binding-like protein 12 [Musa acuminata subsp. malaccensis]
miR156k_2	Maker00008769	2	NA	1.5	NA	Maker00008769	-	K13415|1|3e-21|100|mdm:103401427|protein brassinosteroid insensitive 1 [EC:2.7.10.1 2.7.11.1]!K20641|2|2e-09|64.7|cvr:CHLNCDRAFT_59250|Rho GTPase-activating protein 20	XP_009410639.1	4.76e-144	PREDICTED: squamosa promoter-binding-like protein 16 [Musa acuminata subsp. malaccensis]
miR156k_2	Maker00010671	2	NA	1.5	NA	Maker00010671	-	K13415|1|1e-19|97.1|mdm:103401427|protein brassinosteroid insensitive 1 [EC:2.7.10.1 2.7.11.1]!K20641|2|1e-11|72.0|cvr:CHLNCDRAFT_59250|Rho GTPase-activating protein 20	XP_009410639.1	5.76e-154	PREDICTED: squamosa promoter-binding-like protein 16 [Musa acuminata subsp. malaccensis]
miR156k_2	Maker00011632	4	NA	NA	NA	Maker00011632	-	-	-	-	-
miR156k_2	Maker00022469	2	NA	1.5	NA	Maker00022469	-	K13415|1|3e-19|93.6|mdm:103401427|protein brassinosteroid insensitive 1 [EC:2.7.10.1 2.7.11.1]!K20641|2|1e-13|77.0|cvr:CHLNCDRAFT_59250|Rho GTPase-activating protein 20	XP_009405686.1	3.45e-114	PREDICTED: squamosa promoter-binding-like protein 14 [Musa acuminata subsp. malaccensis]
miR156k_2	Maker00023004	0.5	NA	0.5	NA	Maker00023004	GO:0005634,GO:0005634,GO:0003677,GO:0046872,GO:0003677,GO:0046872,	K13415|1|9e-12|72.0|mdm:103401427|protein brassinosteroid insensitive 1 [EC:2.7.10.1 2.7.11.1]!K20641|2|2e-06|55.1|cvr:CHLNCDRAFT_59250|Rho GTPase-activating protein 20	XP_009401474.1	5.78e-98	PREDICTED: squamosa promoter-binding-like protein 12 isoform X2 [Musa acuminata subsp. malaccensis]
miR156k_2	Maker00025444	2	NA	1.5	NA	Maker00025444	GO:0005634,GO:0005634,GO:0003677,GO:0046872,GO:0003677,GO:0046872,	K13415|1|9e-20|98.2|mdm:103401427|protein brassinosteroid insensitive 1 [EC:2.7.10.1 2.7.11.1]!K20641|2|6e-09|63.5|cvr:CHLNCDRAFT_59250|Rho GTPase-activating protein 20	XP_009419993.1	2.2e-123	PREDICTED: squamosa promoter-binding-like protein 12 [Musa acuminata subsp. malaccensis]
miR156k_2	Maker00027061	1.5	NA	1.2	NA	Maker00027061	GO:0005634,GO:0003677,GO:0046872,	K13415|1|6e-20|97.1|mdm:103401427|protein brassinosteroid insensitive 1 [EC:2.7.10.1 2.7.11.1]!K20641|2|7e-12|72.4|cvr:CHLNCDRAFT_59250|Rho GTPase-activating protein 20	XP_009403551.1	1.66e-99	PREDICTED: squamosa promoter-binding-like protein 16 [Musa acuminata subsp. malaccensis]
miR156k_2	Maker00031959	1	NA	1	NA	Maker00031959	GO:0005634,GO:0003677,GO:0046872,	K13415|1|3e-20|96.7|mdm:103401427|protein brassinosteroid insensitive 1 [EC:2.7.10.1 2.7.11.1]!K20641|2|2e-14|79.3|cvr:CHLNCDRAFT_59250|Rho GTPase-activating protein 20	XP_009415427.1	5.17e-151	PREDICTED: squamosa promoter-binding-like protein 14 isoform X2 [Musa acuminata subsp. malaccensis]
miR156k_2	Maker00038869	3	NA	2	NA	Maker00038869	-	K13648|1|0.0|934|mus:103999557|alpha-1,4-galacturonosyltransferase [EC:2.4.1.43]	XP_009419615.1	0	PREDICTED: probable galacturonosyltransferase 10 [Musa acuminata subsp. malaccensis]
miR156k_2	Maker00040834	1	NA	1	NA	Maker00040834	GO:0005634,GO:0003677,GO:0046872,	-	XP_009415427.1	3.09e-109	PREDICTED: squamosa promoter-binding-like protein 14 isoform X2 [Musa acuminata subsp. malaccensis]
miR156k_2	Maker00042782	NA	NA	2.2	NA	Maker00042782	GO:0046872,	K18753|1|2e-09|63.2|dct:110100638|butyrate response factor	XP_018678075.1	3.09e-55	PREDICTED: tristetraprolin-like [Musa acuminata subsp. malaccensis]
miR156k_2	Maker00044264	2	NA	1.5	NA	Maker00044264	-	K13415|1|5e-19|94.4|mdm:103401427|protein brassinosteroid insensitive 1 [EC:2.7.10.1 2.7.11.1]!K20641|2|2e-11|70.9|cvr:CHLNCDRAFT_59250|Rho GTPase-activating protein 20	XP_009410639.1	4.14e-170	PREDICTED: squamosa promoter-binding-like protein 16 [Musa acuminata subsp. malaccensis]
miR156k_2	Maker00045051	2	NA	1.5	NA	Maker00045051	GO:0005634,GO:0003677,GO:0046872,	K13415|1|4e-19|96.3|mdm:103401427|protein brassinosteroid insensitive 1 [EC:2.7.10.1 2.7.11.1]!K05909|2|1e-12|75.5|ccaj:109812156|laccase [EC:1.10.3.2]!K20641|3|3e-11|71.2|cvr:CHLNCDRAFT_59250|Rho GTPase-activating protein 20!K15718|4|4e-10|67.4|mus:103989776|linoleate 9S-lipoxygenase [EC:1.13.11.58]	XP_009415922.1	4.35e-126	PREDICTED: squamosa promoter-binding-like protein 16 [Musa acuminata subsp. malaccensis]
miR156k_2	Maker00045382	NA	NA	2.2	NA	Maker00045382	GO:0046872,	K18753|1|2e-08|60.5|dct:110100638|butyrate response factor	XP_018678075.1	8.27e-52	PREDICTED: tristetraprolin-like [Musa acuminata subsp. malaccensis]
miR156k_2	Maker00045502	1	NA	1	NA	Maker00045502	GO:0005634,GO:0003677,GO:0046872,	-	XP_009419166.1	4.24e-92	PREDICTED: squamosa promoter-binding-like protein 14 isoform X2 [Musa acuminata subsp. malaccensis]
miR156k_2	Maker00050747	1.5	NA	1.2	NA	Maker00050747	-	K13415|1|4e-22|103|mdm:103401427|protein brassinosteroid insensitive 1 [EC:2.7.10.1 2.7.11.1]!K20641|2|8e-12|72.4|cvr:CHLNCDRAFT_59250|Rho GTPase-activating protein 20	XP_009396218.1	1.92e-164	PREDICTED: squamosa promoter-binding-like protein 3 isoform X2 [Musa acuminata subsp. malaccensis]
miR156k_2	Maker00052423	2	NA	1.5	NA	Maker00052423	-	K13415|1|8e-18|89.7|mdm:103401427|protein brassinosteroid insensitive 1 [EC:2.7.10.1 2.7.11.1]!K20641|2|2e-13|76.6|cvr:CHLNCDRAFT_59250|Rho GTPase-activating protein 20	XP_009400684.1	1.81e-110	PREDICTED: squamosa promoter-binding-like protein 7 [Musa acuminata subsp. malaccensis]
miR156k_2	Maker00060741	2	NA	1.5	NA	Maker00060741	GO:0005634,GO:0005634,GO:0003677,GO:0046872,GO:0003677,GO:0046872,	K13415|1|1e-20|98.6|mdm:103401427|protein brassinosteroid insensitive 1 [EC:2.7.10.1 2.7.11.1]!K20641|2|4e-12|72.4|cvr:CHLNCDRAFT_59250|Rho GTPase-activating protein 20	XP_009386067.1	1.24e-138	PREDICTED: squamosa promoter-binding-like protein 16 [Musa acuminata subsp. malaccensis]
miR156k_2	Maker00064385	2	NA	1.5	NA	Maker00064385	GO:0005634,GO:0003677,GO:0046872,	K13415|1|6e-20|96.7|mdm:103401427|protein brassinosteroid insensitive 1 [EC:2.7.10.1 2.7.11.1]!K20641|2|1e-11|71.6|cvr:CHLNCDRAFT_59250|Rho GTPase-activating protein 20	XP_009403551.1	1.04e-129	PREDICTED: squamosa promoter-binding-like protein 16 [Musa acuminata subsp. malaccensis]
miR156k_2	Maker00064398	1	NA	1	NA	Maker00064398	GO:0005634,GO:0003677,GO:0046872,	K13415|1|1e-14|80.9|mdm:103401427|protein brassinosteroid insensitive 1 [EC:2.7.10.1 2.7.11.1]!K20641|2|5e-06|53.9|cvr:CHLNCDRAFT_59250|Rho GTPase-activating protein 20	XP_009418579.1	0	PREDICTED: squamosa promoter-binding-like protein 12 [Musa acuminata subsp. malaccensis]
miR156k_2	Maker00008769	2	NA	1.5	NA	Maker00008769	-	K13415|1|3e-21|100|mdm:103401427|protein brassinosteroid insensitive 1 [EC:2.7.10.1 2.7.11.1]!K20641|2|2e-09|64.7|cvr:CHLNCDRAFT_59250|Rho GTPase-activating protein 20	XP_009410639.1	4.76e-144	PREDICTED: squamosa promoter-binding-like protein 16 [Musa acuminata subsp. malaccensis]
miR156k_2	Maker00010671	2	NA	1.5	NA	Maker00010671	-	K13415|1|1e-19|97.1|mdm:103401427|protein brassinosteroid insensitive 1 [EC:2.7.10.1 2.7.11.1]!K20641|2|1e-11|72.0|cvr:CHLNCDRAFT_59250|Rho GTPase-activating protein 20	XP_009410639.1	5.76e-154	PREDICTED: squamosa promoter-binding-like protein 16 [Musa acuminata subsp. malaccensis]
miR156k_2	Maker00011632	4	NA	NA	NA	Maker00011632	-	-	-	-	-
miR156k_2	Maker00022469	2	NA	1.5	NA	Maker00022469	-	K13415|1|3e-19|93.6|mdm:103401427|protein brassinosteroid insensitive 1 [EC:2.7.10.1 2.7.11.1]!K20641|2|1e-13|77.0|cvr:CHLNCDRAFT_59250|Rho GTPase-activating protein 20	XP_009405686.1	3.45e-114	PREDICTED: squamosa promoter-binding-like protein 14 [Musa acuminata subsp. malaccensis]
miR156k_2	Maker00023004	0.5	NA	0.5	NA	Maker00023004	GO:0005634,GO:0005634,GO:0003677,GO:0046872,GO:0003677,GO:0046872,	K13415|1|9e-12|72.0|mdm:103401427|protein brassinosteroid insensitive 1 [EC:2.7.10.1 2.7.11.1]!K20641|2|2e-06|55.1|cvr:CHLNCDRAFT_59250|Rho GTPase-activating protein 20	XP_009401474.1	5.78e-98	PREDICTED: squamosa promoter-binding-like protein 12 isoform X2 [Musa acuminata subsp. malaccensis]
miR156k_2	Maker00025444	2	NA	1.5	NA	Maker00025444	GO:0005634,GO:0005634,GO:0003677,GO:0046872,GO:0003677,GO:0046872,	K13415|1|9e-20|98.2|mdm:103401427|protein brassinosteroid insensitive 1 [EC:2.7.10.1 2.7.11.1]!K20641|2|6e-09|63.5|cvr:CHLNCDRAFT_59250|Rho GTPase-activating protein 20	XP_009419993.1	2.2e-123	PREDICTED: squamosa promoter-binding-like protein 12 [Musa acuminata subsp. malaccensis]
miR156k_2	Maker00027061	1.5	NA	1.2	NA	Maker00027061	GO:0005634,GO:0003677,GO:0046872,	K13415|1|6e-20|97.1|mdm:103401427|protein brassinosteroid insensitive 1 [EC:2.7.10.1 2.7.11.1]!K20641|2|7e-12|72.4|cvr:CHLNCDRAFT_59250|Rho GTPase-activating protein 20	XP_009403551.1	1.66e-99	PREDICTED: squamosa promoter-binding-like protein 16 [Musa acuminata subsp. malaccensis]
miR156k_2	Maker00031959	1	NA	1	NA	Maker00031959	GO:0005634,GO:0003677,GO:0046872,	K13415|1|3e-20|96.7|mdm:103401427|protein brassinosteroid insensitive 1 [EC:2.7.10.1 2.7.11.1]!K20641|2|2e-14|79.3|cvr:CHLNCDRAFT_59250|Rho GTPase-activating protein 20	XP_009415427.1	5.17e-151	PREDICTED: squamosa promoter-binding-like protein 14 isoform X2 [Musa acuminata subsp. malaccensis]
miR156k_2	Maker00038869	3	NA	2	NA	Maker00038869	-	K13648|1|0.0|934|mus:103999557|alpha-1,4-galacturonosyltransferase [EC:2.4.1.43]	XP_009419615.1	0	PREDICTED: probable galacturonosyltransferase 10 [Musa acuminata subsp. malaccensis]
miR156k_2	Maker00039827	4	NA	NA	NA	Maker00039827	-	K12848|1|4e-06|48.5|dzi:111295277|U4/U6.U5 tri-snRNP component SNU23	XP_009415433.1	9.68e-50	PREDICTED: heavy metal-associated isoprenylated plant protein 20-like [Musa acuminata subsp. malaccensis]
miR156k_2	Maker00040834	1	NA	1	NA	Maker00040834	GO:0005634,GO:0003677,GO:0046872,	-	XP_009415427.1	3.09e-109	PREDICTED: squamosa promoter-binding-like protein 14 isoform X2 [Musa acuminata subsp. malaccensis]
miR156k_2	Maker00042782	NA	NA	2.2	NA	Maker00042782	GO:0046872,	K18753|1|2e-09|63.2|dct:110100638|butyrate response factor	XP_018678075.1	3.09e-55	PREDICTED: tristetraprolin-like [Musa acuminata subsp. malaccensis]
miR156k_2	Maker00044264	2	NA	1.5	NA	Maker00044264	-	K13415|1|5e-19|94.4|mdm:103401427|protein brassinosteroid insensitive 1 [EC:2.7.10.1 2.7.11.1]!K20641|2|2e-11|70.9|cvr:CHLNCDRAFT_59250|Rho GTPase-activating protein 20	XP_009410639.1	4.14e-170	PREDICTED: squamosa promoter-binding-like protein 16 [Musa acuminata subsp. malaccensis]
miR156k_2	Maker00045051	2	NA	1.5	NA	Maker00045051	GO:0005634,GO:0003677,GO:0046872,	K13415|1|4e-19|96.3|mdm:103401427|protein brassinosteroid insensitive 1 [EC:2.7.10.1 2.7.11.1]!K05909|2|1e-12|75.5|ccaj:109812156|laccase [EC:1.10.3.2]!K20641|3|3e-11|71.2|cvr:CHLNCDRAFT_59250|Rho GTPase-activating protein 20!K15718|4|4e-10|67.4|mus:103989776|linoleate 9S-lipoxygenase [EC:1.13.11.58]	XP_009415922.1	4.35e-126	PREDICTED: squamosa promoter-binding-like protein 16 [Musa acuminata subsp. malaccensis]
miR156k_2	Maker00045382	NA	NA	2.2	NA	Maker00045382	GO:0046872,	K18753|1|2e-08|60.5|dct:110100638|butyrate response factor	XP_018678075.1	8.27e-52	PREDICTED: tristetraprolin-like [Musa acuminata subsp. malaccensis]
miR156k_2	Maker00045502	1	NA	1	NA	Maker00045502	GO:0005634,GO:0003677,GO:0046872,	-	XP_009419166.1	4.24e-92	PREDICTED: squamosa promoter-binding-like protein 14 isoform X2 [Musa acuminata subsp. malaccensis]
miR156k_2	Maker00050747	1.5	NA	1.2	NA	Maker00050747	-	K13415|1|4e-22|103|mdm:103401427|protein brassinosteroid insensitive 1 [EC:2.7.10.1 2.7.11.1]!K20641|2|8e-12|72.4|cvr:CHLNCDRAFT_59250|Rho GTPase-activating protein 20	XP_009396218.1	1.92e-164	PREDICTED: squamosa promoter-binding-like protein 3 isoform X2 [Musa acuminata subsp. malaccensis]
miR156k_2	Maker00052423	2	NA	1.5	NA	Maker00052423	-	K13415|1|8e-18|89.7|mdm:103401427|protein brassinosteroid insensitive 1 [EC:2.7.10.1 2.7.11.1]!K20641|2|2e-13|76.6|cvr:CHLNCDRAFT_59250|Rho GTPase-activating protein 20	XP_009400684.1	1.81e-110	PREDICTED: squamosa promoter-binding-like protein 7 [Musa acuminata subsp. malaccensis]
miR156k_2	Maker00054075	4	NA	NA	NA	Maker00054075	-	K14780|1|0.0|1884|mus:103977649|ATP-dependent RNA helicase DHX37/DHR1 [EC:3.6.4.13]	XP_018679258.1	0	PREDICTED: ATP-dependent RNA helicase DEAH13 isoform X2 [Musa acuminata subsp. malaccensis]
miR156k_2	Maker00060741	2	NA	1.5	NA	Maker00060741	GO:0005634,GO:0005634,GO:0003677,GO:0046872,GO:0003677,GO:0046872,	K13415|1|1e-20|98.6|mdm:103401427|protein brassinosteroid insensitive 1 [EC:2.7.10.1 2.7.11.1]!K20641|2|4e-12|72.4|cvr:CHLNCDRAFT_59250|Rho GTPase-activating protein 20	XP_009386067.1	1.24e-138	PREDICTED: squamosa promoter-binding-like protein 16 [Musa acuminata subsp. malaccensis]
miR156k_2	Maker00064385	2	NA	1.5	NA	Maker00064385	GO:0005634,GO:0003677,GO:0046872,	K13415|1|6e-20|96.7|mdm:103401427|protein brassinosteroid insensitive 1 [EC:2.7.10.1 2.7.11.1]!K20641|2|1e-11|71.6|cvr:CHLNCDRAFT_59250|Rho GTPase-activating protein 20	XP_009403551.1	1.04e-129	PREDICTED: squamosa promoter-binding-like protein 16 [Musa acuminata subsp. malaccensis]
miR156k_2	Maker00064398	1	NA	1	NA	Maker00064398	GO:0005634,GO:0003677,GO:0046872,	K13415|1|1e-14|80.9|mdm:103401427|protein brassinosteroid insensitive 1 [EC:2.7.10.1 2.7.11.1]!K20641|2|5e-06|53.9|cvr:CHLNCDRAFT_59250|Rho GTPase-activating protein 20	XP_009418579.1	0	PREDICTED: squamosa promoter-binding-like protein 12 [Musa acuminata subsp. malaccensis]
miR156k_2	Maker00008769	2	NA	1.5	NA	Maker00008769	-	K13415|1|3e-21|100|mdm:103401427|protein brassinosteroid insensitive 1 [EC:2.7.10.1 2.7.11.1]!K20641|2|2e-09|64.7|cvr:CHLNCDRAFT_59250|Rho GTPase-activating protein 20	XP_009410639.1	4.76e-144	PREDICTED: squamosa promoter-binding-like protein 16 [Musa acuminata subsp. malaccensis]
miR156k_2	Maker00010671	2	NA	1.5	NA	Maker00010671	-	K13415|1|1e-19|97.1|mdm:103401427|protein brassinosteroid insensitive 1 [EC:2.7.10.1 2.7.11.1]!K20641|2|1e-11|72.0|cvr:CHLNCDRAFT_59250|Rho GTPase-activating protein 20	XP_009410639.1	5.76e-154	PREDICTED: squamosa promoter-binding-like protein 16 [Musa acuminata subsp. malaccensis]
miR156k_2	Maker00022469	2	NA	1.5	NA	Maker00022469	-	K13415|1|3e-19|93.6|mdm:103401427|protein brassinosteroid insensitive 1 [EC:2.7.10.1 2.7.11.1]!K20641|2|1e-13|77.0|cvr:CHLNCDRAFT_59250|Rho GTPase-activating protein 20	XP_009405686.1	3.45e-114	PREDICTED: squamosa promoter-binding-like protein 14 [Musa acuminata subsp. malaccensis]
miR156k_2	Maker00023004	0.5	NA	0.5	NA	Maker00023004	GO:0005634,GO:0005634,GO:0003677,GO:0046872,GO:0003677,GO:0046872,	K13415|1|9e-12|72.0|mdm:103401427|protein brassinosteroid insensitive 1 [EC:2.7.10.1 2.7.11.1]!K20641|2|2e-06|55.1|cvr:CHLNCDRAFT_59250|Rho GTPase-activating protein 20	XP_009401474.1	5.78e-98	PREDICTED: squamosa promoter-binding-like protein 12 isoform X2 [Musa acuminata subsp. malaccensis]
miR156k_2	Maker00025444	2	NA	1.5	NA	Maker00025444	GO:0005634,GO:0005634,GO:0003677,GO:0046872,GO:0003677,GO:0046872,	K13415|1|9e-20|98.2|mdm:103401427|protein brassinosteroid insensitive 1 [EC:2.7.10.1 2.7.11.1]!K20641|2|6e-09|63.5|cvr:CHLNCDRAFT_59250|Rho GTPase-activating protein 20	XP_009419993.1	2.2e-123	PREDICTED: squamosa promoter-binding-like protein 12 [Musa acuminata subsp. malaccensis]
miR156k_2	Maker00027061	1.5	NA	1.2	NA	Maker00027061	GO:0005634,GO:0003677,GO:0046872,	K13415|1|6e-20|97.1|mdm:103401427|protein brassinosteroid insensitive 1 [EC:2.7.10.1 2.7.11.1]!K20641|2|7e-12|72.4|cvr:CHLNCDRAFT_59250|Rho GTPase-activating protein 20	XP_009403551.1	1.66e-99	PREDICTED: squamosa promoter-binding-like protein 16 [Musa acuminata subsp. malaccensis]
miR156k_2	Maker00031959	1	NA	1	NA	Maker00031959	GO:0005634,GO:0003677,GO:0046872,	K13415|1|3e-20|96.7|mdm:103401427|protein brassinosteroid insensitive 1 [EC:2.7.10.1 2.7.11.1]!K20641|2|2e-14|79.3|cvr:CHLNCDRAFT_59250|Rho GTPase-activating protein 20	XP_009415427.1	5.17e-151	PREDICTED: squamosa promoter-binding-like protein 14 isoform X2 [Musa acuminata subsp. malaccensis]
miR156k_2	Maker00040834	1	NA	1	NA	Maker00040834	GO:0005634,GO:0003677,GO:0046872,	-	XP_009415427.1	3.09e-109	PREDICTED: squamosa promoter-binding-like protein 14 isoform X2 [Musa acuminata subsp. malaccensis]
miR156k_2	Maker00044264	2	NA	1.5	NA	Maker00044264	-	K13415|1|5e-19|94.4|mdm:103401427|protein brassinosteroid insensitive 1 [EC:2.7.10.1 2.7.11.1]!K20641|2|2e-11|70.9|cvr:CHLNCDRAFT_59250|Rho GTPase-activating protein 20	XP_009410639.1	4.14e-170	PREDICTED: squamosa promoter-binding-like protein 16 [Musa acuminata subsp. malaccensis]
miR156k_2	Maker00045051	2	NA	1.5	NA	Maker00045051	GO:0005634,GO:0003677,GO:0046872,	K13415|1|4e-19|96.3|mdm:103401427|protein brassinosteroid insensitive 1 [EC:2.7.10.1 2.7.11.1]!K05909|2|1e-12|75.5|ccaj:109812156|laccase [EC:1.10.3.2]!K20641|3|3e-11|71.2|cvr:CHLNCDRAFT_59250|Rho GTPase-activating protein 20!K15718|4|4e-10|67.4|mus:103989776|linoleate 9S-lipoxygenase [EC:1.13.11.58]	XP_009415922.1	4.35e-126	PREDICTED: squamosa promoter-binding-like protein 16 [Musa acuminata subsp. malaccensis]
miR156k_2	Maker00045502	1	NA	1	NA	Maker00045502	GO:0005634,GO:0003677,GO:0046872,	-	XP_009419166.1	4.24e-92	PREDICTED: squamosa promoter-binding-like protein 14 isoform X2 [Musa acuminata subsp. malaccensis]
miR156k_2	Maker00050747	1.5	NA	1.2	NA	Maker00050747	-	K13415|1|4e-22|103|mdm:103401427|protein brassinosteroid insensitive 1 [EC:2.7.10.1 2.7.11.1]!K20641|2|8e-12|72.4|cvr:CHLNCDRAFT_59250|Rho GTPase-activating protein 20	XP_009396218.1	1.92e-164	PREDICTED: squamosa promoter-binding-like protein 3 isoform X2 [Musa acuminata subsp. malaccensis]
miR156k_2	Maker00052423	2	NA	1.5	NA	Maker00052423	-	K13415|1|8e-18|89.7|mdm:103401427|protein brassinosteroid insensitive 1 [EC:2.7.10.1 2.7.11.1]!K20641|2|2e-13|76.6|cvr:CHLNCDRAFT_59250|Rho GTPase-activating protein 20	XP_009400684.1	1.81e-110	PREDICTED: squamosa promoter-binding-like protein 7 [Musa acuminata subsp. malaccensis]
miR156k_2	Maker00060741	2	NA	1.5	NA	Maker00060741	GO:0005634,GO:0005634,GO:0003677,GO:0046872,GO:0003677,GO:0046872,	K13415|1|1e-20|98.6|mdm:103401427|protein brassinosteroid insensitive 1 [EC:2.7.10.1 2.7.11.1]!K20641|2|4e-12|72.4|cvr:CHLNCDRAFT_59250|Rho GTPase-activating protein 20	XP_009386067.1	1.24e-138	PREDICTED: squamosa promoter-binding-like protein 16 [Musa acuminata subsp. malaccensis]
miR156k_2	Maker00064385	2	NA	1.5	NA	Maker00064385	GO:0005634,GO:0003677,GO:0046872,	K13415|1|6e-20|96.7|mdm:103401427|protein brassinosteroid insensitive 1 [EC:2.7.10.1 2.7.11.1]!K20641|2|1e-11|71.6|cvr:CHLNCDRAFT_59250|Rho GTPase-activating protein 20	XP_009403551.1	1.04e-129	PREDICTED: squamosa promoter-binding-like protein 16 [Musa acuminata subsp. malaccensis]
miR156k_2	Maker00064398	1	NA	1	NA	Maker00064398	GO:0005634,GO:0003677,GO:0046872,	K13415|1|1e-14|80.9|mdm:103401427|protein brassinosteroid insensitive 1 [EC:2.7.10.1 2.7.11.1]!K20641|2|5e-06|53.9|cvr:CHLNCDRAFT_59250|Rho GTPase-activating protein 20	XP_009418579.1	0	PREDICTED: squamosa promoter-binding-like protein 12 [Musa acuminata subsp. malaccensis]
miR156k_2	Maker00008769	2	NA	1.5	NA	Maker00008769	-	K13415|1|3e-21|100|mdm:103401427|protein brassinosteroid insensitive 1 [EC:2.7.10.1 2.7.11.1]!K20641|2|2e-09|64.7|cvr:CHLNCDRAFT_59250|Rho GTPase-activating protein 20	XP_009410639.1	4.76e-144	PREDICTED: squamosa promoter-binding-like protein 16 [Musa acuminata subsp. malaccensis]
miR156k_2	Maker00010671	2	NA	1.5	NA	Maker00010671	-	K13415|1|1e-19|97.1|mdm:103401427|protein brassinosteroid insensitive 1 [EC:2.7.10.1 2.7.11.1]!K20641|2|1e-11|72.0|cvr:CHLNCDRAFT_59250|Rho GTPase-activating protein 20	XP_009410639.1	5.76e-154	PREDICTED: squamosa promoter-binding-like protein 16 [Musa acuminata subsp. malaccensis]
miR156k_2	Maker00022469	2	NA	1.5	NA	Maker00022469	-	K13415|1|3e-19|93.6|mdm:103401427|protein brassinosteroid insensitive 1 [EC:2.7.10.1 2.7.11.1]!K20641|2|1e-13|77.0|cvr:CHLNCDRAFT_59250|Rho GTPase-activating protein 20	XP_009405686.1	3.45e-114	PREDICTED: squamosa promoter-binding-like protein 14 [Musa acuminata subsp. malaccensis]
miR156k_2	Maker00025444	2	NA	1.5	NA	Maker00025444	GO:0005634,GO:0005634,GO:0003677,GO:0046872,GO:0003677,GO:0046872,	K13415|1|9e-20|98.2|mdm:103401427|protein brassinosteroid insensitive 1 [EC:2.7.10.1 2.7.11.1]!K20641|2|6e-09|63.5|cvr:CHLNCDRAFT_59250|Rho GTPase-activating protein 20	XP_009419993.1	2.2e-123	PREDICTED: squamosa promoter-binding-like protein 12 [Musa acuminata subsp. malaccensis]
miR156k_2	Maker00027061	1.5	NA	1.2	NA	Maker00027061	GO:0005634,GO:0003677,GO:0046872,	K13415|1|6e-20|97.1|mdm:103401427|protein brassinosteroid insensitive 1 [EC:2.7.10.1 2.7.11.1]!K20641|2|7e-12|72.4|cvr:CHLNCDRAFT_59250|Rho GTPase-activating protein 20	XP_009403551.1	1.66e-99	PREDICTED: squamosa promoter-binding-like protein 16 [Musa acuminata subsp. malaccensis]
miR156k_2	Maker00031959	1	NA	1	NA	Maker00031959	GO:0005634,GO:0003677,GO:0046872,	K13415|1|3e-20|96.7|mdm:103401427|protein brassinosteroid insensitive 1 [EC:2.7.10.1 2.7.11.1]!K20641|2|2e-14|79.3|cvr:CHLNCDRAFT_59250|Rho GTPase-activating protein 20	XP_009415427.1	5.17e-151	PREDICTED: squamosa promoter-binding-like protein 14 isoform X2 [Musa acuminata subsp. malaccensis]
miR156k_2	Maker00040834	1	NA	1	NA	Maker00040834	GO:0005634,GO:0003677,GO:0046872,	-	XP_009415427.1	3.09e-109	PREDICTED: squamosa promoter-binding-like protein 14 isoform X2 [Musa acuminata subsp. malaccensis]
miR156k_2	Maker00044264	2	NA	1.5	NA	Maker00044264	-	K13415|1|5e-19|94.4|mdm:103401427|protein brassinosteroid insensitive 1 [EC:2.7.10.1 2.7.11.1]!K20641|2|2e-11|70.9|cvr:CHLNCDRAFT_59250|Rho GTPase-activating protein 20	XP_009410639.1	4.14e-170	PREDICTED: squamosa promoter-binding-like protein 16 [Musa acuminata subsp. malaccensis]
miR156k_2	Maker00045051	2	NA	1.5	NA	Maker00045051	GO:0005634,GO:0003677,GO:0046872,	K13415|1|4e-19|96.3|mdm:103401427|protein brassinosteroid insensitive 1 [EC:2.7.10.1 2.7.11.1]!K05909|2|1e-12|75.5|ccaj:109812156|laccase [EC:1.10.3.2]!K20641|3|3e-11|71.2|cvr:CHLNCDRAFT_59250|Rho GTPase-activating protein 20!K15718|4|4e-10|67.4|mus:103989776|linoleate 9S-lipoxygenase [EC:1.13.11.58]	XP_009415922.1	4.35e-126	PREDICTED: squamosa promoter-binding-like protein 16 [Musa acuminata subsp. malaccensis]
miR156k_2	Maker00045502	1	NA	1	NA	Maker00045502	GO:0005634,GO:0003677,GO:0046872,	-	XP_009419166.1	4.24e-92	PREDICTED: squamosa promoter-binding-like protein 14 isoform X2 [Musa acuminata subsp. malaccensis]
miR156k_2	Maker00050747	1.5	NA	1.2	NA	Maker00050747	-	K13415|1|4e-22|103|mdm:103401427|protein brassinosteroid insensitive 1 [EC:2.7.10.1 2.7.11.1]!K20641|2|8e-12|72.4|cvr:CHLNCDRAFT_59250|Rho GTPase-activating protein 20	XP_009396218.1	1.92e-164	PREDICTED: squamosa promoter-binding-like protein 3 isoform X2 [Musa acuminata subsp. malaccensis]
miR156k_2	Maker00052423	2	NA	1.5	NA	Maker00052423	-	K13415|1|8e-18|89.7|mdm:103401427|protein brassinosteroid insensitive 1 [EC:2.7.10.1 2.7.11.1]!K20641|2|2e-13|76.6|cvr:CHLNCDRAFT_59250|Rho GTPase-activating protein 20	XP_009400684.1	1.81e-110	PREDICTED: squamosa promoter-binding-like protein 7 [Musa acuminata subsp. malaccensis]
miR156k_2	Maker00060741	2	NA	1.5	NA	Maker00060741	GO:0005634,GO:0005634,GO:0003677,GO:0046872,GO:0003677,GO:0046872,	K13415|1|1e-20|98.6|mdm:103401427|protein brassinosteroid insensitive 1 [EC:2.7.10.1 2.7.11.1]!K20641|2|4e-12|72.4|cvr:CHLNCDRAFT_59250|Rho GTPase-activating protein 20	XP_009386067.1	1.24e-138	PREDICTED: squamosa promoter-binding-like protein 16 [Musa acuminata subsp. malaccensis]
miR156k_2	Maker00064385	2	NA	1.5	NA	Maker00064385	GO:0005634,GO:0003677,GO:0046872,	K13415|1|6e-20|96.7|mdm:103401427|protein brassinosteroid insensitive 1 [EC:2.7.10.1 2.7.11.1]!K20641|2|1e-11|71.6|cvr:CHLNCDRAFT_59250|Rho GTPase-activating protein 20	XP_009403551.1	1.04e-129	PREDICTED: squamosa promoter-binding-like protein 16 [Musa acuminata subsp. malaccensis]
miR156k_2	Maker00064398	1	NA	1	NA	Maker00064398	GO:0005634,GO:0003677,GO:0046872,	K13415|1|1e-14|80.9|mdm:103401427|protein brassinosteroid insensitive 1 [EC:2.7.10.1 2.7.11.1]!K20641|2|5e-06|53.9|cvr:CHLNCDRAFT_59250|Rho GTPase-activating protein 20	XP_009418579.1	0	PREDICTED: squamosa promoter-binding-like protein 12 [Musa acuminata subsp. malaccensis]
miR157a-5p	Maker00008769	3	NA	1.5	NA	Maker00008769	-	K13415|1|3e-21|100|mdm:103401427|protein brassinosteroid insensitive 1 [EC:2.7.10.1 2.7.11.1]!K20641|2|2e-09|64.7|cvr:CHLNCDRAFT_59250|Rho GTPase-activating protein 20	XP_009410639.1	4.76e-144	PREDICTED: squamosa promoter-binding-like protein 16 [Musa acuminata subsp. malaccensis]
miR157a-5p	Maker00010671	3	NA	1.5	NA	Maker00010671	-	K13415|1|1e-19|97.1|mdm:103401427|protein brassinosteroid insensitive 1 [EC:2.7.10.1 2.7.11.1]!K20641|2|1e-11|72.0|cvr:CHLNCDRAFT_59250|Rho GTPase-activating protein 20	XP_009410639.1	5.76e-154	PREDICTED: squamosa promoter-binding-like protein 16 [Musa acuminata subsp. malaccensis]
miR157a-5p	Maker00022469	3	NA	1.5	NA	Maker00022469	-	K13415|1|3e-19|93.6|mdm:103401427|protein brassinosteroid insensitive 1 [EC:2.7.10.1 2.7.11.1]!K20641|2|1e-13|77.0|cvr:CHLNCDRAFT_59250|Rho GTPase-activating protein 20	XP_009405686.1	3.45e-114	PREDICTED: squamosa promoter-binding-like protein 14 [Musa acuminata subsp. malaccensis]
miR157a-5p	Maker00023004	3.5	NA	2.5	NA	Maker00023004	GO:0005634,GO:0005634,GO:0003677,GO:0046872,GO:0003677,GO:0046872,	K13415|1|9e-12|72.0|mdm:103401427|protein brassinosteroid insensitive 1 [EC:2.7.10.1 2.7.11.1]!K20641|2|2e-06|55.1|cvr:CHLNCDRAFT_59250|Rho GTPase-activating protein 20	XP_009401474.1	5.78e-98	PREDICTED: squamosa promoter-binding-like protein 12 isoform X2 [Musa acuminata subsp. malaccensis]
miR157a-5p	Maker00025444	3	NA	1.5	NA	Maker00025444	GO:0005634,GO:0005634,GO:0003677,GO:0046872,GO:0003677,GO:0046872,	K13415|1|9e-20|98.2|mdm:103401427|protein brassinosteroid insensitive 1 [EC:2.7.10.1 2.7.11.1]!K20641|2|6e-09|63.5|cvr:CHLNCDRAFT_59250|Rho GTPase-activating protein 20	XP_009419993.1	2.2e-123	PREDICTED: squamosa promoter-binding-like protein 12 [Musa acuminata subsp. malaccensis]
miR157a-5p	Maker00027061	2.5	NA	1.2	NA	Maker00027061	GO:0005634,GO:0003677,GO:0046872,	K13415|1|6e-20|97.1|mdm:103401427|protein brassinosteroid insensitive 1 [EC:2.7.10.1 2.7.11.1]!K20641|2|7e-12|72.4|cvr:CHLNCDRAFT_59250|Rho GTPase-activating protein 20	XP_009403551.1	1.66e-99	PREDICTED: squamosa promoter-binding-like protein 16 [Musa acuminata subsp. malaccensis]
miR157a-5p	Maker00031959	2	NA	1	NA	Maker00031959	GO:0005634,GO:0003677,GO:0046872,	K13415|1|3e-20|96.7|mdm:103401427|protein brassinosteroid insensitive 1 [EC:2.7.10.1 2.7.11.1]!K20641|2|2e-14|79.3|cvr:CHLNCDRAFT_59250|Rho GTPase-activating protein 20	XP_009415427.1	5.17e-151	PREDICTED: squamosa promoter-binding-like protein 14 isoform X2 [Musa acuminata subsp. malaccensis]
miR157a-5p	Maker00040834	2	NA	1	NA	Maker00040834	GO:0005634,GO:0003677,GO:0046872,	-	XP_009415427.1	3.09e-109	PREDICTED: squamosa promoter-binding-like protein 14 isoform X2 [Musa acuminata subsp. malaccensis]
miR157a-5p	Maker00044264	3	NA	1.5	NA	Maker00044264	-	K13415|1|5e-19|94.4|mdm:103401427|protein brassinosteroid insensitive 1 [EC:2.7.10.1 2.7.11.1]!K20641|2|2e-11|70.9|cvr:CHLNCDRAFT_59250|Rho GTPase-activating protein 20	XP_009410639.1	4.14e-170	PREDICTED: squamosa promoter-binding-like protein 16 [Musa acuminata subsp. malaccensis]
miR157a-5p	Maker00045051	3	NA	1.5	NA	Maker00045051	GO:0005634,GO:0003677,GO:0046872,	K13415|1|4e-19|96.3|mdm:103401427|protein brassinosteroid insensitive 1 [EC:2.7.10.1 2.7.11.1]!K05909|2|1e-12|75.5|ccaj:109812156|laccase [EC:1.10.3.2]!K20641|3|3e-11|71.2|cvr:CHLNCDRAFT_59250|Rho GTPase-activating protein 20!K15718|4|4e-10|67.4|mus:103989776|linoleate 9S-lipoxygenase [EC:1.13.11.58]	XP_009415922.1	4.35e-126	PREDICTED: squamosa promoter-binding-like protein 16 [Musa acuminata subsp. malaccensis]
miR157a-5p	Maker00045502	2	NA	1	NA	Maker00045502	GO:0005634,GO:0003677,GO:0046872,	-	XP_009419166.1	4.24e-92	PREDICTED: squamosa promoter-binding-like protein 14 isoform X2 [Musa acuminata subsp. malaccensis]
miR157a-5p	Maker00050747	2.5	NA	1.2	NA	Maker00050747	-	K13415|1|4e-22|103|mdm:103401427|protein brassinosteroid insensitive 1 [EC:2.7.10.1 2.7.11.1]!K20641|2|8e-12|72.4|cvr:CHLNCDRAFT_59250|Rho GTPase-activating protein 20	XP_009396218.1	1.92e-164	PREDICTED: squamosa promoter-binding-like protein 3 isoform X2 [Musa acuminata subsp. malaccensis]
miR157a-5p	Maker00052423	3	NA	1.5	NA	Maker00052423	-	K13415|1|8e-18|89.7|mdm:103401427|protein brassinosteroid insensitive 1 [EC:2.7.10.1 2.7.11.1]!K20641|2|2e-13|76.6|cvr:CHLNCDRAFT_59250|Rho GTPase-activating protein 20	XP_009400684.1	1.81e-110	PREDICTED: squamosa promoter-binding-like protein 7 [Musa acuminata subsp. malaccensis]
miR157a-5p	Maker00060741	3	NA	1.5	NA	Maker00060741	GO:0005634,GO:0005634,GO:0003677,GO:0046872,GO:0003677,GO:0046872,	K13415|1|1e-20|98.6|mdm:103401427|protein brassinosteroid insensitive 1 [EC:2.7.10.1 2.7.11.1]!K20641|2|4e-12|72.4|cvr:CHLNCDRAFT_59250|Rho GTPase-activating protein 20	XP_009386067.1	1.24e-138	PREDICTED: squamosa promoter-binding-like protein 16 [Musa acuminata subsp. malaccensis]
miR157a-5p	Maker00064385	3	NA	1.5	NA	Maker00064385	GO:0005634,GO:0003677,GO:0046872,	K13415|1|6e-20|96.7|mdm:103401427|protein brassinosteroid insensitive 1 [EC:2.7.10.1 2.7.11.1]!K20641|2|1e-11|71.6|cvr:CHLNCDRAFT_59250|Rho GTPase-activating protein 20	XP_009403551.1	1.04e-129	PREDICTED: squamosa promoter-binding-like protein 16 [Musa acuminata subsp. malaccensis]
miR157a-5p	Maker00064398	2	NA	1	NA	Maker00064398	GO:0005634,GO:0003677,GO:0046872,	K13415|1|1e-14|80.9|mdm:103401427|protein brassinosteroid insensitive 1 [EC:2.7.10.1 2.7.11.1]!K20641|2|5e-06|53.9|cvr:CHLNCDRAFT_59250|Rho GTPase-activating protein 20	XP_009418579.1	0	PREDICTED: squamosa promoter-binding-like protein 12 [Musa acuminata subsp. malaccensis]
miR157a-5p	Maker00008769	3	NA	1.5	NA	Maker00008769	-	K13415|1|3e-21|100|mdm:103401427|protein brassinosteroid insensitive 1 [EC:2.7.10.1 2.7.11.1]!K20641|2|2e-09|64.7|cvr:CHLNCDRAFT_59250|Rho GTPase-activating protein 20	XP_009410639.1	4.76e-144	PREDICTED: squamosa promoter-binding-like protein 16 [Musa acuminata subsp. malaccensis]
miR157a-5p	Maker00010671	3	NA	1.5	NA	Maker00010671	-	K13415|1|1e-19|97.1|mdm:103401427|protein brassinosteroid insensitive 1 [EC:2.7.10.1 2.7.11.1]!K20641|2|1e-11|72.0|cvr:CHLNCDRAFT_59250|Rho GTPase-activating protein 20	XP_009410639.1	5.76e-154	PREDICTED: squamosa promoter-binding-like protein 16 [Musa acuminata subsp. malaccensis]
miR157a-5p	Maker00022469	3	NA	1.5	NA	Maker00022469	-	K13415|1|3e-19|93.6|mdm:103401427|protein brassinosteroid insensitive 1 [EC:2.7.10.1 2.7.11.1]!K20641|2|1e-13|77.0|cvr:CHLNCDRAFT_59250|Rho GTPase-activating protein 20	XP_009405686.1	3.45e-114	PREDICTED: squamosa promoter-binding-like protein 14 [Musa acuminata subsp. malaccensis]
miR157a-5p	Maker00023004	3.5	NA	2.5	NA	Maker00023004	GO:0005634,GO:0005634,GO:0003677,GO:0046872,GO:0003677,GO:0046872,	K13415|1|9e-12|72.0|mdm:103401427|protein brassinosteroid insensitive 1 [EC:2.7.10.1 2.7.11.1]!K20641|2|2e-06|55.1|cvr:CHLNCDRAFT_59250|Rho GTPase-activating protein 20	XP_009401474.1	5.78e-98	PREDICTED: squamosa promoter-binding-like protein 12 isoform X2 [Musa acuminata subsp. malaccensis]
miR157a-5p	Maker00025444	3	NA	1.5	NA	Maker00025444	GO:0005634,GO:0005634,GO:0003677,GO:0046872,GO:0003677,GO:0046872,	K13415|1|9e-20|98.2|mdm:103401427|protein brassinosteroid insensitive 1 [EC:2.7.10.1 2.7.11.1]!K20641|2|6e-09|63.5|cvr:CHLNCDRAFT_59250|Rho GTPase-activating protein 20	XP_009419993.1	2.2e-123	PREDICTED: squamosa promoter-binding-like protein 12 [Musa acuminata subsp. malaccensis]
miR157a-5p	Maker00027061	2.5	NA	1.2	NA	Maker00027061	GO:0005634,GO:0003677,GO:0046872,	K13415|1|6e-20|97.1|mdm:103401427|protein brassinosteroid insensitive 1 [EC:2.7.10.1 2.7.11.1]!K20641|2|7e-12|72.4|cvr:CHLNCDRAFT_59250|Rho GTPase-activating protein 20	XP_009403551.1	1.66e-99	PREDICTED: squamosa promoter-binding-like protein 16 [Musa acuminata subsp. malaccensis]
miR157a-5p	Maker00031959	2	NA	1	NA	Maker00031959	GO:0005634,GO:0003677,GO:0046872,	K13415|1|3e-20|96.7|mdm:103401427|protein brassinosteroid insensitive 1 [EC:2.7.10.1 2.7.11.1]!K20641|2|2e-14|79.3|cvr:CHLNCDRAFT_59250|Rho GTPase-activating protein 20	XP_009415427.1	5.17e-151	PREDICTED: squamosa promoter-binding-like protein 14 isoform X2 [Musa acuminata subsp. malaccensis]
miR157a-5p	Maker00040834	2	NA	1	NA	Maker00040834	GO:0005634,GO:0003677,GO:0046872,	-	XP_009415427.1	3.09e-109	PREDICTED: squamosa promoter-binding-like protein 14 isoform X2 [Musa acuminata subsp. malaccensis]
miR157a-5p	Maker00044264	3	NA	1.5	NA	Maker00044264	-	K13415|1|5e-19|94.4|mdm:103401427|protein brassinosteroid insensitive 1 [EC:2.7.10.1 2.7.11.1]!K20641|2|2e-11|70.9|cvr:CHLNCDRAFT_59250|Rho GTPase-activating protein 20	XP_009410639.1	4.14e-170	PREDICTED: squamosa promoter-binding-like protein 16 [Musa acuminata subsp. malaccensis]
miR157a-5p	Maker00045051	3	NA	1.5	NA	Maker00045051	GO:0005634,GO:0003677,GO:0046872,	K13415|1|4e-19|96.3|mdm:103401427|protein brassinosteroid insensitive 1 [EC:2.7.10.1 2.7.11.1]!K05909|2|1e-12|75.5|ccaj:109812156|laccase [EC:1.10.3.2]!K20641|3|3e-11|71.2|cvr:CHLNCDRAFT_59250|Rho GTPase-activating protein 20!K15718|4|4e-10|67.4|mus:103989776|linoleate 9S-lipoxygenase [EC:1.13.11.58]	XP_009415922.1	4.35e-126	PREDICTED: squamosa promoter-binding-like protein 16 [Musa acuminata subsp. malaccensis]
miR157a-5p	Maker00045502	2	NA	1	NA	Maker00045502	GO:0005634,GO:0003677,GO:0046872,	-	XP_009419166.1	4.24e-92	PREDICTED: squamosa promoter-binding-like protein 14 isoform X2 [Musa acuminata subsp. malaccensis]
miR157a-5p	Maker00050747	2.5	NA	1.2	NA	Maker00050747	-	K13415|1|4e-22|103|mdm:103401427|protein brassinosteroid insensitive 1 [EC:2.7.10.1 2.7.11.1]!K20641|2|8e-12|72.4|cvr:CHLNCDRAFT_59250|Rho GTPase-activating protein 20	XP_009396218.1	1.92e-164	PREDICTED: squamosa promoter-binding-like protein 3 isoform X2 [Musa acuminata subsp. malaccensis]
miR157a-5p	Maker00052423	3	NA	1.5	NA	Maker00052423	-	K13415|1|8e-18|89.7|mdm:103401427|protein brassinosteroid insensitive 1 [EC:2.7.10.1 2.7.11.1]!K20641|2|2e-13|76.6|cvr:CHLNCDRAFT_59250|Rho GTPase-activating protein 20	XP_009400684.1	1.81e-110	PREDICTED: squamosa promoter-binding-like protein 7 [Musa acuminata subsp. malaccensis]
miR157a-5p	Maker00060741	3	NA	1.5	NA	Maker00060741	GO:0005634,GO:0005634,GO:0003677,GO:0046872,GO:0003677,GO:0046872,	K13415|1|1e-20|98.6|mdm:103401427|protein brassinosteroid insensitive 1 [EC:2.7.10.1 2.7.11.1]!K20641|2|4e-12|72.4|cvr:CHLNCDRAFT_59250|Rho GTPase-activating protein 20	XP_009386067.1	1.24e-138	PREDICTED: squamosa promoter-binding-like protein 16 [Musa acuminata subsp. malaccensis]
miR157a-5p	Maker00064385	3	NA	1.5	NA	Maker00064385	GO:0005634,GO:0003677,GO:0046872,	K13415|1|6e-20|96.7|mdm:103401427|protein brassinosteroid insensitive 1 [EC:2.7.10.1 2.7.11.1]!K20641|2|1e-11|71.6|cvr:CHLNCDRAFT_59250|Rho GTPase-activating protein 20	XP_009403551.1	1.04e-129	PREDICTED: squamosa promoter-binding-like protein 16 [Musa acuminata subsp. malaccensis]
miR157a-5p	Maker00064398	2	NA	1	NA	Maker00064398	GO:0005634,GO:0003677,GO:0046872,	K13415|1|1e-14|80.9|mdm:103401427|protein brassinosteroid insensitive 1 [EC:2.7.10.1 2.7.11.1]!K20641|2|5e-06|53.9|cvr:CHLNCDRAFT_59250|Rho GTPase-activating protein 20	XP_009418579.1	0	PREDICTED: squamosa promoter-binding-like protein 12 [Musa acuminata subsp. malaccensis]
miR157a-5p	Maker00008769	3	NA	1.5	NA	Maker00008769	-	K13415|1|3e-21|100|mdm:103401427|protein brassinosteroid insensitive 1 [EC:2.7.10.1 2.7.11.1]!K20641|2|2e-09|64.7|cvr:CHLNCDRAFT_59250|Rho GTPase-activating protein 20	XP_009410639.1	4.76e-144	PREDICTED: squamosa promoter-binding-like protein 16 [Musa acuminata subsp. malaccensis]
miR157a-5p	Maker00010671	3	NA	1.5	NA	Maker00010671	-	K13415|1|1e-19|97.1|mdm:103401427|protein brassinosteroid insensitive 1 [EC:2.7.10.1 2.7.11.1]!K20641|2|1e-11|72.0|cvr:CHLNCDRAFT_59250|Rho GTPase-activating protein 20	XP_009410639.1	5.76e-154	PREDICTED: squamosa promoter-binding-like protein 16 [Musa acuminata subsp. malaccensis]
miR157a-5p	Maker00022469	3	NA	1.5	NA	Maker00022469	-	K13415|1|3e-19|93.6|mdm:103401427|protein brassinosteroid insensitive 1 [EC:2.7.10.1 2.7.11.1]!K20641|2|1e-13|77.0|cvr:CHLNCDRAFT_59250|Rho GTPase-activating protein 20	XP_009405686.1	3.45e-114	PREDICTED: squamosa promoter-binding-like protein 14 [Musa acuminata subsp. malaccensis]
miR157a-5p	Maker00023004	3.5	NA	2.5	NA	Maker00023004	GO:0005634,GO:0005634,GO:0003677,GO:0046872,GO:0003677,GO:0046872,	K13415|1|9e-12|72.0|mdm:103401427|protein brassinosteroid insensitive 1 [EC:2.7.10.1 2.7.11.1]!K20641|2|2e-06|55.1|cvr:CHLNCDRAFT_59250|Rho GTPase-activating protein 20	XP_009401474.1	5.78e-98	PREDICTED: squamosa promoter-binding-like protein 12 isoform X2 [Musa acuminata subsp. malaccensis]
miR157a-5p	Maker00025444	3	NA	1.5	NA	Maker00025444	GO:0005634,GO:0005634,GO:0003677,GO:0046872,GO:0003677,GO:0046872,	K13415|1|9e-20|98.2|mdm:103401427|protein brassinosteroid insensitive 1 [EC:2.7.10.1 2.7.11.1]!K20641|2|6e-09|63.5|cvr:CHLNCDRAFT_59250|Rho GTPase-activating protein 20	XP_009419993.1	2.2e-123	PREDICTED: squamosa promoter-binding-like protein 12 [Musa acuminata subsp. malaccensis]
miR157a-5p	Maker00027061	2.5	NA	1.2	NA	Maker00027061	GO:0005634,GO:0003677,GO:0046872,	K13415|1|6e-20|97.1|mdm:103401427|protein brassinosteroid insensitive 1 [EC:2.7.10.1 2.7.11.1]!K20641|2|7e-12|72.4|cvr:CHLNCDRAFT_59250|Rho GTPase-activating protein 20	XP_009403551.1	1.66e-99	PREDICTED: squamosa promoter-binding-like protein 16 [Musa acuminata subsp. malaccensis]
miR157a-5p	Maker00031959	2	NA	1	NA	Maker00031959	GO:0005634,GO:0003677,GO:0046872,	K13415|1|3e-20|96.7|mdm:103401427|protein brassinosteroid insensitive 1 [EC:2.7.10.1 2.7.11.1]!K20641|2|2e-14|79.3|cvr:CHLNCDRAFT_59250|Rho GTPase-activating protein 20	XP_009415427.1	5.17e-151	PREDICTED: squamosa promoter-binding-like protein 14 isoform X2 [Musa acuminata subsp. malaccensis]
miR157a-5p	Maker00040834	2	NA	1	NA	Maker00040834	GO:0005634,GO:0003677,GO:0046872,	-	XP_009415427.1	3.09e-109	PREDICTED: squamosa promoter-binding-like protein 14 isoform X2 [Musa acuminata subsp. malaccensis]
miR157a-5p	Maker00044264	3	NA	1.5	NA	Maker00044264	-	K13415|1|5e-19|94.4|mdm:103401427|protein brassinosteroid insensitive 1 [EC:2.7.10.1 2.7.11.1]!K20641|2|2e-11|70.9|cvr:CHLNCDRAFT_59250|Rho GTPase-activating protein 20	XP_009410639.1	4.14e-170	PREDICTED: squamosa promoter-binding-like protein 16 [Musa acuminata subsp. malaccensis]
miR157a-5p	Maker00045051	3	NA	1.5	NA	Maker00045051	GO:0005634,GO:0003677,GO:0046872,	K13415|1|4e-19|96.3|mdm:103401427|protein brassinosteroid insensitive 1 [EC:2.7.10.1 2.7.11.1]!K05909|2|1e-12|75.5|ccaj:109812156|laccase [EC:1.10.3.2]!K20641|3|3e-11|71.2|cvr:CHLNCDRAFT_59250|Rho GTPase-activating protein 20!K15718|4|4e-10|67.4|mus:103989776|linoleate 9S-lipoxygenase [EC:1.13.11.58]	XP_009415922.1	4.35e-126	PREDICTED: squamosa promoter-binding-like protein 16 [Musa acuminata subsp. malaccensis]
miR157a-5p	Maker00045502	2	NA	1	NA	Maker00045502	GO:0005634,GO:0003677,GO:0046872,	-	XP_009419166.1	4.24e-92	PREDICTED: squamosa promoter-binding-like protein 14 isoform X2 [Musa acuminata subsp. malaccensis]
miR157a-5p	Maker00050747	2.5	NA	1.2	NA	Maker00050747	-	K13415|1|4e-22|103|mdm:103401427|protein brassinosteroid insensitive 1 [EC:2.7.10.1 2.7.11.1]!K20641|2|8e-12|72.4|cvr:CHLNCDRAFT_59250|Rho GTPase-activating protein 20	XP_009396218.1	1.92e-164	PREDICTED: squamosa promoter-binding-like protein 3 isoform X2 [Musa acuminata subsp. malaccensis]
miR157a-5p	Maker00052423	3	NA	1.5	NA	Maker00052423	-	K13415|1|8e-18|89.7|mdm:103401427|protein brassinosteroid insensitive 1 [EC:2.7.10.1 2.7.11.1]!K20641|2|2e-13|76.6|cvr:CHLNCDRAFT_59250|Rho GTPase-activating protein 20	XP_009400684.1	1.81e-110	PREDICTED: squamosa promoter-binding-like protein 7 [Musa acuminata subsp. malaccensis]
miR157a-5p	Maker00060741	3	NA	1.5	NA	Maker00060741	GO:0005634,GO:0005634,GO:0003677,GO:0046872,GO:0003677,GO:0046872,	K13415|1|1e-20|98.6|mdm:103401427|protein brassinosteroid insensitive 1 [EC:2.7.10.1 2.7.11.1]!K20641|2|4e-12|72.4|cvr:CHLNCDRAFT_59250|Rho GTPase-activating protein 20	XP_009386067.1	1.24e-138	PREDICTED: squamosa promoter-binding-like protein 16 [Musa acuminata subsp. malaccensis]
miR157a-5p	Maker00064385	3	NA	1.5	NA	Maker00064385	GO:0005634,GO:0003677,GO:0046872,	K13415|1|6e-20|96.7|mdm:103401427|protein brassinosteroid insensitive 1 [EC:2.7.10.1 2.7.11.1]!K20641|2|1e-11|71.6|cvr:CHLNCDRAFT_59250|Rho GTPase-activating protein 20	XP_009403551.1	1.04e-129	PREDICTED: squamosa promoter-binding-like protein 16 [Musa acuminata subsp. malaccensis]
miR157a-5p	Maker00064398	2	NA	1	NA	Maker00064398	GO:0005634,GO:0003677,GO:0046872,	K13415|1|1e-14|80.9|mdm:103401427|protein brassinosteroid insensitive 1 [EC:2.7.10.1 2.7.11.1]!K20641|2|5e-06|53.9|cvr:CHLNCDRAFT_59250|Rho GTPase-activating protein 20	XP_009418579.1	0	PREDICTED: squamosa promoter-binding-like protein 12 [Musa acuminata subsp. malaccensis]
miR157a-5p	Maker00008769	3	NA	1.5	NA	Maker00008769	-	K13415|1|3e-21|100|mdm:103401427|protein brassinosteroid insensitive 1 [EC:2.7.10.1 2.7.11.1]!K20641|2|2e-09|64.7|cvr:CHLNCDRAFT_59250|Rho GTPase-activating protein 20	XP_009410639.1	4.76e-144	PREDICTED: squamosa promoter-binding-like protein 16 [Musa acuminata subsp. malaccensis]
miR157a-5p	Maker00010413	4	NA	2	NA	Maker00010413	-	K03294|1|0.0|915|jre:109010521|basic amino acid/polyamine antiporter, APA family!K13865|2|0.0|903|pda:103715964|solute carrier family 7 (cationic amino acid transporter), member 3	XP_009409403.1	0	PREDICTED: cationic amino acid transporter 5-like [Musa acuminata subsp. malaccensis]
miR157a-5p	Maker00010671	3	NA	1.5	NA	Maker00010671	-	K13415|1|1e-19|97.1|mdm:103401427|protein brassinosteroid insensitive 1 [EC:2.7.10.1 2.7.11.1]!K20641|2|1e-11|72.0|cvr:CHLNCDRAFT_59250|Rho GTPase-activating protein 20	XP_009410639.1	5.76e-154	PREDICTED: squamosa promoter-binding-like protein 16 [Musa acuminata subsp. malaccensis]
miR157a-5p	Maker00022469	3	NA	1.5	NA	Maker00022469	-	K13415|1|3e-19|93.6|mdm:103401427|protein brassinosteroid insensitive 1 [EC:2.7.10.1 2.7.11.1]!K20641|2|1e-13|77.0|cvr:CHLNCDRAFT_59250|Rho GTPase-activating protein 20	XP_009405686.1	3.45e-114	PREDICTED: squamosa promoter-binding-like protein 14 [Musa acuminata subsp. malaccensis]
miR157a-5p	Maker00023004	3.5	NA	2.5	NA	Maker00023004	GO:0005634,GO:0005634,GO:0003677,GO:0046872,GO:0003677,GO:0046872,	K13415|1|9e-12|72.0|mdm:103401427|protein brassinosteroid insensitive 1 [EC:2.7.10.1 2.7.11.1]!K20641|2|2e-06|55.1|cvr:CHLNCDRAFT_59250|Rho GTPase-activating protein 20	XP_009401474.1	5.78e-98	PREDICTED: squamosa promoter-binding-like protein 12 isoform X2 [Musa acuminata subsp. malaccensis]
miR157a-5p	Maker00025444	3	NA	1.5	NA	Maker00025444	GO:0005634,GO:0005634,GO:0003677,GO:0046872,GO:0003677,GO:0046872,	K13415|1|9e-20|98.2|mdm:103401427|protein brassinosteroid insensitive 1 [EC:2.7.10.1 2.7.11.1]!K20641|2|6e-09|63.5|cvr:CHLNCDRAFT_59250|Rho GTPase-activating protein 20	XP_009419993.1	2.2e-123	PREDICTED: squamosa promoter-binding-like protein 12 [Musa acuminata subsp. malaccensis]
miR157a-5p	Maker00027061	2.5	NA	1.2	NA	Maker00027061	GO:0005634,GO:0003677,GO:0046872,	K13415|1|6e-20|97.1|mdm:103401427|protein brassinosteroid insensitive 1 [EC:2.7.10.1 2.7.11.1]!K20641|2|7e-12|72.4|cvr:CHLNCDRAFT_59250|Rho GTPase-activating protein 20	XP_009403551.1	1.66e-99	PREDICTED: squamosa promoter-binding-like protein 16 [Musa acuminata subsp. malaccensis]
miR157a-5p	Maker00031959	2	NA	1	NA	Maker00031959	GO:0005634,GO:0003677,GO:0046872,	K13415|1|3e-20|96.7|mdm:103401427|protein brassinosteroid insensitive 1 [EC:2.7.10.1 2.7.11.1]!K20641|2|2e-14|79.3|cvr:CHLNCDRAFT_59250|Rho GTPase-activating protein 20	XP_009415427.1	5.17e-151	PREDICTED: squamosa promoter-binding-like protein 14 isoform X2 [Musa acuminata subsp. malaccensis]
miR157a-5p	Maker00034351	4	NA	NA	NA	Maker00034351	-	K09588|1|0.0|732|mus:103977709|cytochrome P450 family 90 subfamily A polypeptide 1 [EC:1.14.-.-]	XP_009391571.1	0	PREDICTED: cytochrome P450 90A1 [Musa acuminata subsp. malaccensis]
miR157a-5p	Maker00040834	2	NA	1	NA	Maker00040834	GO:0005634,GO:0003677,GO:0046872,	-	XP_009415427.1	3.09e-109	PREDICTED: squamosa promoter-binding-like protein 14 isoform X2 [Musa acuminata subsp. malaccensis]
miR157a-5p	Maker00044264	3	NA	1.5	NA	Maker00044264	-	K13415|1|5e-19|94.4|mdm:103401427|protein brassinosteroid insensitive 1 [EC:2.7.10.1 2.7.11.1]!K20641|2|2e-11|70.9|cvr:CHLNCDRAFT_59250|Rho GTPase-activating protein 20	XP_009410639.1	4.14e-170	PREDICTED: squamosa promoter-binding-like protein 16 [Musa acuminata subsp. malaccensis]
miR157a-5p	Maker00045051	3	NA	1.5	NA	Maker00045051	GO:0005634,GO:0003677,GO:0046872,	K13415|1|4e-19|96.3|mdm:103401427|protein brassinosteroid insensitive 1 [EC:2.7.10.1 2.7.11.1]!K05909|2|1e-12|75.5|ccaj:109812156|laccase [EC:1.10.3.2]!K20641|3|3e-11|71.2|cvr:CHLNCDRAFT_59250|Rho GTPase-activating protein 20!K15718|4|4e-10|67.4|mus:103989776|linoleate 9S-lipoxygenase [EC:1.13.11.58]	XP_009415922.1	4.35e-126	PREDICTED: squamosa promoter-binding-like protein 16 [Musa acuminata subsp. malaccensis]
miR157a-5p	Maker00045502	2	NA	1	NA	Maker00045502	GO:0005634,GO:0003677,GO:0046872,	-	XP_009419166.1	4.24e-92	PREDICTED: squamosa promoter-binding-like protein 14 isoform X2 [Musa acuminata subsp. malaccensis]
miR157a-5p	Maker00050747	2.5	NA	1.2	NA	Maker00050747	-	K13415|1|4e-22|103|mdm:103401427|protein brassinosteroid insensitive 1 [EC:2.7.10.1 2.7.11.1]!K20641|2|8e-12|72.4|cvr:CHLNCDRAFT_59250|Rho GTPase-activating protein 20	XP_009396218.1	1.92e-164	PREDICTED: squamosa promoter-binding-like protein 3 isoform X2 [Musa acuminata subsp. malaccensis]
miR157a-5p	Maker00052078	NA	NA	2.5	NA	Maker00052078	-	K14489|1|0.0|1506|mus:103969248|arabidopsis histidine kinase 2/3/4 (cytokinin receptor) [EC:2.7.13.3]	XP_018675531.1	0	PREDICTED: probable histidine kinase 4 isoform X2 [Musa acuminata subsp. malaccensis]
miR157a-5p	Maker00052423	3	NA	1.5	NA	Maker00052423	-	K13415|1|8e-18|89.7|mdm:103401427|protein brassinosteroid insensitive 1 [EC:2.7.10.1 2.7.11.1]!K20641|2|2e-13|76.6|cvr:CHLNCDRAFT_59250|Rho GTPase-activating protein 20	XP_009400684.1	1.81e-110	PREDICTED: squamosa promoter-binding-like protein 7 [Musa acuminata subsp. malaccensis]
miR157a-5p	Maker00060741	3	NA	1.5	NA	Maker00060741	GO:0005634,GO:0005634,GO:0003677,GO:0046872,GO:0003677,GO:0046872,	K13415|1|1e-20|98.6|mdm:103401427|protein brassinosteroid insensitive 1 [EC:2.7.10.1 2.7.11.1]!K20641|2|4e-12|72.4|cvr:CHLNCDRAFT_59250|Rho GTPase-activating protein 20	XP_009386067.1	1.24e-138	PREDICTED: squamosa promoter-binding-like protein 16 [Musa acuminata subsp. malaccensis]
miR157a-5p	Maker00064385	3	NA	1.5	NA	Maker00064385	GO:0005634,GO:0003677,GO:0046872,	K13415|1|6e-20|96.7|mdm:103401427|protein brassinosteroid insensitive 1 [EC:2.7.10.1 2.7.11.1]!K20641|2|1e-11|71.6|cvr:CHLNCDRAFT_59250|Rho GTPase-activating protein 20	XP_009403551.1	1.04e-129	PREDICTED: squamosa promoter-binding-like protein 16 [Musa acuminata subsp. malaccensis]
miR157a-5p	Maker00064398	2	NA	1	NA	Maker00064398	GO:0005634,GO:0003677,GO:0046872,	K13415|1|1e-14|80.9|mdm:103401427|protein brassinosteroid insensitive 1 [EC:2.7.10.1 2.7.11.1]!K20641|2|5e-06|53.9|cvr:CHLNCDRAFT_59250|Rho GTPase-activating protein 20	XP_009418579.1	0	PREDICTED: squamosa promoter-binding-like protein 12 [Musa acuminata subsp. malaccensis]
miR157a-5p	Maker00008769	3	NA	1.5	NA	Maker00008769	-	K13415|1|3e-21|100|mdm:103401427|protein brassinosteroid insensitive 1 [EC:2.7.10.1 2.7.11.1]!K20641|2|2e-09|64.7|cvr:CHLNCDRAFT_59250|Rho GTPase-activating protein 20	XP_009410639.1	4.76e-144	PREDICTED: squamosa promoter-binding-like protein 16 [Musa acuminata subsp. malaccensis]
miR157a-5p	Maker00010671	3	NA	1.5	NA	Maker00010671	-	K13415|1|1e-19|97.1|mdm:103401427|protein brassinosteroid insensitive 1 [EC:2.7.10.1 2.7.11.1]!K20641|2|1e-11|72.0|cvr:CHLNCDRAFT_59250|Rho GTPase-activating protein 20	XP_009410639.1	5.76e-154	PREDICTED: squamosa promoter-binding-like protein 16 [Musa acuminata subsp. malaccensis]
miR157a-5p	Maker00022469	3	NA	1.5	NA	Maker00022469	-	K13415|1|3e-19|93.6|mdm:103401427|protein brassinosteroid insensitive 1 [EC:2.7.10.1 2.7.11.1]!K20641|2|1e-13|77.0|cvr:CHLNCDRAFT_59250|Rho GTPase-activating protein 20	XP_009405686.1	3.45e-114	PREDICTED: squamosa promoter-binding-like protein 14 [Musa acuminata subsp. malaccensis]
miR157a-5p	Maker00025444	3	NA	1.5	NA	Maker00025444	GO:0005634,GO:0005634,GO:0003677,GO:0046872,GO:0003677,GO:0046872,	K13415|1|9e-20|98.2|mdm:103401427|protein brassinosteroid insensitive 1 [EC:2.7.10.1 2.7.11.1]!K20641|2|6e-09|63.5|cvr:CHLNCDRAFT_59250|Rho GTPase-activating protein 20	XP_009419993.1	2.2e-123	PREDICTED: squamosa promoter-binding-like protein 12 [Musa acuminata subsp. malaccensis]
miR157a-5p	Maker00027061	2.5	NA	1.2	NA	Maker00027061	GO:0005634,GO:0003677,GO:0046872,	K13415|1|6e-20|97.1|mdm:103401427|protein brassinosteroid insensitive 1 [EC:2.7.10.1 2.7.11.1]!K20641|2|7e-12|72.4|cvr:CHLNCDRAFT_59250|Rho GTPase-activating protein 20	XP_009403551.1	1.66e-99	PREDICTED: squamosa promoter-binding-like protein 16 [Musa acuminata subsp. malaccensis]
miR157a-5p	Maker00031959	2	NA	1	NA	Maker00031959	GO:0005634,GO:0003677,GO:0046872,	K13415|1|3e-20|96.7|mdm:103401427|protein brassinosteroid insensitive 1 [EC:2.7.10.1 2.7.11.1]!K20641|2|2e-14|79.3|cvr:CHLNCDRAFT_59250|Rho GTPase-activating protein 20	XP_009415427.1	5.17e-151	PREDICTED: squamosa promoter-binding-like protein 14 isoform X2 [Musa acuminata subsp. malaccensis]
miR157a-5p	Maker00040834	2	NA	1	NA	Maker00040834	GO:0005634,GO:0003677,GO:0046872,	-	XP_009415427.1	3.09e-109	PREDICTED: squamosa promoter-binding-like protein 14 isoform X2 [Musa acuminata subsp. malaccensis]
miR157a-5p	Maker00044264	3	NA	1.5	NA	Maker00044264	-	K13415|1|5e-19|94.4|mdm:103401427|protein brassinosteroid insensitive 1 [EC:2.7.10.1 2.7.11.1]!K20641|2|2e-11|70.9|cvr:CHLNCDRAFT_59250|Rho GTPase-activating protein 20	XP_009410639.1	4.14e-170	PREDICTED: squamosa promoter-binding-like protein 16 [Musa acuminata subsp. malaccensis]
miR157a-5p	Maker00045051	3	NA	1.5	NA	Maker00045051	GO:0005634,GO:0003677,GO:0046872,	K13415|1|4e-19|96.3|mdm:103401427|protein brassinosteroid insensitive 1 [EC:2.7.10.1 2.7.11.1]!K05909|2|1e-12|75.5|ccaj:109812156|laccase [EC:1.10.3.2]!K20641|3|3e-11|71.2|cvr:CHLNCDRAFT_59250|Rho GTPase-activating protein 20!K15718|4|4e-10|67.4|mus:103989776|linoleate 9S-lipoxygenase [EC:1.13.11.58]	XP_009415922.1	4.35e-126	PREDICTED: squamosa promoter-binding-like protein 16 [Musa acuminata subsp. malaccensis]
miR157a-5p	Maker00045502	2	NA	1	NA	Maker00045502	GO:0005634,GO:0003677,GO:0046872,	-	XP_009419166.1	4.24e-92	PREDICTED: squamosa promoter-binding-like protein 14 isoform X2 [Musa acuminata subsp. malaccensis]
miR157a-5p	Maker00050747	2.5	NA	1.2	NA	Maker00050747	-	K13415|1|4e-22|103|mdm:103401427|protein brassinosteroid insensitive 1 [EC:2.7.10.1 2.7.11.1]!K20641|2|8e-12|72.4|cvr:CHLNCDRAFT_59250|Rho GTPase-activating protein 20	XP_009396218.1	1.92e-164	PREDICTED: squamosa promoter-binding-like protein 3 isoform X2 [Musa acuminata subsp. malaccensis]
miR157a-5p	Maker00052423	3	NA	1.5	NA	Maker00052423	-	K13415|1|8e-18|89.7|mdm:103401427|protein brassinosteroid insensitive 1 [EC:2.7.10.1 2.7.11.1]!K20641|2|2e-13|76.6|cvr:CHLNCDRAFT_59250|Rho GTPase-activating protein 20	XP_009400684.1	1.81e-110	PREDICTED: squamosa promoter-binding-like protein 7 [Musa acuminata subsp. malaccensis]
miR157a-5p	Maker00060741	3	NA	1.5	NA	Maker00060741	GO:0005634,GO:0005634,GO:0003677,GO:0046872,GO:0003677,GO:0046872,	K13415|1|1e-20|98.6|mdm:103401427|protein brassinosteroid insensitive 1 [EC:2.7.10.1 2.7.11.1]!K20641|2|4e-12|72.4|cvr:CHLNCDRAFT_59250|Rho GTPase-activating protein 20	XP_009386067.1	1.24e-138	PREDICTED: squamosa promoter-binding-like protein 16 [Musa acuminata subsp. malaccensis]
miR157a-5p	Maker00064385	3	NA	1.5	NA	Maker00064385	GO:0005634,GO:0003677,GO:0046872,	K13415|1|6e-20|96.7|mdm:103401427|protein brassinosteroid insensitive 1 [EC:2.7.10.1 2.7.11.1]!K20641|2|1e-11|71.6|cvr:CHLNCDRAFT_59250|Rho GTPase-activating protein 20	XP_009403551.1	1.04e-129	PREDICTED: squamosa promoter-binding-like protein 16 [Musa acuminata subsp. malaccensis]
miR157a-5p	Maker00064398	2	NA	1	NA	Maker00064398	GO:0005634,GO:0003677,GO:0046872,	K13415|1|1e-14|80.9|mdm:103401427|protein brassinosteroid insensitive 1 [EC:2.7.10.1 2.7.11.1]!K20641|2|5e-06|53.9|cvr:CHLNCDRAFT_59250|Rho GTPase-activating protein 20	XP_009418579.1	0	PREDICTED: squamosa promoter-binding-like protein 12 [Musa acuminata subsp. malaccensis]
miR157d	Maker00008769	2	NA	1	NA	Maker00008769	-	K13415|1|3e-21|100|mdm:103401427|protein brassinosteroid insensitive 1 [EC:2.7.10.1 2.7.11.1]!K20641|2|2e-09|64.7|cvr:CHLNCDRAFT_59250|Rho GTPase-activating protein 20	XP_009410639.1	4.76e-144	PREDICTED: squamosa promoter-binding-like protein 16 [Musa acuminata subsp. malaccensis]
miR157d	Maker00010671	2	NA	1	NA	Maker00010671	-	K13415|1|1e-19|97.1|mdm:103401427|protein brassinosteroid insensitive 1 [EC:2.7.10.1 2.7.11.1]!K20641|2|1e-11|72.0|cvr:CHLNCDRAFT_59250|Rho GTPase-activating protein 20	XP_009410639.1	5.76e-154	PREDICTED: squamosa promoter-binding-like protein 16 [Musa acuminata subsp. malaccensis]
miR157d	Maker00022469	2	NA	1	NA	Maker00022469	-	K13415|1|3e-19|93.6|mdm:103401427|protein brassinosteroid insensitive 1 [EC:2.7.10.1 2.7.11.1]!K20641|2|1e-13|77.0|cvr:CHLNCDRAFT_59250|Rho GTPase-activating protein 20	XP_009405686.1	3.45e-114	PREDICTED: squamosa promoter-binding-like protein 14 [Musa acuminata subsp. malaccensis]
miR157d	Maker00023004	3.5	NA	2.5	NA	Maker00023004	GO:0005634,GO:0005634,GO:0003677,GO:0046872,GO:0003677,GO:0046872,	K13415|1|9e-12|72.0|mdm:103401427|protein brassinosteroid insensitive 1 [EC:2.7.10.1 2.7.11.1]!K20641|2|2e-06|55.1|cvr:CHLNCDRAFT_59250|Rho GTPase-activating protein 20	XP_009401474.1	5.78e-98	PREDICTED: squamosa promoter-binding-like protein 12 isoform X2 [Musa acuminata subsp. malaccensis]
miR157d	Maker00025444	3	NA	1.5	NA	Maker00025444	GO:0005634,GO:0005634,GO:0003677,GO:0046872,GO:0003677,GO:0046872,	K13415|1|9e-20|98.2|mdm:103401427|protein brassinosteroid insensitive 1 [EC:2.7.10.1 2.7.11.1]!K20641|2|6e-09|63.5|cvr:CHLNCDRAFT_59250|Rho GTPase-activating protein 20	XP_009419993.1	2.2e-123	PREDICTED: squamosa promoter-binding-like protein 12 [Musa acuminata subsp. malaccensis]
miR157d	Maker00027061	2	NA	1	NA	Maker00027061	GO:0005634,GO:0003677,GO:0046872,	K13415|1|6e-20|97.1|mdm:103401427|protein brassinosteroid insensitive 1 [EC:2.7.10.1 2.7.11.1]!K20641|2|7e-12|72.4|cvr:CHLNCDRAFT_59250|Rho GTPase-activating protein 20	XP_009403551.1	1.66e-99	PREDICTED: squamosa promoter-binding-like protein 16 [Musa acuminata subsp. malaccensis]
miR157d	Maker00031959	2	NA	1	NA	Maker00031959	GO:0005634,GO:0003677,GO:0046872,	K13415|1|3e-20|96.7|mdm:103401427|protein brassinosteroid insensitive 1 [EC:2.7.10.1 2.7.11.1]!K20641|2|2e-14|79.3|cvr:CHLNCDRAFT_59250|Rho GTPase-activating protein 20	XP_009415427.1	5.17e-151	PREDICTED: squamosa promoter-binding-like protein 14 isoform X2 [Musa acuminata subsp. malaccensis]
miR157d	Maker00040834	2	NA	1	NA	Maker00040834	GO:0005634,GO:0003677,GO:0046872,	-	XP_009415427.1	3.09e-109	PREDICTED: squamosa promoter-binding-like protein 14 isoform X2 [Musa acuminata subsp. malaccensis]
miR157d	Maker00044264	2	NA	1	NA	Maker00044264	-	K13415|1|5e-19|94.4|mdm:103401427|protein brassinosteroid insensitive 1 [EC:2.7.10.1 2.7.11.1]!K20641|2|2e-11|70.9|cvr:CHLNCDRAFT_59250|Rho GTPase-activating protein 20	XP_009410639.1	4.14e-170	PREDICTED: squamosa promoter-binding-like protein 16 [Musa acuminata subsp. malaccensis]
miR157d	Maker00045051	2	NA	1	NA	Maker00045051	GO:0005634,GO:0003677,GO:0046872,	K13415|1|4e-19|96.3|mdm:103401427|protein brassinosteroid insensitive 1 [EC:2.7.10.1 2.7.11.1]!K05909|2|1e-12|75.5|ccaj:109812156|laccase [EC:1.10.3.2]!K20641|3|3e-11|71.2|cvr:CHLNCDRAFT_59250|Rho GTPase-activating protein 20!K15718|4|4e-10|67.4|mus:103989776|linoleate 9S-lipoxygenase [EC:1.13.11.58]	XP_009415922.1	4.35e-126	PREDICTED: squamosa promoter-binding-like protein 16 [Musa acuminata subsp. malaccensis]
miR157d	Maker00045502	2	NA	1	NA	Maker00045502	GO:0005634,GO:0003677,GO:0046872,	-	XP_009419166.1	4.24e-92	PREDICTED: squamosa promoter-binding-like protein 14 isoform X2 [Musa acuminata subsp. malaccensis]
miR157d	Maker00050747	2	NA	1	NA	Maker00050747	-	K13415|1|4e-22|103|mdm:103401427|protein brassinosteroid insensitive 1 [EC:2.7.10.1 2.7.11.1]!K20641|2|8e-12|72.4|cvr:CHLNCDRAFT_59250|Rho GTPase-activating protein 20	XP_009396218.1	1.92e-164	PREDICTED: squamosa promoter-binding-like protein 3 isoform X2 [Musa acuminata subsp. malaccensis]
miR157d	Maker00052423	2	NA	1	NA	Maker00052423	-	K13415|1|8e-18|89.7|mdm:103401427|protein brassinosteroid insensitive 1 [EC:2.7.10.1 2.7.11.1]!K20641|2|2e-13|76.6|cvr:CHLNCDRAFT_59250|Rho GTPase-activating protein 20	XP_009400684.1	1.81e-110	PREDICTED: squamosa promoter-binding-like protein 7 [Musa acuminata subsp. malaccensis]
miR157d	Maker00060741	2	NA	1	NA	Maker00060741	GO:0005634,GO:0005634,GO:0003677,GO:0046872,GO:0003677,GO:0046872,	K13415|1|1e-20|98.6|mdm:103401427|protein brassinosteroid insensitive 1 [EC:2.7.10.1 2.7.11.1]!K20641|2|4e-12|72.4|cvr:CHLNCDRAFT_59250|Rho GTPase-activating protein 20	XP_009386067.1	1.24e-138	PREDICTED: squamosa promoter-binding-like protein 16 [Musa acuminata subsp. malaccensis]
miR157d	Maker00064385	2	NA	1	NA	Maker00064385	GO:0005634,GO:0003677,GO:0046872,	K13415|1|6e-20|96.7|mdm:103401427|protein brassinosteroid insensitive 1 [EC:2.7.10.1 2.7.11.1]!K20641|2|1e-11|71.6|cvr:CHLNCDRAFT_59250|Rho GTPase-activating protein 20	XP_009403551.1	1.04e-129	PREDICTED: squamosa promoter-binding-like protein 16 [Musa acuminata subsp. malaccensis]
miR157d	Maker00064398	2	NA	1	NA	Maker00064398	GO:0005634,GO:0003677,GO:0046872,	K13415|1|1e-14|80.9|mdm:103401427|protein brassinosteroid insensitive 1 [EC:2.7.10.1 2.7.11.1]!K20641|2|5e-06|53.9|cvr:CHLNCDRAFT_59250|Rho GTPase-activating protein 20	XP_009418579.1	0	PREDICTED: squamosa promoter-binding-like protein 12 [Musa acuminata subsp. malaccensis]
miR157d	Maker00008769	2	NA	1	NA	Maker00008769	-	K13415|1|3e-21|100|mdm:103401427|protein brassinosteroid insensitive 1 [EC:2.7.10.1 2.7.11.1]!K20641|2|2e-09|64.7|cvr:CHLNCDRAFT_59250|Rho GTPase-activating protein 20	XP_009410639.1	4.76e-144	PREDICTED: squamosa promoter-binding-like protein 16 [Musa acuminata subsp. malaccensis]
miR157d	Maker00010671	2	NA	1	NA	Maker00010671	-	K13415|1|1e-19|97.1|mdm:103401427|protein brassinosteroid insensitive 1 [EC:2.7.10.1 2.7.11.1]!K20641|2|1e-11|72.0|cvr:CHLNCDRAFT_59250|Rho GTPase-activating protein 20	XP_009410639.1	5.76e-154	PREDICTED: squamosa promoter-binding-like protein 16 [Musa acuminata subsp. malaccensis]
miR157d	Maker00022469	2	NA	1	NA	Maker00022469	-	K13415|1|3e-19|93.6|mdm:103401427|protein brassinosteroid insensitive 1 [EC:2.7.10.1 2.7.11.1]!K20641|2|1e-13|77.0|cvr:CHLNCDRAFT_59250|Rho GTPase-activating protein 20	XP_009405686.1	3.45e-114	PREDICTED: squamosa promoter-binding-like protein 14 [Musa acuminata subsp. malaccensis]
miR157d	Maker00023004	3.5	NA	2.5	NA	Maker00023004	GO:0005634,GO:0005634,GO:0003677,GO:0046872,GO:0003677,GO:0046872,	K13415|1|9e-12|72.0|mdm:103401427|protein brassinosteroid insensitive 1 [EC:2.7.10.1 2.7.11.1]!K20641|2|2e-06|55.1|cvr:CHLNCDRAFT_59250|Rho GTPase-activating protein 20	XP_009401474.1	5.78e-98	PREDICTED: squamosa promoter-binding-like protein 12 isoform X2 [Musa acuminata subsp. malaccensis]
miR157d	Maker00025444	3	NA	1.5	NA	Maker00025444	GO:0005634,GO:0005634,GO:0003677,GO:0046872,GO:0003677,GO:0046872,	K13415|1|9e-20|98.2|mdm:103401427|protein brassinosteroid insensitive 1 [EC:2.7.10.1 2.7.11.1]!K20641|2|6e-09|63.5|cvr:CHLNCDRAFT_59250|Rho GTPase-activating protein 20	XP_009419993.1	2.2e-123	PREDICTED: squamosa promoter-binding-like protein 12 [Musa acuminata subsp. malaccensis]
miR157d	Maker00027061	2	NA	1	NA	Maker00027061	GO:0005634,GO:0003677,GO:0046872,	K13415|1|6e-20|97.1|mdm:103401427|protein brassinosteroid insensitive 1 [EC:2.7.10.1 2.7.11.1]!K20641|2|7e-12|72.4|cvr:CHLNCDRAFT_59250|Rho GTPase-activating protein 20	XP_009403551.1	1.66e-99	PREDICTED: squamosa promoter-binding-like protein 16 [Musa acuminata subsp. malaccensis]
miR157d	Maker00031959	2	NA	1	NA	Maker00031959	GO:0005634,GO:0003677,GO:0046872,	K13415|1|3e-20|96.7|mdm:103401427|protein brassinosteroid insensitive 1 [EC:2.7.10.1 2.7.11.1]!K20641|2|2e-14|79.3|cvr:CHLNCDRAFT_59250|Rho GTPase-activating protein 20	XP_009415427.1	5.17e-151	PREDICTED: squamosa promoter-binding-like protein 14 isoform X2 [Musa acuminata subsp. malaccensis]
miR157d	Maker00040834	2	NA	1	NA	Maker00040834	GO:0005634,GO:0003677,GO:0046872,	-	XP_009415427.1	3.09e-109	PREDICTED: squamosa promoter-binding-like protein 14 isoform X2 [Musa acuminata subsp. malaccensis]
miR157d	Maker00044264	2	NA	1	NA	Maker00044264	-	K13415|1|5e-19|94.4|mdm:103401427|protein brassinosteroid insensitive 1 [EC:2.7.10.1 2.7.11.1]!K20641|2|2e-11|70.9|cvr:CHLNCDRAFT_59250|Rho GTPase-activating protein 20	XP_009410639.1	4.14e-170	PREDICTED: squamosa promoter-binding-like protein 16 [Musa acuminata subsp. malaccensis]
miR157d	Maker00045051	2	NA	1	NA	Maker00045051	GO:0005634,GO:0003677,GO:0046872,	K13415|1|4e-19|96.3|mdm:103401427|protein brassinosteroid insensitive 1 [EC:2.7.10.1 2.7.11.1]!K05909|2|1e-12|75.5|ccaj:109812156|laccase [EC:1.10.3.2]!K20641|3|3e-11|71.2|cvr:CHLNCDRAFT_59250|Rho GTPase-activating protein 20!K15718|4|4e-10|67.4|mus:103989776|linoleate 9S-lipoxygenase [EC:1.13.11.58]	XP_009415922.1	4.35e-126	PREDICTED: squamosa promoter-binding-like protein 16 [Musa acuminata subsp. malaccensis]
miR157d	Maker00045502	2	NA	1	NA	Maker00045502	GO:0005634,GO:0003677,GO:0046872,	-	XP_009419166.1	4.24e-92	PREDICTED: squamosa promoter-binding-like protein 14 isoform X2 [Musa acuminata subsp. malaccensis]
miR157d	Maker00050747	2	NA	1	NA	Maker00050747	-	K13415|1|4e-22|103|mdm:103401427|protein brassinosteroid insensitive 1 [EC:2.7.10.1 2.7.11.1]!K20641|2|8e-12|72.4|cvr:CHLNCDRAFT_59250|Rho GTPase-activating protein 20	XP_009396218.1	1.92e-164	PREDICTED: squamosa promoter-binding-like protein 3 isoform X2 [Musa acuminata subsp. malaccensis]
miR157d	Maker00052423	2	NA	1	NA	Maker00052423	-	K13415|1|8e-18|89.7|mdm:103401427|protein brassinosteroid insensitive 1 [EC:2.7.10.1 2.7.11.1]!K20641|2|2e-13|76.6|cvr:CHLNCDRAFT_59250|Rho GTPase-activating protein 20	XP_009400684.1	1.81e-110	PREDICTED: squamosa promoter-binding-like protein 7 [Musa acuminata subsp. malaccensis]
miR157d	Maker00060741	2	NA	1	NA	Maker00060741	GO:0005634,GO:0005634,GO:0003677,GO:0046872,GO:0003677,GO:0046872,	K13415|1|1e-20|98.6|mdm:103401427|protein brassinosteroid insensitive 1 [EC:2.7.10.1 2.7.11.1]!K20641|2|4e-12|72.4|cvr:CHLNCDRAFT_59250|Rho GTPase-activating protein 20	XP_009386067.1	1.24e-138	PREDICTED: squamosa promoter-binding-like protein 16 [Musa acuminata subsp. malaccensis]
miR157d	Maker00064385	2	NA	1	NA	Maker00064385	GO:0005634,GO:0003677,GO:0046872,	K13415|1|6e-20|96.7|mdm:103401427|protein brassinosteroid insensitive 1 [EC:2.7.10.1 2.7.11.1]!K20641|2|1e-11|71.6|cvr:CHLNCDRAFT_59250|Rho GTPase-activating protein 20	XP_009403551.1	1.04e-129	PREDICTED: squamosa promoter-binding-like protein 16 [Musa acuminata subsp. malaccensis]
miR157d	Maker00064398	2	NA	1	NA	Maker00064398	GO:0005634,GO:0003677,GO:0046872,	K13415|1|1e-14|80.9|mdm:103401427|protein brassinosteroid insensitive 1 [EC:2.7.10.1 2.7.11.1]!K20641|2|5e-06|53.9|cvr:CHLNCDRAFT_59250|Rho GTPase-activating protein 20	XP_009418579.1	0	PREDICTED: squamosa promoter-binding-like protein 12 [Musa acuminata subsp. malaccensis]
miR157d	Maker00008769	2	NA	1	NA	Maker00008769	-	K13415|1|3e-21|100|mdm:103401427|protein brassinosteroid insensitive 1 [EC:2.7.10.1 2.7.11.1]!K20641|2|2e-09|64.7|cvr:CHLNCDRAFT_59250|Rho GTPase-activating protein 20	XP_009410639.1	4.76e-144	PREDICTED: squamosa promoter-binding-like protein 16 [Musa acuminata subsp. malaccensis]
miR157d	Maker00010671	2	NA	1	NA	Maker00010671	-	K13415|1|1e-19|97.1|mdm:103401427|protein brassinosteroid insensitive 1 [EC:2.7.10.1 2.7.11.1]!K20641|2|1e-11|72.0|cvr:CHLNCDRAFT_59250|Rho GTPase-activating protein 20	XP_009410639.1	5.76e-154	PREDICTED: squamosa promoter-binding-like protein 16 [Musa acuminata subsp. malaccensis]
miR157d	Maker00022469	2	NA	1	NA	Maker00022469	-	K13415|1|3e-19|93.6|mdm:103401427|protein brassinosteroid insensitive 1 [EC:2.7.10.1 2.7.11.1]!K20641|2|1e-13|77.0|cvr:CHLNCDRAFT_59250|Rho GTPase-activating protein 20	XP_009405686.1	3.45e-114	PREDICTED: squamosa promoter-binding-like protein 14 [Musa acuminata subsp. malaccensis]
miR157d	Maker00023004	3.5	NA	2.5	NA	Maker00023004	GO:0005634,GO:0005634,GO:0003677,GO:0046872,GO:0003677,GO:0046872,	K13415|1|9e-12|72.0|mdm:103401427|protein brassinosteroid insensitive 1 [EC:2.7.10.1 2.7.11.1]!K20641|2|2e-06|55.1|cvr:CHLNCDRAFT_59250|Rho GTPase-activating protein 20	XP_009401474.1	5.78e-98	PREDICTED: squamosa promoter-binding-like protein 12 isoform X2 [Musa acuminata subsp. malaccensis]
miR157d	Maker00025444	3	NA	1.5	NA	Maker00025444	GO:0005634,GO:0005634,GO:0003677,GO:0046872,GO:0003677,GO:0046872,	K13415|1|9e-20|98.2|mdm:103401427|protein brassinosteroid insensitive 1 [EC:2.7.10.1 2.7.11.1]!K20641|2|6e-09|63.5|cvr:CHLNCDRAFT_59250|Rho GTPase-activating protein 20	XP_009419993.1	2.2e-123	PREDICTED: squamosa promoter-binding-like protein 12 [Musa acuminata subsp. malaccensis]
miR157d	Maker00027061	2	NA	1	NA	Maker00027061	GO:0005634,GO:0003677,GO:0046872,	K13415|1|6e-20|97.1|mdm:103401427|protein brassinosteroid insensitive 1 [EC:2.7.10.1 2.7.11.1]!K20641|2|7e-12|72.4|cvr:CHLNCDRAFT_59250|Rho GTPase-activating protein 20	XP_009403551.1	1.66e-99	PREDICTED: squamosa promoter-binding-like protein 16 [Musa acuminata subsp. malaccensis]
miR157d	Maker00031959	2	NA	1	NA	Maker00031959	GO:0005634,GO:0003677,GO:0046872,	K13415|1|3e-20|96.7|mdm:103401427|protein brassinosteroid insensitive 1 [EC:2.7.10.1 2.7.11.1]!K20641|2|2e-14|79.3|cvr:CHLNCDRAFT_59250|Rho GTPase-activating protein 20	XP_009415427.1	5.17e-151	PREDICTED: squamosa promoter-binding-like protein 14 isoform X2 [Musa acuminata subsp. malaccensis]
miR157d	Maker00040834	2	NA	1	NA	Maker00040834	GO:0005634,GO:0003677,GO:0046872,	-	XP_009415427.1	3.09e-109	PREDICTED: squamosa promoter-binding-like protein 14 isoform X2 [Musa acuminata subsp. malaccensis]
miR157d	Maker00044264	2	NA	1	NA	Maker00044264	-	K13415|1|5e-19|94.4|mdm:103401427|protein brassinosteroid insensitive 1 [EC:2.7.10.1 2.7.11.1]!K20641|2|2e-11|70.9|cvr:CHLNCDRAFT_59250|Rho GTPase-activating protein 20	XP_009410639.1	4.14e-170	PREDICTED: squamosa promoter-binding-like protein 16 [Musa acuminata subsp. malaccensis]
miR157d	Maker00045051	2	NA	1	NA	Maker00045051	GO:0005634,GO:0003677,GO:0046872,	K13415|1|4e-19|96.3|mdm:103401427|protein brassinosteroid insensitive 1 [EC:2.7.10.1 2.7.11.1]!K05909|2|1e-12|75.5|ccaj:109812156|laccase [EC:1.10.3.2]!K20641|3|3e-11|71.2|cvr:CHLNCDRAFT_59250|Rho GTPase-activating protein 20!K15718|4|4e-10|67.4|mus:103989776|linoleate 9S-lipoxygenase [EC:1.13.11.58]	XP_009415922.1	4.35e-126	PREDICTED: squamosa promoter-binding-like protein 16 [Musa acuminata subsp. malaccensis]
miR157d	Maker00045502	2	NA	1	NA	Maker00045502	GO:0005634,GO:0003677,GO:0046872,	-	XP_009419166.1	4.24e-92	PREDICTED: squamosa promoter-binding-like protein 14 isoform X2 [Musa acuminata subsp. malaccensis]
miR157d	Maker00050747	2	NA	1	NA	Maker00050747	-	K13415|1|4e-22|103|mdm:103401427|protein brassinosteroid insensitive 1 [EC:2.7.10.1 2.7.11.1]!K20641|2|8e-12|72.4|cvr:CHLNCDRAFT_59250|Rho GTPase-activating protein 20	XP_009396218.1	1.92e-164	PREDICTED: squamosa promoter-binding-like protein 3 isoform X2 [Musa acuminata subsp. malaccensis]
miR157d	Maker00052423	2	NA	1	NA	Maker00052423	-	K13415|1|8e-18|89.7|mdm:103401427|protein brassinosteroid insensitive 1 [EC:2.7.10.1 2.7.11.1]!K20641|2|2e-13|76.6|cvr:CHLNCDRAFT_59250|Rho GTPase-activating protein 20	XP_009400684.1	1.81e-110	PREDICTED: squamosa promoter-binding-like protein 7 [Musa acuminata subsp. malaccensis]
miR157d	Maker00060741	2	NA	1	NA	Maker00060741	GO:0005634,GO:0005634,GO:0003677,GO:0046872,GO:0003677,GO:0046872,	K13415|1|1e-20|98.6|mdm:103401427|protein brassinosteroid insensitive 1 [EC:2.7.10.1 2.7.11.1]!K20641|2|4e-12|72.4|cvr:CHLNCDRAFT_59250|Rho GTPase-activating protein 20	XP_009386067.1	1.24e-138	PREDICTED: squamosa promoter-binding-like protein 16 [Musa acuminata subsp. malaccensis]
miR157d	Maker00064385	2	NA	1	NA	Maker00064385	GO:0005634,GO:0003677,GO:0046872,	K13415|1|6e-20|96.7|mdm:103401427|protein brassinosteroid insensitive 1 [EC:2.7.10.1 2.7.11.1]!K20641|2|1e-11|71.6|cvr:CHLNCDRAFT_59250|Rho GTPase-activating protein 20	XP_009403551.1	1.04e-129	PREDICTED: squamosa promoter-binding-like protein 16 [Musa acuminata subsp. malaccensis]
miR157d	Maker00064398	2	NA	1	NA	Maker00064398	GO:0005634,GO:0003677,GO:0046872,	K13415|1|1e-14|80.9|mdm:103401427|protein brassinosteroid insensitive 1 [EC:2.7.10.1 2.7.11.1]!K20641|2|5e-06|53.9|cvr:CHLNCDRAFT_59250|Rho GTPase-activating protein 20	XP_009418579.1	0	PREDICTED: squamosa promoter-binding-like protein 12 [Musa acuminata subsp. malaccensis]
miR157d	Maker00008769	2	NA	1	NA	Maker00008769	-	K13415|1|3e-21|100|mdm:103401427|protein brassinosteroid insensitive 1 [EC:2.7.10.1 2.7.11.1]!K20641|2|2e-09|64.7|cvr:CHLNCDRAFT_59250|Rho GTPase-activating protein 20	XP_009410639.1	4.76e-144	PREDICTED: squamosa promoter-binding-like protein 16 [Musa acuminata subsp. malaccensis]
miR157d	Maker00010413	3	NA	1.5	NA	Maker00010413	-	K03294|1|0.0|915|jre:109010521|basic amino acid/polyamine antiporter, APA family!K13865|2|0.0|903|pda:103715964|solute carrier family 7 (cationic amino acid transporter), member 3	XP_009409403.1	0	PREDICTED: cationic amino acid transporter 5-like [Musa acuminata subsp. malaccensis]
miR157d	Maker00010671	2	NA	1	NA	Maker00010671	-	K13415|1|1e-19|97.1|mdm:103401427|protein brassinosteroid insensitive 1 [EC:2.7.10.1 2.7.11.1]!K20641|2|1e-11|72.0|cvr:CHLNCDRAFT_59250|Rho GTPase-activating protein 20	XP_009410639.1	5.76e-154	PREDICTED: squamosa promoter-binding-like protein 16 [Musa acuminata subsp. malaccensis]
miR157d	Maker00022469	2	NA	1	NA	Maker00022469	-	K13415|1|3e-19|93.6|mdm:103401427|protein brassinosteroid insensitive 1 [EC:2.7.10.1 2.7.11.1]!K20641|2|1e-13|77.0|cvr:CHLNCDRAFT_59250|Rho GTPase-activating protein 20	XP_009405686.1	3.45e-114	PREDICTED: squamosa promoter-binding-like protein 14 [Musa acuminata subsp. malaccensis]
miR157d	Maker00023004	3.5	NA	2.5	NA	Maker00023004	GO:0005634,GO:0005634,GO:0003677,GO:0046872,GO:0003677,GO:0046872,	K13415|1|9e-12|72.0|mdm:103401427|protein brassinosteroid insensitive 1 [EC:2.7.10.1 2.7.11.1]!K20641|2|2e-06|55.1|cvr:CHLNCDRAFT_59250|Rho GTPase-activating protein 20	XP_009401474.1	5.78e-98	PREDICTED: squamosa promoter-binding-like protein 12 isoform X2 [Musa acuminata subsp. malaccensis]
miR157d	Maker00025444	3	NA	1.5	NA	Maker00025444	GO:0005634,GO:0005634,GO:0003677,GO:0046872,GO:0003677,GO:0046872,	K13415|1|9e-20|98.2|mdm:103401427|protein brassinosteroid insensitive 1 [EC:2.7.10.1 2.7.11.1]!K20641|2|6e-09|63.5|cvr:CHLNCDRAFT_59250|Rho GTPase-activating protein 20	XP_009419993.1	2.2e-123	PREDICTED: squamosa promoter-binding-like protein 12 [Musa acuminata subsp. malaccensis]
miR157d	Maker00027061	2	NA	1	NA	Maker00027061	GO:0005634,GO:0003677,GO:0046872,	K13415|1|6e-20|97.1|mdm:103401427|protein brassinosteroid insensitive 1 [EC:2.7.10.1 2.7.11.1]!K20641|2|7e-12|72.4|cvr:CHLNCDRAFT_59250|Rho GTPase-activating protein 20	XP_009403551.1	1.66e-99	PREDICTED: squamosa promoter-binding-like protein 16 [Musa acuminata subsp. malaccensis]
miR157d	Maker00031959	2	NA	1	NA	Maker00031959	GO:0005634,GO:0003677,GO:0046872,	K13415|1|3e-20|96.7|mdm:103401427|protein brassinosteroid insensitive 1 [EC:2.7.10.1 2.7.11.1]!K20641|2|2e-14|79.3|cvr:CHLNCDRAFT_59250|Rho GTPase-activating protein 20	XP_009415427.1	5.17e-151	PREDICTED: squamosa promoter-binding-like protein 14 isoform X2 [Musa acuminata subsp. malaccensis]
miR157d	Maker00034351	3.5	NA	NA	NA	Maker00034351	-	K09588|1|0.0|732|mus:103977709|cytochrome P450 family 90 subfamily A polypeptide 1 [EC:1.14.-.-]	XP_009391571.1	0	PREDICTED: cytochrome P450 90A1 [Musa acuminata subsp. malaccensis]
miR157d	Maker00040834	2	NA	1	NA	Maker00040834	GO:0005634,GO:0003677,GO:0046872,	-	XP_009415427.1	3.09e-109	PREDICTED: squamosa promoter-binding-like protein 14 isoform X2 [Musa acuminata subsp. malaccensis]
miR157d	Maker00044264	2	NA	1	NA	Maker00044264	-	K13415|1|5e-19|94.4|mdm:103401427|protein brassinosteroid insensitive 1 [EC:2.7.10.1 2.7.11.1]!K20641|2|2e-11|70.9|cvr:CHLNCDRAFT_59250|Rho GTPase-activating protein 20	XP_009410639.1	4.14e-170	PREDICTED: squamosa promoter-binding-like protein 16 [Musa acuminata subsp. malaccensis]
miR157d	Maker00045051	2	NA	1	NA	Maker00045051	GO:0005634,GO:0003677,GO:0046872,	K13415|1|4e-19|96.3|mdm:103401427|protein brassinosteroid insensitive 1 [EC:2.7.10.1 2.7.11.1]!K05909|2|1e-12|75.5|ccaj:109812156|laccase [EC:1.10.3.2]!K20641|3|3e-11|71.2|cvr:CHLNCDRAFT_59250|Rho GTPase-activating protein 20!K15718|4|4e-10|67.4|mus:103989776|linoleate 9S-lipoxygenase [EC:1.13.11.58]	XP_009415922.1	4.35e-126	PREDICTED: squamosa promoter-binding-like protein 16 [Musa acuminata subsp. malaccensis]
miR157d	Maker00045502	2	NA	1	NA	Maker00045502	GO:0005634,GO:0003677,GO:0046872,	-	XP_009419166.1	4.24e-92	PREDICTED: squamosa promoter-binding-like protein 14 isoform X2 [Musa acuminata subsp. malaccensis]
miR157d	Maker00050747	2	NA	1	NA	Maker00050747	-	K13415|1|4e-22|103|mdm:103401427|protein brassinosteroid insensitive 1 [EC:2.7.10.1 2.7.11.1]!K20641|2|8e-12|72.4|cvr:CHLNCDRAFT_59250|Rho GTPase-activating protein 20	XP_009396218.1	1.92e-164	PREDICTED: squamosa promoter-binding-like protein 3 isoform X2 [Musa acuminata subsp. malaccensis]
miR157d	Maker00052423	2	NA	1	NA	Maker00052423	-	K13415|1|8e-18|89.7|mdm:103401427|protein brassinosteroid insensitive 1 [EC:2.7.10.1 2.7.11.1]!K20641|2|2e-13|76.6|cvr:CHLNCDRAFT_59250|Rho GTPase-activating protein 20	XP_009400684.1	1.81e-110	PREDICTED: squamosa promoter-binding-like protein 7 [Musa acuminata subsp. malaccensis]
miR157d	Maker00060741	2	NA	1	NA	Maker00060741	GO:0005634,GO:0005634,GO:0003677,GO:0046872,GO:0003677,GO:0046872,	K13415|1|1e-20|98.6|mdm:103401427|protein brassinosteroid insensitive 1 [EC:2.7.10.1 2.7.11.1]!K20641|2|4e-12|72.4|cvr:CHLNCDRAFT_59250|Rho GTPase-activating protein 20	XP_009386067.1	1.24e-138	PREDICTED: squamosa promoter-binding-like protein 16 [Musa acuminata subsp. malaccensis]
miR157d	Maker00064385	2	NA	1	NA	Maker00064385	GO:0005634,GO:0003677,GO:0046872,	K13415|1|6e-20|96.7|mdm:103401427|protein brassinosteroid insensitive 1 [EC:2.7.10.1 2.7.11.1]!K20641|2|1e-11|71.6|cvr:CHLNCDRAFT_59250|Rho GTPase-activating protein 20	XP_009403551.1	1.04e-129	PREDICTED: squamosa promoter-binding-like protein 16 [Musa acuminata subsp. malaccensis]
miR157d	Maker00064398	2	NA	1	NA	Maker00064398	GO:0005634,GO:0003677,GO:0046872,	K13415|1|1e-14|80.9|mdm:103401427|protein brassinosteroid insensitive 1 [EC:2.7.10.1 2.7.11.1]!K20641|2|5e-06|53.9|cvr:CHLNCDRAFT_59250|Rho GTPase-activating protein 20	XP_009418579.1	0	PREDICTED: squamosa promoter-binding-like protein 12 [Musa acuminata subsp. malaccensis]
miR157d	Maker00008769	2	NA	1	NA	Maker00008769	-	K13415|1|3e-21|100|mdm:103401427|protein brassinosteroid insensitive 1 [EC:2.7.10.1 2.7.11.1]!K20641|2|2e-09|64.7|cvr:CHLNCDRAFT_59250|Rho GTPase-activating protein 20	XP_009410639.1	4.76e-144	PREDICTED: squamosa promoter-binding-like protein 16 [Musa acuminata subsp. malaccensis]
miR157d	Maker00010671	2	NA	1	NA	Maker00010671	-	K13415|1|1e-19|97.1|mdm:103401427|protein brassinosteroid insensitive 1 [EC:2.7.10.1 2.7.11.1]!K20641|2|1e-11|72.0|cvr:CHLNCDRAFT_59250|Rho GTPase-activating protein 20	XP_009410639.1	5.76e-154	PREDICTED: squamosa promoter-binding-like protein 16 [Musa acuminata subsp. malaccensis]
miR157d	Maker00022469	2	NA	1	NA	Maker00022469	-	K13415|1|3e-19|93.6|mdm:103401427|protein brassinosteroid insensitive 1 [EC:2.7.10.1 2.7.11.1]!K20641|2|1e-13|77.0|cvr:CHLNCDRAFT_59250|Rho GTPase-activating protein 20	XP_009405686.1	3.45e-114	PREDICTED: squamosa promoter-binding-like protein 14 [Musa acuminata subsp. malaccensis]
miR157d	Maker00025444	3	NA	1.5	NA	Maker00025444	GO:0005634,GO:0005634,GO:0003677,GO:0046872,GO:0003677,GO:0046872,	K13415|1|9e-20|98.2|mdm:103401427|protein brassinosteroid insensitive 1 [EC:2.7.10.1 2.7.11.1]!K20641|2|6e-09|63.5|cvr:CHLNCDRAFT_59250|Rho GTPase-activating protein 20	XP_009419993.1	2.2e-123	PREDICTED: squamosa promoter-binding-like protein 12 [Musa acuminata subsp. malaccensis]
miR157d	Maker00027061	2	NA	1	NA	Maker00027061	GO:0005634,GO:0003677,GO:0046872,	K13415|1|6e-20|97.1|mdm:103401427|protein brassinosteroid insensitive 1 [EC:2.7.10.1 2.7.11.1]!K20641|2|7e-12|72.4|cvr:CHLNCDRAFT_59250|Rho GTPase-activating protein 20	XP_009403551.1	1.66e-99	PREDICTED: squamosa promoter-binding-like protein 16 [Musa acuminata subsp. malaccensis]
miR157d	Maker00031959	2	NA	1	NA	Maker00031959	GO:0005634,GO:0003677,GO:0046872,	K13415|1|3e-20|96.7|mdm:103401427|protein brassinosteroid insensitive 1 [EC:2.7.10.1 2.7.11.1]!K20641|2|2e-14|79.3|cvr:CHLNCDRAFT_59250|Rho GTPase-activating protein 20	XP_009415427.1	5.17e-151	PREDICTED: squamosa promoter-binding-like protein 14 isoform X2 [Musa acuminata subsp. malaccensis]
miR157d	Maker00040834	2	NA	1	NA	Maker00040834	GO:0005634,GO:0003677,GO:0046872,	-	XP_009415427.1	3.09e-109	PREDICTED: squamosa promoter-binding-like protein 14 isoform X2 [Musa acuminata subsp. malaccensis]
miR157d	Maker00044264	2	NA	1	NA	Maker00044264	-	K13415|1|5e-19|94.4|mdm:103401427|protein brassinosteroid insensitive 1 [EC:2.7.10.1 2.7.11.1]!K20641|2|2e-11|70.9|cvr:CHLNCDRAFT_59250|Rho GTPase-activating protein 20	XP_009410639.1	4.14e-170	PREDICTED: squamosa promoter-binding-like protein 16 [Musa acuminata subsp. malaccensis]
miR157d	Maker00045051	2	NA	1	NA	Maker00045051	GO:0005634,GO:0003677,GO:0046872,	K13415|1|4e-19|96.3|mdm:103401427|protein brassinosteroid insensitive 1 [EC:2.7.10.1 2.7.11.1]!K05909|2|1e-12|75.5|ccaj:109812156|laccase [EC:1.10.3.2]!K20641|3|3e-11|71.2|cvr:CHLNCDRAFT_59250|Rho GTPase-activating protein 20!K15718|4|4e-10|67.4|mus:103989776|linoleate 9S-lipoxygenase [EC:1.13.11.58]	XP_009415922.1	4.35e-126	PREDICTED: squamosa promoter-binding-like protein 16 [Musa acuminata subsp. malaccensis]
miR157d	Maker00045502	2	NA	1	NA	Maker00045502	GO:0005634,GO:0003677,GO:0046872,	-	XP_009419166.1	4.24e-92	PREDICTED: squamosa promoter-binding-like protein 14 isoform X2 [Musa acuminata subsp. malaccensis]
miR157d	Maker00050747	2	NA	1	NA	Maker00050747	-	K13415|1|4e-22|103|mdm:103401427|protein brassinosteroid insensitive 1 [EC:2.7.10.1 2.7.11.1]!K20641|2|8e-12|72.4|cvr:CHLNCDRAFT_59250|Rho GTPase-activating protein 20	XP_009396218.1	1.92e-164	PREDICTED: squamosa promoter-binding-like protein 3 isoform X2 [Musa acuminata subsp. malaccensis]
miR157d	Maker00052423	2	NA	1	NA	Maker00052423	-	K13415|1|8e-18|89.7|mdm:103401427|protein brassinosteroid insensitive 1 [EC:2.7.10.1 2.7.11.1]!K20641|2|2e-13|76.6|cvr:CHLNCDRAFT_59250|Rho GTPase-activating protein 20	XP_009400684.1	1.81e-110	PREDICTED: squamosa promoter-binding-like protein 7 [Musa acuminata subsp. malaccensis]
miR157d	Maker00060741	2	NA	1	NA	Maker00060741	GO:0005634,GO:0005634,GO:0003677,GO:0046872,GO:0003677,GO:0046872,	K13415|1|1e-20|98.6|mdm:103401427|protein brassinosteroid insensitive 1 [EC:2.7.10.1 2.7.11.1]!K20641|2|4e-12|72.4|cvr:CHLNCDRAFT_59250|Rho GTPase-activating protein 20	XP_009386067.1	1.24e-138	PREDICTED: squamosa promoter-binding-like protein 16 [Musa acuminata subsp. malaccensis]
miR157d	Maker00064385	2	NA	1	NA	Maker00064385	GO:0005634,GO:0003677,GO:0046872,	K13415|1|6e-20|96.7|mdm:103401427|protein brassinosteroid insensitive 1 [EC:2.7.10.1 2.7.11.1]!K20641|2|1e-11|71.6|cvr:CHLNCDRAFT_59250|Rho GTPase-activating protein 20	XP_009403551.1	1.04e-129	PREDICTED: squamosa promoter-binding-like protein 16 [Musa acuminata subsp. malaccensis]
miR157d	Maker00064398	2	NA	1	NA	Maker00064398	GO:0005634,GO:0003677,GO:0046872,	K13415|1|1e-14|80.9|mdm:103401427|protein brassinosteroid insensitive 1 [EC:2.7.10.1 2.7.11.1]!K20641|2|5e-06|53.9|cvr:CHLNCDRAFT_59250|Rho GTPase-activating protein 20	XP_009418579.1	0	PREDICTED: squamosa promoter-binding-like protein 12 [Musa acuminata subsp. malaccensis]
miR159	Maker00020450	NA	NA	2.2	NA	Maker00020450	-	K09422|1|0.0|590|mus:103983463|transcription factor MYB, plant	XP_009398954.1	0	PREDICTED: transcription factor GAMYB-like isoform X1 [Musa acuminata subsp. malaccensis]
miR159	Maker00030506	3.5	NA	1.8	NA	Maker00030506	-	K09422|1|3e-145|432|mus:103983463|transcription factor MYB, plant	XP_009398961.1	1.39e-144	PREDICTED: transcription factor GAMYB-like isoform X2 [Musa acuminata subsp. malaccensis]
miR159	Maker00044059	3.5	NA	NA	NA	Maker00044059	-	K00940|1|2e-102|310|egu:105043039|nucleoside-diphosphate kinase [EC:2.7.4.6]	XP_017700009.1	4.41e-108	PREDICTED: uncharacterized protein LOC103714194 isoform X1 [Phoenix dactylifera]
miR159	Maker00060656	3.5	NA	1.8	NA	Maker00060656	-	K00820|1|0.0|1234|mus:103973584|glucosamine---fructose-6-phosphate aminotransferase (isomerizing) [EC:2.6.1.16]	XP_009386475.1	0	PREDICTED: glutamine--fructose-6-phosphate aminotransferase [isomerizing] 2 [Musa acuminata subsp. malaccensis]
miR159	Maker00060956	NA	NA	2.2	NA	Maker00060956	-	K09422|1|2e-177|518|mus:103983463|transcription factor MYB, plant	XP_009398961.1	6.7e-178	PREDICTED: transcription factor GAMYB-like isoform X2 [Musa acuminata subsp. malaccensis]
miR159	Maker00071024	3	NA	NA	NA	Maker00071024	GO:0046983,	K12126|1|7e-19|84.0|smo:SELMODRAFT_114141|phytochrome-interacting factor 3!K11253|3|2e-17|84.0|pop:18096237|histone H3!K16189|4|2e-17|87.4|zma:100281419|phytochrome-interacting factor 4	XP_009418925.1	9.4e-147	PREDICTED: transcription factor UNE12 isoform X2 [Musa acuminata subsp. malaccensis]
miR159	Maker00020450	NA	NA	2.2	NA	Maker00020450	-	K09422|1|0.0|590|mus:103983463|transcription factor MYB, plant	XP_009398954.1	0	PREDICTED: transcription factor GAMYB-like isoform X1 [Musa acuminata subsp. malaccensis]
miR159	Maker00030506	3.5	NA	1.8	NA	Maker00030506	-	K09422|1|3e-145|432|mus:103983463|transcription factor MYB, plant	XP_009398961.1	1.39e-144	PREDICTED: transcription factor GAMYB-like isoform X2 [Musa acuminata subsp. malaccensis]
miR159	Maker00060656	3.5	NA	1.8	NA	Maker00060656	-	K00820|1|0.0|1234|mus:103973584|glucosamine---fructose-6-phosphate aminotransferase (isomerizing) [EC:2.6.1.16]	XP_009386475.1	0	PREDICTED: glutamine--fructose-6-phosphate aminotransferase [isomerizing] 2 [Musa acuminata subsp. malaccensis]
miR159	Maker00060956	NA	NA	2.2	NA	Maker00060956	-	K09422|1|2e-177|518|mus:103983463|transcription factor MYB, plant	XP_009398961.1	6.7e-178	PREDICTED: transcription factor GAMYB-like isoform X2 [Musa acuminata subsp. malaccensis]
miR159	Maker00071024	3	NA	NA	NA	Maker00071024	GO:0046983,	K12126|1|7e-19|84.0|smo:SELMODRAFT_114141|phytochrome-interacting factor 3!K11253|3|2e-17|84.0|pop:18096237|histone H3!K16189|4|2e-17|87.4|zma:100281419|phytochrome-interacting factor 4	XP_009418925.1	9.4e-147	PREDICTED: transcription factor UNE12 isoform X2 [Musa acuminata subsp. malaccensis]
miR159	Maker00020450	NA	NA	2.2	NA	Maker00020450	-	K09422|1|0.0|590|mus:103983463|transcription factor MYB, plant	XP_009398954.1	0	PREDICTED: transcription factor GAMYB-like isoform X1 [Musa acuminata subsp. malaccensis]
miR159	Maker00030506	3.5	NA	1.8	NA	Maker00030506	-	K09422|1|3e-145|432|mus:103983463|transcription factor MYB, plant	XP_009398961.1	1.39e-144	PREDICTED: transcription factor GAMYB-like isoform X2 [Musa acuminata subsp. malaccensis]
miR159	Maker00044059	3.5	NA	NA	NA	Maker00044059	-	K00940|1|2e-102|310|egu:105043039|nucleoside-diphosphate kinase [EC:2.7.4.6]	XP_017700009.1	4.41e-108	PREDICTED: uncharacterized protein LOC103714194 isoform X1 [Phoenix dactylifera]
miR159	Maker00060656	3.5	NA	1.8	NA	Maker00060656	-	K00820|1|0.0|1234|mus:103973584|glucosamine---fructose-6-phosphate aminotransferase (isomerizing) [EC:2.6.1.16]	XP_009386475.1	0	PREDICTED: glutamine--fructose-6-phosphate aminotransferase [isomerizing] 2 [Musa acuminata subsp. malaccensis]
miR159	Maker00060956	NA	NA	2.2	NA	Maker00060956	-	K09422|1|2e-177|518|mus:103983463|transcription factor MYB, plant	XP_009398961.1	6.7e-178	PREDICTED: transcription factor GAMYB-like isoform X2 [Musa acuminata subsp. malaccensis]
miR159	Maker00071024	3	NA	NA	NA	Maker00071024	GO:0046983,	K12126|1|7e-19|84.0|smo:SELMODRAFT_114141|phytochrome-interacting factor 3!K11253|3|2e-17|84.0|pop:18096237|histone H3!K16189|4|2e-17|87.4|zma:100281419|phytochrome-interacting factor 4	XP_009418925.1	9.4e-147	PREDICTED: transcription factor UNE12 isoform X2 [Musa acuminata subsp. malaccensis]
miR159	Maker00030506	3.5	NA	1.8	NA	Maker00030506	-	K09422|1|3e-145|432|mus:103983463|transcription factor MYB, plant	XP_009398961.1	1.39e-144	PREDICTED: transcription factor GAMYB-like isoform X2 [Musa acuminata subsp. malaccensis]
miR159	Maker00060956	NA	NA	2.2	NA	Maker00060956	-	K09422|1|2e-177|518|mus:103983463|transcription factor MYB, plant	XP_009398961.1	6.7e-178	PREDICTED: transcription factor GAMYB-like isoform X2 [Musa acuminata subsp. malaccensis]
miR159a.1	Maker00020450	3.5	NA	1.8	NA	Maker00020450	-	K09422|1|0.0|590|mus:103983463|transcription factor MYB, plant	XP_009398954.1	0	PREDICTED: transcription factor GAMYB-like isoform X1 [Musa acuminata subsp. malaccensis]
miR159a.1	Maker00030506	4	NA	2	NA	Maker00030506	-	K09422|1|3e-145|432|mus:103983463|transcription factor MYB, plant	XP_009398961.1	1.39e-144	PREDICTED: transcription factor GAMYB-like isoform X2 [Musa acuminata subsp. malaccensis]
miR159a.1	Maker00060656	4	NA	2	NA	Maker00060656	-	K00820|1|0.0|1234|mus:103973584|glucosamine---fructose-6-phosphate aminotransferase (isomerizing) [EC:2.6.1.16]	XP_009386475.1	0	PREDICTED: glutamine--fructose-6-phosphate aminotransferase [isomerizing] 2 [Musa acuminata subsp. malaccensis]
miR159a.1	Maker00060956	3.5	NA	1.8	NA	Maker00060956	-	K09422|1|2e-177|518|mus:103983463|transcription factor MYB, plant	XP_009398961.1	6.7e-178	PREDICTED: transcription factor GAMYB-like isoform X2 [Musa acuminata subsp. malaccensis]
miR159a.1	Maker00020450	3.5	NA	1.8	NA	Maker00020450	-	K09422|1|0.0|590|mus:103983463|transcription factor MYB, plant	XP_009398954.1	0	PREDICTED: transcription factor GAMYB-like isoform X1 [Musa acuminata subsp. malaccensis]
miR159a.1	Maker00029518	4	NA	2	NA	Maker00029518	GO:0004106,GO:0009073,GO:0046417,	K01850|1|4e-171|482|mus:103982164|chorismate mutase [EC:5.4.99.5]	XP_009397272.1	2.29e-170	PREDICTED: chorismate mutase 3, chloroplastic-like [Musa acuminata subsp. malaccensis]
miR159a.1	Maker00030506	4	NA	2	NA	Maker00030506	-	K09422|1|3e-145|432|mus:103983463|transcription factor MYB, plant	XP_009398961.1	1.39e-144	PREDICTED: transcription factor GAMYB-like isoform X2 [Musa acuminata subsp. malaccensis]
miR159a.1	Maker00060656	4	NA	2	NA	Maker00060656	-	K00820|1|0.0|1234|mus:103973584|glucosamine---fructose-6-phosphate aminotransferase (isomerizing) [EC:2.6.1.16]	XP_009386475.1	0	PREDICTED: glutamine--fructose-6-phosphate aminotransferase [isomerizing] 2 [Musa acuminata subsp. malaccensis]
miR159a.1	Maker00060956	3.5	NA	1.8	NA	Maker00060956	-	K09422|1|2e-177|518|mus:103983463|transcription factor MYB, plant	XP_009398961.1	6.7e-178	PREDICTED: transcription factor GAMYB-like isoform X2 [Musa acuminata subsp. malaccensis]
miR159a.1	Maker00020450	3.5	NA	1.8	NA	Maker00020450	-	K09422|1|0.0|590|mus:103983463|transcription factor MYB, plant	XP_009398954.1	0	PREDICTED: transcription factor GAMYB-like isoform X1 [Musa acuminata subsp. malaccensis]
miR159a.1	Maker00029518	4	NA	2	NA	Maker00029518	GO:0004106,GO:0009073,GO:0046417,	K01850|1|4e-171|482|mus:103982164|chorismate mutase [EC:5.4.99.5]	XP_009397272.1	2.29e-170	PREDICTED: chorismate mutase 3, chloroplastic-like [Musa acuminata subsp. malaccensis]
miR159a.1	Maker00030506	4	NA	2	NA	Maker00030506	-	K09422|1|3e-145|432|mus:103983463|transcription factor MYB, plant	XP_009398961.1	1.39e-144	PREDICTED: transcription factor GAMYB-like isoform X2 [Musa acuminata subsp. malaccensis]
miR159a.1	Maker00060656	4	NA	2	NA	Maker00060656	-	K00820|1|0.0|1234|mus:103973584|glucosamine---fructose-6-phosphate aminotransferase (isomerizing) [EC:2.6.1.16]	XP_009386475.1	0	PREDICTED: glutamine--fructose-6-phosphate aminotransferase [isomerizing] 2 [Musa acuminata subsp. malaccensis]
miR159a.1	Maker00060956	3.5	NA	1.8	NA	Maker00060956	-	K09422|1|2e-177|518|mus:103983463|transcription factor MYB, plant	XP_009398961.1	6.7e-178	PREDICTED: transcription factor GAMYB-like isoform X2 [Musa acuminata subsp. malaccensis]
miR159a.1	Maker00029518	4	NA	2	NA	Maker00029518	GO:0004106,GO:0009073,GO:0046417,	K01850|1|4e-171|482|mus:103982164|chorismate mutase [EC:5.4.99.5]	XP_009397272.1	2.29e-170	PREDICTED: chorismate mutase 3, chloroplastic-like [Musa acuminata subsp. malaccensis]
miR159a.1	Maker00030506	4	NA	2	NA	Maker00030506	-	K09422|1|3e-145|432|mus:103983463|transcription factor MYB, plant	XP_009398961.1	1.39e-144	PREDICTED: transcription factor GAMYB-like isoform X2 [Musa acuminata subsp. malaccensis]
miR159a.1	Maker00060956	3.5	NA	1.8	NA	Maker00060956	-	K09422|1|2e-177|518|mus:103983463|transcription factor MYB, plant	XP_009398961.1	6.7e-178	PREDICTED: transcription factor GAMYB-like isoform X2 [Musa acuminata subsp. malaccensis]
miR159a_1	Maker00020450	NA	NA	2.2	NA	Maker00020450	-	K09422|1|0.0|590|mus:103983463|transcription factor MYB, plant	XP_009398954.1	0	PREDICTED: transcription factor GAMYB-like isoform X1 [Musa acuminata subsp. malaccensis]
miR159a_1	Maker00030506	3.5	NA	1.8	NA	Maker00030506	-	K09422|1|3e-145|432|mus:103983463|transcription factor MYB, plant	XP_009398961.1	1.39e-144	PREDICTED: transcription factor GAMYB-like isoform X2 [Musa acuminata subsp. malaccensis]
miR159a_1	Maker00060656	3.5	NA	1.8	NA	Maker00060656	-	K00820|1|0.0|1234|mus:103973584|glucosamine---fructose-6-phosphate aminotransferase (isomerizing) [EC:2.6.1.16]	XP_009386475.1	0	PREDICTED: glutamine--fructose-6-phosphate aminotransferase [isomerizing] 2 [Musa acuminata subsp. malaccensis]
miR159a_1	Maker00060956	NA	NA	2.2	NA	Maker00060956	-	K09422|1|2e-177|518|mus:103983463|transcription factor MYB, plant	XP_009398961.1	6.7e-178	PREDICTED: transcription factor GAMYB-like isoform X2 [Musa acuminata subsp. malaccensis]
miR159a_1	Maker00071024	4	NA	NA	NA	Maker00071024	GO:0046983,	K12126|1|7e-19|84.0|smo:SELMODRAFT_114141|phytochrome-interacting factor 3!K11253|3|2e-17|84.0|pop:18096237|histone H3!K16189|4|2e-17|87.4|zma:100281419|phytochrome-interacting factor 4	XP_009418925.1	9.4e-147	PREDICTED: transcription factor UNE12 isoform X2 [Musa acuminata subsp. malaccensis]
miR159a_1	Maker00020450	NA	NA	2.2	NA	Maker00020450	-	K09422|1|0.0|590|mus:103983463|transcription factor MYB, plant	XP_009398954.1	0	PREDICTED: transcription factor GAMYB-like isoform X1 [Musa acuminata subsp. malaccensis]
miR159a_1	Maker00029518	4	NA	2	NA	Maker00029518	GO:0004106,GO:0009073,GO:0046417,	K01850|1|4e-171|482|mus:103982164|chorismate mutase [EC:5.4.99.5]	XP_009397272.1	2.29e-170	PREDICTED: chorismate mutase 3, chloroplastic-like [Musa acuminata subsp. malaccensis]
miR159a_1	Maker00030506	3.5	NA	1.8	NA	Maker00030506	-	K09422|1|3e-145|432|mus:103983463|transcription factor MYB, plant	XP_009398961.1	1.39e-144	PREDICTED: transcription factor GAMYB-like isoform X2 [Musa acuminata subsp. malaccensis]
miR159a_1	Maker00060656	3.5	NA	1.8	NA	Maker00060656	-	K00820|1|0.0|1234|mus:103973584|glucosamine---fructose-6-phosphate aminotransferase (isomerizing) [EC:2.6.1.16]	XP_009386475.1	0	PREDICTED: glutamine--fructose-6-phosphate aminotransferase [isomerizing] 2 [Musa acuminata subsp. malaccensis]
miR159a_1	Maker00060956	NA	NA	2.2	NA	Maker00060956	-	K09422|1|2e-177|518|mus:103983463|transcription factor MYB, plant	XP_009398961.1	6.7e-178	PREDICTED: transcription factor GAMYB-like isoform X2 [Musa acuminata subsp. malaccensis]
miR159a_1	Maker00071024	4	NA	NA	NA	Maker00071024	GO:0046983,	K12126|1|7e-19|84.0|smo:SELMODRAFT_114141|phytochrome-interacting factor 3!K11253|3|2e-17|84.0|pop:18096237|histone H3!K16189|4|2e-17|87.4|zma:100281419|phytochrome-interacting factor 4	XP_009418925.1	9.4e-147	PREDICTED: transcription factor UNE12 isoform X2 [Musa acuminata subsp. malaccensis]
miR159a_1	Maker00020450	NA	NA	2.2	NA	Maker00020450	-	K09422|1|0.0|590|mus:103983463|transcription factor MYB, plant	XP_009398954.1	0	PREDICTED: transcription factor GAMYB-like isoform X1 [Musa acuminata subsp. malaccensis]
miR159a_1	Maker00029518	4	NA	2	NA	Maker00029518	GO:0004106,GO:0009073,GO:0046417,	K01850|1|4e-171|482|mus:103982164|chorismate mutase [EC:5.4.99.5]	XP_009397272.1	2.29e-170	PREDICTED: chorismate mutase 3, chloroplastic-like [Musa acuminata subsp. malaccensis]
miR159a_1	Maker00030506	3.5	NA	1.8	NA	Maker00030506	-	K09422|1|3e-145|432|mus:103983463|transcription factor MYB, plant	XP_009398961.1	1.39e-144	PREDICTED: transcription factor GAMYB-like isoform X2 [Musa acuminata subsp. malaccensis]
miR159a_1	Maker00060656	3.5	NA	1.8	NA	Maker00060656	-	K00820|1|0.0|1234|mus:103973584|glucosamine---fructose-6-phosphate aminotransferase (isomerizing) [EC:2.6.1.16]	XP_009386475.1	0	PREDICTED: glutamine--fructose-6-phosphate aminotransferase [isomerizing] 2 [Musa acuminata subsp. malaccensis]
miR159a_1	Maker00060956	NA	NA	2.2	NA	Maker00060956	-	K09422|1|2e-177|518|mus:103983463|transcription factor MYB, plant	XP_009398961.1	6.7e-178	PREDICTED: transcription factor GAMYB-like isoform X2 [Musa acuminata subsp. malaccensis]
miR159a_1	Maker00071024	4	NA	NA	NA	Maker00071024	GO:0046983,	K12126|1|7e-19|84.0|smo:SELMODRAFT_114141|phytochrome-interacting factor 3!K11253|3|2e-17|84.0|pop:18096237|histone H3!K16189|4|2e-17|87.4|zma:100281419|phytochrome-interacting factor 4	XP_009418925.1	9.4e-147	PREDICTED: transcription factor UNE12 isoform X2 [Musa acuminata subsp. malaccensis]
miR159a_1	Maker00029518	4	NA	2	NA	Maker00029518	GO:0004106,GO:0009073,GO:0046417,	K01850|1|4e-171|482|mus:103982164|chorismate mutase [EC:5.4.99.5]	XP_009397272.1	2.29e-170	PREDICTED: chorismate mutase 3, chloroplastic-like [Musa acuminata subsp. malaccensis]
miR159a_1	Maker00030506	3.5	NA	1.8	NA	Maker00030506	-	K09422|1|3e-145|432|mus:103983463|transcription factor MYB, plant	XP_009398961.1	1.39e-144	PREDICTED: transcription factor GAMYB-like isoform X2 [Musa acuminata subsp. malaccensis]
miR159a_1	Maker00060956	NA	NA	2.2	NA	Maker00060956	-	K09422|1|2e-177|518|mus:103983463|transcription factor MYB, plant	XP_009398961.1	6.7e-178	PREDICTED: transcription factor GAMYB-like isoform X2 [Musa acuminata subsp. malaccensis]
miR160a-5p	Maker00071111	NA	NA	2.5	NA	Maker00071111	-	K12471|1|0.0|892|mus:103978186|epsin	XP_009392171.1	0	PREDICTED: clathrin interactor EPSIN 2-like [Musa acuminata subsp. malaccensis]
miR160b_1	Maker00071111	NA	NA	2	NA	Maker00071111	-	K12471|1|0.0|892|mus:103978186|epsin	XP_009392171.1	0	PREDICTED: clathrin interactor EPSIN 2-like [Musa acuminata subsp. malaccensis]
miR162_1	Maker00025100	NA	NA	2.2	NA	Maker00025100	GO:0008236,	K01278|1|0.0|1385|mus:104001017|dipeptidyl-peptidase 4 [EC:3.4.14.5]	XP_009421464.1	0	PREDICTED: uncharacterized protein LOC104001017 isoform X1 [Musa acuminata subsp. malaccensis]
miR162_1	Maker00069340	2.5	NA	NA	NA	Maker00069340	-	K11592|1|0.0|3455|mus:103993174|endoribonuclease Dicer [EC:3.1.26.-]	XP_009411415.1	0	PREDICTED: endoribonuclease Dicer homolog 1 isoform X1 [Musa acuminata subsp. malaccensis]
miR164a_1	Maker00000545	4	NA	NA	NA	Maker00000545	GO:0009507,	-	XP_009416861.1	1.82e-22	PREDICTED: stress-response A/B barrel domain-containing protein At5g22580-like [Musa acuminata subsp. malaccensis]
miR164a_1	Maker00020703	NA	NA	2.5	NA	Maker00020703	GO:0016021,	K14209|1|2e-176|508|adu:107473221|solute carrier family 36 (proton-coupled amino acid transporter)	XP_009389175.1	0	PREDICTED: amino acid permease 4 [Musa acuminata subsp. malaccensis]
miR164a_1	Maker00052100	4	NA	2	NA	Maker00052100	-	K08332|1|0.0|527|lja:Lj0g3v0343689.3|vacuolar protein 8	XP_009417927.1	0	PREDICTED: ARM REPEAT PROTEIN INTERACTING WITH ABF2 [Musa acuminata subsp. malaccensis]
miR164a_1	Maker00053813	NA	NA	2.5	NA	Maker00053813	-	K08332|1|6e-64|202|soe:110780799|vacuolar protein 8	XP_018674679.1	1.94e-91	PREDICTED: ARM REPEAT PROTEIN INTERACTING WITH ABF2-like [Musa acuminata subsp. malaccensis]
miR164a_1	Maker00054478	NA	NA	2.5	NA	Maker00054478	GO:0005840,GO:0005840,GO:0022625,GO:0005840,GO:0003735,GO:0003735,GO:0003735,GO:0003735,GO:0006412,GO:0006412,GO:0002181,GO:0006412,	K02910|1|8e-77|226|atr:18439922|large subunit ribosomal protein L31e	XP_006850140.1	4.48e-76	60S ribosomal protein L31 [Amborella trichopoda]
miR164a_2	Maker00005755	2	NA	1	NA	Maker00005755	GO:0005634,GO:0005634,GO:0003677,GO:0003677,GO:0006355,GO:0006351,GO:0006355,GO:0006351,	K00521|1|1e-39|151|cmos:111447866|ferric-chelate reductase [EC:1.16.1.7]!K13126|3|3e-12|70.5|fve:101312606|polyadenylate-binding protein!K05941|4|2e-11|68.6|mdm:103435918|glutathione gamma-glutamylcysteinyltransferase [EC:2.3.2.15]!K16296|5|2e-08|58.9|aof:109839885|serine carboxypeptidase-like clade I [EC:3.4.16.-]	XP_009385050.1	3.06e-111	PREDICTED: NAC domain-containing protein 21/22-like isoform X2 [Musa acuminata subsp. malaccensis]
miR164a_2	Maker00008380	1	NA	0.8	NA	Maker00008380	GO:0005634,GO:0005634,GO:0003677,GO:0003677,GO:0006355,GO:0006351,GO:0006355,GO:0006351,	K00521|1|3e-31|130|cpep:111802683|ferric-chelate reductase [EC:1.16.1.7]!K05941|3|4e-10|65.9|mdm:103435918|glutathione gamma-glutamylcysteinyltransferase [EC:2.3.2.15]!K16296|4|8e-09|61.2|aof:109839885|serine carboxypeptidase-like clade I [EC:3.4.16.-]!K13126|5|2e-08|60.1|fve:101312606|polyadenylate-binding protein	XP_009406722.1	1.92e-144	PREDICTED: NAC domain-containing protein 21/22 [Musa acuminata subsp. malaccensis]
miR164a_2	Maker00010318	3	NA	2	NA	Maker00010318	GO:0005634,GO:0005634,GO:0003677,GO:0003677,GO:0006355,GO:0006351,GO:0006355,GO:0006351,	K00521|1|4e-33|137|cpep:111802683|ferric-chelate reductase [EC:1.16.1.7]!K05941|3|2e-10|67.4|mdm:103435918|glutathione gamma-glutamylcysteinyltransferase [EC:2.3.2.15]!K16296|4|1e-09|63.9|aof:109839885|serine carboxypeptidase-like clade I [EC:3.4.16.-]!K12862|5|1e-08|61.6|nsy:104215049|pleiotropic regulator 1	XP_010916003.1	1.06e-132	PREDICTED: protein CUP-SHAPED COTYLEDON 2 [Elaeis guineensis]
miR164a_2	Maker00010557	1	NA	0.5	NA	Maker00010557	GO:0005634,GO:0003677,GO:0006355,GO:0006351,	K00521|1|2e-35|139|cmos:111447866|ferric-chelate reductase [EC:1.16.1.7]!K13126|3|2e-15|79.7|fve:101312606|polyadenylate-binding protein!K16296|4|4e-09|61.2|aof:109839885|serine carboxypeptidase-like clade I [EC:3.4.16.-]!K05941|5|5e-08|58.5|mdm:103435918|glutathione gamma-glutamylcysteinyltransferase [EC:2.3.2.15]	XP_010941568.1	2.64e-113	PREDICTED: NAC domain-containing protein 21/22-like [Elaeis guineensis]
miR164a_2	Maker00016167	3	NA	2	NA	Maker00016167	GO:0005634,GO:0005634,GO:0003677,GO:0003677,GO:0006355,GO:0006351,GO:0006355,GO:0006351,	K00521|1|3e-39|153|cmos:111447866|ferric-chelate reductase [EC:1.16.1.7]!K13126|3|4e-12|71.2|fve:101312606|polyadenylate-binding protein!K16296|4|1e-11|69.7|aof:109839885|serine carboxypeptidase-like clade I [EC:3.4.16.-]!K05941|5|2e-09|63.9|mdm:103435918|glutathione gamma-glutamylcysteinyltransferase [EC:2.3.2.15]	XP_010916003.1	3.92e-152	PREDICTED: protein CUP-SHAPED COTYLEDON 2 [Elaeis guineensis]
miR164a_2	Maker00034343	0.5	NA	0.5	NA	Maker00034343	GO:0005634,GO:0005634,GO:0003677,GO:0003677,GO:0006355,GO:0006351,GO:0006355,GO:0006351,	K00521|1|8e-35|137|cmos:111447866|ferric-chelate reductase [EC:1.16.1.7]!K13126|3|9e-14|75.1|fve:101312606|polyadenylate-binding protein!K16296|4|6e-08|57.8|aof:109839885|serine carboxypeptidase-like clade I [EC:3.4.16.-]!K05941|5|4e-07|55.8|mdm:103435918|glutathione gamma-glutamylcysteinyltransferase [EC:2.3.2.15]	XP_009406722.1	1.79e-130	PREDICTED: NAC domain-containing protein 21/22 [Musa acuminata subsp. malaccensis]
miR164a_2	Maker00035601	1	NA	1	NA	Maker00035601	GO:0005634,GO:0003677,GO:0006355,GO:0006351,	K00521|1|9e-36|139|cmos:111447866|ferric-chelate reductase [EC:1.16.1.7]!K13126|3|3e-14|75.1|fve:101312606|polyadenylate-binding protein!K05941|4|7e-09|60.1|mdm:103435918|glutathione gamma-glutamylcysteinyltransferase [EC:2.3.2.15]!K16296|5|2e-08|58.2|aof:109839885|serine carboxypeptidase-like clade I [EC:3.4.16.-]	ABF69986.1	6.28e-111	no apical meristem (NAM) protein, putative [Musa acuminata]
miR164a_2	Maker00042798	1	NA	0.8	NA	Maker00042798	GO:0005634,GO:0005634,GO:0003677,GO:0003677,GO:0006355,GO:0006351,GO:0006355,GO:0006351,	K00521|1|5e-36|141|cmos:111447866|ferric-chelate reductase [EC:1.16.1.7]!K13126|3|4e-14|76.3|fve:101312606|polyadenylate-binding protein!K05941|4|3e-08|59.3|mdm:103435918|glutathione gamma-glutamylcysteinyltransferase [EC:2.3.2.15]!K16296|5|6e-08|57.8|aof:109839885|serine carboxypeptidase-like clade I [EC:3.4.16.-]	XP_009406722.1	8.5e-139	PREDICTED: NAC domain-containing protein 21/22 [Musa acuminata subsp. malaccensis]
miR164a_2	Maker00044261	1	NA	0.8	NA	Maker00044261	GO:0005634,GO:0005634,GO:0003677,GO:0003677,GO:0006355,GO:0006351,GO:0006355,GO:0006351,	K00521|1|5e-36|141|cpep:111802683|ferric-chelate reductase [EC:1.16.1.7]!K13126|3|5e-14|75.9|fve:101312606|polyadenylate-binding protein!K05941|4|3e-08|59.3|mdm:103435918|glutathione gamma-glutamylcysteinyltransferase [EC:2.3.2.15]!K16296|5|6e-08|58.2|aof:109839885|serine carboxypeptidase-like clade I [EC:3.4.16.-]	XP_009406722.1	3.98e-137	PREDICTED: NAC domain-containing protein 21/22 [Musa acuminata subsp. malaccensis]
miR164a_2	Maker00045097	0	NA	0	NA	Maker00045097	GO:0005634,GO:0003677,GO:0006355,GO:0006351,	K00521|1|6e-37|143|cmos:111447866|ferric-chelate reductase [EC:1.16.1.7]!K13126|3|5e-16|81.3|fve:101312606|polyadenylate-binding protein!K05941|4|7e-09|60.8|mdm:103435918|glutathione gamma-glutamylcysteinyltransferase [EC:2.3.2.15]!K16296|5|2e-08|59.3|aof:109839885|serine carboxypeptidase-like clade I [EC:3.4.16.-]	ABF69986.1	1.22e-133	no apical meristem (NAM) protein, putative [Musa acuminata]
miR164a_2	Maker00068557	3	NA	2	NA	Maker00068557	GO:0005634,GO:0005634,GO:0003677,GO:0003677,GO:0006355,GO:0006351,GO:0006355,GO:0006351,	K00521|1|4e-40|152|cmos:111447866|ferric-chelate reductase [EC:1.16.1.7]!K13126|3|5e-13|72.4|fve:101312606|polyadenylate-binding protein!K16296|4|9e-12|68.9|aof:109839885|serine carboxypeptidase-like clade I [EC:3.4.16.-]!K05941|5|5e-11|67.4|mdm:103435918|glutathione gamma-glutamylcysteinyltransferase [EC:2.3.2.15]	XP_008783143.1	9.85e-127	PREDICTED: protein CUP-SHAPED COTYLEDON 2 [Phoenix dactylifera]
miR164a_2	Maker00008380	1	NA	0.8	NA	Maker00008380	GO:0005634,GO:0005634,GO:0003677,GO:0003677,GO:0006355,GO:0006351,GO:0006355,GO:0006351,	K00521|1|3e-31|130|cpep:111802683|ferric-chelate reductase [EC:1.16.1.7]!K05941|3|4e-10|65.9|mdm:103435918|glutathione gamma-glutamylcysteinyltransferase [EC:2.3.2.15]!K16296|4|8e-09|61.2|aof:109839885|serine carboxypeptidase-like clade I [EC:3.4.16.-]!K13126|5|2e-08|60.1|fve:101312606|polyadenylate-binding protein	XP_009406722.1	1.92e-144	PREDICTED: NAC domain-containing protein 21/22 [Musa acuminata subsp. malaccensis]
miR164a_2	Maker00010318	3	NA	2	NA	Maker00010318	GO:0005634,GO:0005634,GO:0003677,GO:0003677,GO:0006355,GO:0006351,GO:0006355,GO:0006351,	K00521|1|4e-33|137|cpep:111802683|ferric-chelate reductase [EC:1.16.1.7]!K05941|3|2e-10|67.4|mdm:103435918|glutathione gamma-glutamylcysteinyltransferase [EC:2.3.2.15]!K16296|4|1e-09|63.9|aof:109839885|serine carboxypeptidase-like clade I [EC:3.4.16.-]!K12862|5|1e-08|61.6|nsy:104215049|pleiotropic regulator 1	XP_010916003.1	1.06e-132	PREDICTED: protein CUP-SHAPED COTYLEDON 2 [Elaeis guineensis]
miR164a_2	Maker00010557	1	NA	0.5	NA	Maker00010557	GO:0005634,GO:0003677,GO:0006355,GO:0006351,	K00521|1|2e-35|139|cmos:111447866|ferric-chelate reductase [EC:1.16.1.7]!K13126|3|2e-15|79.7|fve:101312606|polyadenylate-binding protein!K16296|4|4e-09|61.2|aof:109839885|serine carboxypeptidase-like clade I [EC:3.4.16.-]!K05941|5|5e-08|58.5|mdm:103435918|glutathione gamma-glutamylcysteinyltransferase [EC:2.3.2.15]	XP_010941568.1	2.64e-113	PREDICTED: NAC domain-containing protein 21/22-like [Elaeis guineensis]
miR164a_2	Maker00016167	3	NA	2	NA	Maker00016167	GO:0005634,GO:0005634,GO:0003677,GO:0003677,GO:0006355,GO:0006351,GO:0006355,GO:0006351,	K00521|1|3e-39|153|cmos:111447866|ferric-chelate reductase [EC:1.16.1.7]!K13126|3|4e-12|71.2|fve:101312606|polyadenylate-binding protein!K16296|4|1e-11|69.7|aof:109839885|serine carboxypeptidase-like clade I [EC:3.4.16.-]!K05941|5|2e-09|63.9|mdm:103435918|glutathione gamma-glutamylcysteinyltransferase [EC:2.3.2.15]	XP_010916003.1	3.92e-152	PREDICTED: protein CUP-SHAPED COTYLEDON 2 [Elaeis guineensis]
miR164a_2	Maker00034343	0.5	NA	0.5	NA	Maker00034343	GO:0005634,GO:0005634,GO:0003677,GO:0003677,GO:0006355,GO:0006351,GO:0006355,GO:0006351,	K00521|1|8e-35|137|cmos:111447866|ferric-chelate reductase [EC:1.16.1.7]!K13126|3|9e-14|75.1|fve:101312606|polyadenylate-binding protein!K16296|4|6e-08|57.8|aof:109839885|serine carboxypeptidase-like clade I [EC:3.4.16.-]!K05941|5|4e-07|55.8|mdm:103435918|glutathione gamma-glutamylcysteinyltransferase [EC:2.3.2.15]	XP_009406722.1	1.79e-130	PREDICTED: NAC domain-containing protein 21/22 [Musa acuminata subsp. malaccensis]
miR164a_2	Maker00035601	1	NA	1	NA	Maker00035601	GO:0005634,GO:0003677,GO:0006355,GO:0006351,	K00521|1|9e-36|139|cmos:111447866|ferric-chelate reductase [EC:1.16.1.7]!K13126|3|3e-14|75.1|fve:101312606|polyadenylate-binding protein!K05941|4|7e-09|60.1|mdm:103435918|glutathione gamma-glutamylcysteinyltransferase [EC:2.3.2.15]!K16296|5|2e-08|58.2|aof:109839885|serine carboxypeptidase-like clade I [EC:3.4.16.-]	ABF69986.1	6.28e-111	no apical meristem (NAM) protein, putative [Musa acuminata]
miR164a_2	Maker00042798	1	NA	0.8	NA	Maker00042798	GO:0005634,GO:0005634,GO:0003677,GO:0003677,GO:0006355,GO:0006351,GO:0006355,GO:0006351,	K00521|1|5e-36|141|cmos:111447866|ferric-chelate reductase [EC:1.16.1.7]!K13126|3|4e-14|76.3|fve:101312606|polyadenylate-binding protein!K05941|4|3e-08|59.3|mdm:103435918|glutathione gamma-glutamylcysteinyltransferase [EC:2.3.2.15]!K16296|5|6e-08|57.8|aof:109839885|serine carboxypeptidase-like clade I [EC:3.4.16.-]	XP_009406722.1	8.5e-139	PREDICTED: NAC domain-containing protein 21/22 [Musa acuminata subsp. malaccensis]
miR164a_2	Maker00044261	1	NA	0.8	NA	Maker00044261	GO:0005634,GO:0005634,GO:0003677,GO:0003677,GO:0006355,GO:0006351,GO:0006355,GO:0006351,	K00521|1|5e-36|141|cpep:111802683|ferric-chelate reductase [EC:1.16.1.7]!K13126|3|5e-14|75.9|fve:101312606|polyadenylate-binding protein!K05941|4|3e-08|59.3|mdm:103435918|glutathione gamma-glutamylcysteinyltransferase [EC:2.3.2.15]!K16296|5|6e-08|58.2|aof:109839885|serine carboxypeptidase-like clade I [EC:3.4.16.-]	XP_009406722.1	3.98e-137	PREDICTED: NAC domain-containing protein 21/22 [Musa acuminata subsp. malaccensis]
miR164a_2	Maker00045097	0	NA	0	NA	Maker00045097	GO:0005634,GO:0003677,GO:0006355,GO:0006351,	K00521|1|6e-37|143|cmos:111447866|ferric-chelate reductase [EC:1.16.1.7]!K13126|3|5e-16|81.3|fve:101312606|polyadenylate-binding protein!K05941|4|7e-09|60.8|mdm:103435918|glutathione gamma-glutamylcysteinyltransferase [EC:2.3.2.15]!K16296|5|2e-08|59.3|aof:109839885|serine carboxypeptidase-like clade I [EC:3.4.16.-]	ABF69986.1	1.22e-133	no apical meristem (NAM) protein, putative [Musa acuminata]
miR164a_2	Maker00068557	3	NA	2	NA	Maker00068557	GO:0005634,GO:0005634,GO:0003677,GO:0003677,GO:0006355,GO:0006351,GO:0006355,GO:0006351,	K00521|1|4e-40|152|cmos:111447866|ferric-chelate reductase [EC:1.16.1.7]!K13126|3|5e-13|72.4|fve:101312606|polyadenylate-binding protein!K16296|4|9e-12|68.9|aof:109839885|serine carboxypeptidase-like clade I [EC:3.4.16.-]!K05941|5|5e-11|67.4|mdm:103435918|glutathione gamma-glutamylcysteinyltransferase [EC:2.3.2.15]	XP_008783143.1	9.85e-127	PREDICTED: protein CUP-SHAPED COTYLEDON 2 [Phoenix dactylifera]
miR164a_2	Maker00008380	1	NA	0.8	NA	Maker00008380	GO:0005634,GO:0005634,GO:0003677,GO:0003677,GO:0006355,GO:0006351,GO:0006355,GO:0006351,	K00521|1|3e-31|130|cpep:111802683|ferric-chelate reductase [EC:1.16.1.7]!K05941|3|4e-10|65.9|mdm:103435918|glutathione gamma-glutamylcysteinyltransferase [EC:2.3.2.15]!K16296|4|8e-09|61.2|aof:109839885|serine carboxypeptidase-like clade I [EC:3.4.16.-]!K13126|5|2e-08|60.1|fve:101312606|polyadenylate-binding protein	XP_009406722.1	1.92e-144	PREDICTED: NAC domain-containing protein 21/22 [Musa acuminata subsp. malaccensis]
miR164a_2	Maker00010318	3	NA	2	NA	Maker00010318	GO:0005634,GO:0005634,GO:0003677,GO:0003677,GO:0006355,GO:0006351,GO:0006355,GO:0006351,	K00521|1|4e-33|137|cpep:111802683|ferric-chelate reductase [EC:1.16.1.7]!K05941|3|2e-10|67.4|mdm:103435918|glutathione gamma-glutamylcysteinyltransferase [EC:2.3.2.15]!K16296|4|1e-09|63.9|aof:109839885|serine carboxypeptidase-like clade I [EC:3.4.16.-]!K12862|5|1e-08|61.6|nsy:104215049|pleiotropic regulator 1	XP_010916003.1	1.06e-132	PREDICTED: protein CUP-SHAPED COTYLEDON 2 [Elaeis guineensis]
miR164a_2	Maker00010557	1	NA	0.5	NA	Maker00010557	GO:0005634,GO:0003677,GO:0006355,GO:0006351,	K00521|1|2e-35|139|cmos:111447866|ferric-chelate reductase [EC:1.16.1.7]!K13126|3|2e-15|79.7|fve:101312606|polyadenylate-binding protein!K16296|4|4e-09|61.2|aof:109839885|serine carboxypeptidase-like clade I [EC:3.4.16.-]!K05941|5|5e-08|58.5|mdm:103435918|glutathione gamma-glutamylcysteinyltransferase [EC:2.3.2.15]	XP_010941568.1	2.64e-113	PREDICTED: NAC domain-containing protein 21/22-like [Elaeis guineensis]
miR164a_2	Maker00016167	3	NA	2	NA	Maker00016167	GO:0005634,GO:0005634,GO:0003677,GO:0003677,GO:0006355,GO:0006351,GO:0006355,GO:0006351,	K00521|1|3e-39|153|cmos:111447866|ferric-chelate reductase [EC:1.16.1.7]!K13126|3|4e-12|71.2|fve:101312606|polyadenylate-binding protein!K16296|4|1e-11|69.7|aof:109839885|serine carboxypeptidase-like clade I [EC:3.4.16.-]!K05941|5|2e-09|63.9|mdm:103435918|glutathione gamma-glutamylcysteinyltransferase [EC:2.3.2.15]	XP_010916003.1	3.92e-152	PREDICTED: protein CUP-SHAPED COTYLEDON 2 [Elaeis guineensis]
miR164a_2	Maker00034343	0.5	NA	0.5	NA	Maker00034343	GO:0005634,GO:0005634,GO:0003677,GO:0003677,GO:0006355,GO:0006351,GO:0006355,GO:0006351,	K00521|1|8e-35|137|cmos:111447866|ferric-chelate reductase [EC:1.16.1.7]!K13126|3|9e-14|75.1|fve:101312606|polyadenylate-binding protein!K16296|4|6e-08|57.8|aof:109839885|serine carboxypeptidase-like clade I [EC:3.4.16.-]!K05941|5|4e-07|55.8|mdm:103435918|glutathione gamma-glutamylcysteinyltransferase [EC:2.3.2.15]	XP_009406722.1	1.79e-130	PREDICTED: NAC domain-containing protein 21/22 [Musa acuminata subsp. malaccensis]
miR164a_2	Maker00035601	1	NA	1	NA	Maker00035601	GO:0005634,GO:0003677,GO:0006355,GO:0006351,	K00521|1|9e-36|139|cmos:111447866|ferric-chelate reductase [EC:1.16.1.7]!K13126|3|3e-14|75.1|fve:101312606|polyadenylate-binding protein!K05941|4|7e-09|60.1|mdm:103435918|glutathione gamma-glutamylcysteinyltransferase [EC:2.3.2.15]!K16296|5|2e-08|58.2|aof:109839885|serine carboxypeptidase-like clade I [EC:3.4.16.-]	ABF69986.1	6.28e-111	no apical meristem (NAM) protein, putative [Musa acuminata]
miR164a_2	Maker00042798	1	NA	0.8	NA	Maker00042798	GO:0005634,GO:0005634,GO:0003677,GO:0003677,GO:0006355,GO:0006351,GO:0006355,GO:0006351,	K00521|1|5e-36|141|cmos:111447866|ferric-chelate reductase [EC:1.16.1.7]!K13126|3|4e-14|76.3|fve:101312606|polyadenylate-binding protein!K05941|4|3e-08|59.3|mdm:103435918|glutathione gamma-glutamylcysteinyltransferase [EC:2.3.2.15]!K16296|5|6e-08|57.8|aof:109839885|serine carboxypeptidase-like clade I [EC:3.4.16.-]	XP_009406722.1	8.5e-139	PREDICTED: NAC domain-containing protein 21/22 [Musa acuminata subsp. malaccensis]
miR164a_2	Maker00044261	1	NA	0.8	NA	Maker00044261	GO:0005634,GO:0005634,GO:0003677,GO:0003677,GO:0006355,GO:0006351,GO:0006355,GO:0006351,	K00521|1|5e-36|141|cpep:111802683|ferric-chelate reductase [EC:1.16.1.7]!K13126|3|5e-14|75.9|fve:101312606|polyadenylate-binding protein!K05941|4|3e-08|59.3|mdm:103435918|glutathione gamma-glutamylcysteinyltransferase [EC:2.3.2.15]!K16296|5|6e-08|58.2|aof:109839885|serine carboxypeptidase-like clade I [EC:3.4.16.-]	XP_009406722.1	3.98e-137	PREDICTED: NAC domain-containing protein 21/22 [Musa acuminata subsp. malaccensis]
miR164a_2	Maker00045097	0	NA	0	NA	Maker00045097	GO:0005634,GO:0003677,GO:0006355,GO:0006351,	K00521|1|6e-37|143|cmos:111447866|ferric-chelate reductase [EC:1.16.1.7]!K13126|3|5e-16|81.3|fve:101312606|polyadenylate-binding protein!K05941|4|7e-09|60.8|mdm:103435918|glutathione gamma-glutamylcysteinyltransferase [EC:2.3.2.15]!K16296|5|2e-08|59.3|aof:109839885|serine carboxypeptidase-like clade I [EC:3.4.16.-]	ABF69986.1	1.22e-133	no apical meristem (NAM) protein, putative [Musa acuminata]
miR164a_2	Maker00068557	3	NA	2	NA	Maker00068557	GO:0005634,GO:0005634,GO:0003677,GO:0003677,GO:0006355,GO:0006351,GO:0006355,GO:0006351,	K00521|1|4e-40|152|cmos:111447866|ferric-chelate reductase [EC:1.16.1.7]!K13126|3|5e-13|72.4|fve:101312606|polyadenylate-binding protein!K16296|4|9e-12|68.9|aof:109839885|serine carboxypeptidase-like clade I [EC:3.4.16.-]!K05941|5|5e-11|67.4|mdm:103435918|glutathione gamma-glutamylcysteinyltransferase [EC:2.3.2.15]	XP_008783143.1	9.85e-127	PREDICTED: protein CUP-SHAPED COTYLEDON 2 [Phoenix dactylifera]
miR164a_4	Maker00005755	4	NA	2.5	NA	Maker00005755	GO:0005634,GO:0005634,GO:0003677,GO:0003677,GO:0006355,GO:0006351,GO:0006355,GO:0006351,	K00521|1|1e-39|151|cmos:111447866|ferric-chelate reductase [EC:1.16.1.7]!K13126|3|3e-12|70.5|fve:101312606|polyadenylate-binding protein!K05941|4|2e-11|68.6|mdm:103435918|glutathione gamma-glutamylcysteinyltransferase [EC:2.3.2.15]!K16296|5|2e-08|58.9|aof:109839885|serine carboxypeptidase-like clade I [EC:3.4.16.-]	XP_009385050.1	3.06e-111	PREDICTED: NAC domain-containing protein 21/22-like isoform X2 [Musa acuminata subsp. malaccensis]
miR164a_4	Maker00008380	2	NA	1.5	NA	Maker00008380	GO:0005634,GO:0005634,GO:0003677,GO:0003677,GO:0006355,GO:0006351,GO:0006355,GO:0006351,	K00521|1|3e-31|130|cpep:111802683|ferric-chelate reductase [EC:1.16.1.7]!K05941|3|4e-10|65.9|mdm:103435918|glutathione gamma-glutamylcysteinyltransferase [EC:2.3.2.15]!K16296|4|8e-09|61.2|aof:109839885|serine carboxypeptidase-like clade I [EC:3.4.16.-]!K13126|5|2e-08|60.1|fve:101312606|polyadenylate-binding protein	XP_009406722.1	1.92e-144	PREDICTED: NAC domain-containing protein 21/22 [Musa acuminata subsp. malaccensis]
miR164a_4	Maker00010318	2	NA	1	NA	Maker00010318	GO:0005634,GO:0005634,GO:0003677,GO:0003677,GO:0006355,GO:0006351,GO:0006355,GO:0006351,	K00521|1|4e-33|137|cpep:111802683|ferric-chelate reductase [EC:1.16.1.7]!K05941|3|2e-10|67.4|mdm:103435918|glutathione gamma-glutamylcysteinyltransferase [EC:2.3.2.15]!K16296|4|1e-09|63.9|aof:109839885|serine carboxypeptidase-like clade I [EC:3.4.16.-]!K12862|5|1e-08|61.6|nsy:104215049|pleiotropic regulator 1	XP_010916003.1	1.06e-132	PREDICTED: protein CUP-SHAPED COTYLEDON 2 [Elaeis guineensis]
miR164a_4	Maker00010557	3	NA	2	NA	Maker00010557	GO:0005634,GO:0003677,GO:0006355,GO:0006351,	K00521|1|2e-35|139|cmos:111447866|ferric-chelate reductase [EC:1.16.1.7]!K13126|3|2e-15|79.7|fve:101312606|polyadenylate-binding protein!K16296|4|4e-09|61.2|aof:109839885|serine carboxypeptidase-like clade I [EC:3.4.16.-]!K05941|5|5e-08|58.5|mdm:103435918|glutathione gamma-glutamylcysteinyltransferase [EC:2.3.2.15]	XP_010941568.1	2.64e-113	PREDICTED: NAC domain-containing protein 21/22-like [Elaeis guineensis]
miR164a_4	Maker00015828	NA	NA	2.5	NA	Maker00015828	-	K08678|1|0.0|682|mus:103995445|UDP-glucuronate decarboxylase [EC:4.1.1.35]	XP_009414315.1	0	PREDICTED: UDP-glucuronic acid decarboxylase 6-like [Musa acuminata subsp. malaccensis]
miR164a_4	Maker00016167	2	NA	1	NA	Maker00016167	GO:0005634,GO:0005634,GO:0003677,GO:0003677,GO:0006355,GO:0006351,GO:0006355,GO:0006351,	K00521|1|3e-39|153|cmos:111447866|ferric-chelate reductase [EC:1.16.1.7]!K13126|3|4e-12|71.2|fve:101312606|polyadenylate-binding protein!K16296|4|1e-11|69.7|aof:109839885|serine carboxypeptidase-like clade I [EC:3.4.16.-]!K05941|5|2e-09|63.9|mdm:103435918|glutathione gamma-glutamylcysteinyltransferase [EC:2.3.2.15]	XP_010916003.1	3.92e-152	PREDICTED: protein CUP-SHAPED COTYLEDON 2 [Elaeis guineensis]
miR164a_4	Maker00016331	NA	NA	2.5	NA	Maker00016331	GO:0009408,GO:0009644,GO:0042542,	K13993|1|9e-58|181|mus:103995187|HSP20 family protein	XP_009413997.1	5.04e-57	PREDICTED: 18.6 kDa class III heat shock protein [Musa acuminata subsp. malaccensis]
miR164a_4	Maker00034343	2	NA	1.5	NA	Maker00034343	GO:0005634,GO:0005634,GO:0003677,GO:0003677,GO:0006355,GO:0006351,GO:0006355,GO:0006351,	K00521|1|8e-35|137|cmos:111447866|ferric-chelate reductase [EC:1.16.1.7]!K13126|3|9e-14|75.1|fve:101312606|polyadenylate-binding protein!K16296|4|6e-08|57.8|aof:109839885|serine carboxypeptidase-like clade I [EC:3.4.16.-]!K05941|5|4e-07|55.8|mdm:103435918|glutathione gamma-glutamylcysteinyltransferase [EC:2.3.2.15]	XP_009406722.1	1.79e-130	PREDICTED: NAC domain-containing protein 21/22 [Musa acuminata subsp. malaccensis]
miR164a_4	Maker00034395	4	NA	2	NA	Maker00034395	-	K00521|1|2e-22|98.6|cmos:111447866|ferric-chelate reductase [EC:1.16.1.7]!K16296|3|6e-09|59.3|aof:109839885|serine carboxypeptidase-like clade I [EC:3.4.16.-]!K13126|4|1e-06|52.4|fve:101312606|polyadenylate-binding protein	XP_009419149.1	1.21e-61	PREDICTED: NAC domain-containing protein 92-like [Musa acuminata subsp. malaccensis]
miR164a_4	Maker00035601	3	NA	2.5	NA	Maker00035601	GO:0005634,GO:0003677,GO:0006355,GO:0006351,	K00521|1|9e-36|139|cmos:111447866|ferric-chelate reductase [EC:1.16.1.7]!K13126|3|3e-14|75.1|fve:101312606|polyadenylate-binding protein!K05941|4|7e-09|60.1|mdm:103435918|glutathione gamma-glutamylcysteinyltransferase [EC:2.3.2.15]!K16296|5|2e-08|58.2|aof:109839885|serine carboxypeptidase-like clade I [EC:3.4.16.-]	ABF69986.1	6.28e-111	no apical meristem (NAM) protein, putative [Musa acuminata]
miR164a_4	Maker00035670	4	NA	2.5	NA	Maker00035670	GO:0016021,GO:0004252,	K09650|1|3e-40|146|hbr:110653878|rhomboid-like protein [EC:3.4.21.105]	XP_009404119.1	1.35e-143	PREDICTED: RHOMBOID-like protein 12, mitochondrial isoform X1 [Musa acuminata subsp. malaccensis]
miR164a_4	Maker00035891	NA	NA	2.5	NA	Maker00035891	-	K21994|1|2e-28|108|zma:103642526|LOB domain-containing protein 18!K13944|2|5e-25|98.2|gab:108468234|LOB domain-containing protein 16	XP_009383083.1	2.75e-59	PREDICTED: LOB domain-containing protein 24-like [Musa acuminata subsp. malaccensis]
miR164a_4	Maker00042798	2	NA	1.5	NA	Maker00042798	GO:0005634,GO:0005634,GO:0003677,GO:0003677,GO:0006355,GO:0006351,GO:0006355,GO:0006351,	K00521|1|5e-36|141|cmos:111447866|ferric-chelate reductase [EC:1.16.1.7]!K13126|3|4e-14|76.3|fve:101312606|polyadenylate-binding protein!K05941|4|3e-08|59.3|mdm:103435918|glutathione gamma-glutamylcysteinyltransferase [EC:2.3.2.15]!K16296|5|6e-08|57.8|aof:109839885|serine carboxypeptidase-like clade I [EC:3.4.16.-]	XP_009406722.1	8.5e-139	PREDICTED: NAC domain-containing protein 21/22 [Musa acuminata subsp. malaccensis]
miR164a_4	Maker00042816	4	NA	2	NA	Maker00042816	GO:0005634,GO:0005634,GO:0003677,GO:0003677,GO:0006355,GO:0006351,GO:0006355,GO:0006351,	K00521|1|3e-39|149|cmos:111447866|ferric-chelate reductase [EC:1.16.1.7]!K13126|3|3e-14|75.9|fve:101312606|polyadenylate-binding protein!K16296|4|2e-10|64.7|aof:109839885|serine carboxypeptidase-like clade I [EC:3.4.16.-]!K05941|5|3e-09|61.6|mdm:103435918|glutathione gamma-glutamylcysteinyltransferase [EC:2.3.2.15]	XP_009419149.1	5.99e-100	PREDICTED: NAC domain-containing protein 92-like [Musa acuminata subsp. malaccensis]
miR164a_4	Maker00044261	2	NA	1.5	NA	Maker00044261	GO:0005634,GO:0005634,GO:0003677,GO:0003677,GO:0006355,GO:0006351,GO:0006355,GO:0006351,	K00521|1|5e-36|141|cpep:111802683|ferric-chelate reductase [EC:1.16.1.7]!K13126|3|5e-14|75.9|fve:101312606|polyadenylate-binding protein!K05941|4|3e-08|59.3|mdm:103435918|glutathione gamma-glutamylcysteinyltransferase [EC:2.3.2.15]!K16296|5|6e-08|58.2|aof:109839885|serine carboxypeptidase-like clade I [EC:3.4.16.-]	XP_009406722.1	3.98e-137	PREDICTED: NAC domain-containing protein 21/22 [Musa acuminata subsp. malaccensis]
miR164a_4	Maker00045097	2	NA	1.5	NA	Maker00045097	GO:0005634,GO:0003677,GO:0006355,GO:0006351,	K00521|1|6e-37|143|cmos:111447866|ferric-chelate reductase [EC:1.16.1.7]!K13126|3|5e-16|81.3|fve:101312606|polyadenylate-binding protein!K05941|4|7e-09|60.8|mdm:103435918|glutathione gamma-glutamylcysteinyltransferase [EC:2.3.2.15]!K16296|5|2e-08|59.3|aof:109839885|serine carboxypeptidase-like clade I [EC:3.4.16.-]	ABF69986.1	1.22e-133	no apical meristem (NAM) protein, putative [Musa acuminata]
miR164a_4	Maker00045110	4	NA	2	NA	Maker00045110	GO:0005634,GO:0005634,GO:0003677,GO:0003677,GO:0006355,GO:0006351,GO:0006355,GO:0006351,	K00521|1|5e-39|149|cpep:111802683|ferric-chelate reductase [EC:1.16.1.7]!K13126|3|4e-14|75.5|fve:101312606|polyadenylate-binding protein!K16296|4|2e-10|64.7|aof:109839885|serine carboxypeptidase-like clade I [EC:3.4.16.-]!K05941|5|3e-09|61.6|mdm:103435918|glutathione gamma-glutamylcysteinyltransferase [EC:2.3.2.15]	XP_009419149.1	1.53e-99	PREDICTED: NAC domain-containing protein 92-like [Musa acuminata subsp. malaccensis]
miR164a_4	Maker00068557	2	NA	1	NA	Maker00068557	GO:0005634,GO:0005634,GO:0003677,GO:0003677,GO:0006355,GO:0006351,GO:0006355,GO:0006351,	K00521|1|4e-40|152|cmos:111447866|ferric-chelate reductase [EC:1.16.1.7]!K13126|3|5e-13|72.4|fve:101312606|polyadenylate-binding protein!K16296|4|9e-12|68.9|aof:109839885|serine carboxypeptidase-like clade I [EC:3.4.16.-]!K05941|5|5e-11|67.4|mdm:103435918|glutathione gamma-glutamylcysteinyltransferase [EC:2.3.2.15]	XP_008783143.1	9.85e-127	PREDICTED: protein CUP-SHAPED COTYLEDON 2 [Phoenix dactylifera]
miR164a_4	Maker00008380	2	NA	1.5	NA	Maker00008380	GO:0005634,GO:0005634,GO:0003677,GO:0003677,GO:0006355,GO:0006351,GO:0006355,GO:0006351,	K00521|1|3e-31|130|cpep:111802683|ferric-chelate reductase [EC:1.16.1.7]!K05941|3|4e-10|65.9|mdm:103435918|glutathione gamma-glutamylcysteinyltransferase [EC:2.3.2.15]!K16296|4|8e-09|61.2|aof:109839885|serine carboxypeptidase-like clade I [EC:3.4.16.-]!K13126|5|2e-08|60.1|fve:101312606|polyadenylate-binding protein	XP_009406722.1	1.92e-144	PREDICTED: NAC domain-containing protein 21/22 [Musa acuminata subsp. malaccensis]
miR164a_4	Maker00010318	2	NA	1	NA	Maker00010318	GO:0005634,GO:0005634,GO:0003677,GO:0003677,GO:0006355,GO:0006351,GO:0006355,GO:0006351,	K00521|1|4e-33|137|cpep:111802683|ferric-chelate reductase [EC:1.16.1.7]!K05941|3|2e-10|67.4|mdm:103435918|glutathione gamma-glutamylcysteinyltransferase [EC:2.3.2.15]!K16296|4|1e-09|63.9|aof:109839885|serine carboxypeptidase-like clade I [EC:3.4.16.-]!K12862|5|1e-08|61.6|nsy:104215049|pleiotropic regulator 1	XP_010916003.1	1.06e-132	PREDICTED: protein CUP-SHAPED COTYLEDON 2 [Elaeis guineensis]
miR164a_4	Maker00010557	3	NA	2	NA	Maker00010557	GO:0005634,GO:0003677,GO:0006355,GO:0006351,	K00521|1|2e-35|139|cmos:111447866|ferric-chelate reductase [EC:1.16.1.7]!K13126|3|2e-15|79.7|fve:101312606|polyadenylate-binding protein!K16296|4|4e-09|61.2|aof:109839885|serine carboxypeptidase-like clade I [EC:3.4.16.-]!K05941|5|5e-08|58.5|mdm:103435918|glutathione gamma-glutamylcysteinyltransferase [EC:2.3.2.15]	XP_010941568.1	2.64e-113	PREDICTED: NAC domain-containing protein 21/22-like [Elaeis guineensis]
miR164a_4	Maker00016167	2	NA	1	NA	Maker00016167	GO:0005634,GO:0005634,GO:0003677,GO:0003677,GO:0006355,GO:0006351,GO:0006355,GO:0006351,	K00521|1|3e-39|153|cmos:111447866|ferric-chelate reductase [EC:1.16.1.7]!K13126|3|4e-12|71.2|fve:101312606|polyadenylate-binding protein!K16296|4|1e-11|69.7|aof:109839885|serine carboxypeptidase-like clade I [EC:3.4.16.-]!K05941|5|2e-09|63.9|mdm:103435918|glutathione gamma-glutamylcysteinyltransferase [EC:2.3.2.15]	XP_010916003.1	3.92e-152	PREDICTED: protein CUP-SHAPED COTYLEDON 2 [Elaeis guineensis]
miR164a_4	Maker00034343	2	NA	1.5	NA	Maker00034343	GO:0005634,GO:0005634,GO:0003677,GO:0003677,GO:0006355,GO:0006351,GO:0006355,GO:0006351,	K00521|1|8e-35|137|cmos:111447866|ferric-chelate reductase [EC:1.16.1.7]!K13126|3|9e-14|75.1|fve:101312606|polyadenylate-binding protein!K16296|4|6e-08|57.8|aof:109839885|serine carboxypeptidase-like clade I [EC:3.4.16.-]!K05941|5|4e-07|55.8|mdm:103435918|glutathione gamma-glutamylcysteinyltransferase [EC:2.3.2.15]	XP_009406722.1	1.79e-130	PREDICTED: NAC domain-containing protein 21/22 [Musa acuminata subsp. malaccensis]
miR164a_4	Maker00034395	4	NA	2	NA	Maker00034395	-	K00521|1|2e-22|98.6|cmos:111447866|ferric-chelate reductase [EC:1.16.1.7]!K16296|3|6e-09|59.3|aof:109839885|serine carboxypeptidase-like clade I [EC:3.4.16.-]!K13126|4|1e-06|52.4|fve:101312606|polyadenylate-binding protein	XP_009419149.1	1.21e-61	PREDICTED: NAC domain-containing protein 92-like [Musa acuminata subsp. malaccensis]
[truncated: 2,136 more rows]
