# Supplementary material for: Genome-wide investigation of microRNAs and expression profiles during rhizome development in ginger (Zingiber officinale Roscoe)
Source: BMC Genomics. 2022 Jan 13;23:49. doi: 10.1186/s12864-021-08273-y (PMC8756691; doi:10.1186/s12864-021-08273-y)
Supplement: Supplementary file 8 — Additional file 8: Supplementary Table S5. All the primers used in this study. [file 12864_2021_8273_MOESM8_ESM.xls]

## Sheet: Sheet1
Supplementary Table S5： All the primers used in this study
Target Gene ID	Faw: Primer seq (5'-3')	Rev: Primer seq(5'-3')
Maker00022469	CCATACTTGCAAGGCTCTC	ACCTTCGTTTCCCTAACTTC
Maker00027061	GAGGACACACCGCTTG	CTCCGAACTCGCCGCC
Maker00044264	GTCTGTGAGGTTCATTCC	GTTTCCTTCGACGTCTAT
Maker00008769	AAGCTGTCGTAAGCGTCT	CCCGTATCGTCTTTGAAT
Maker00052423	ACGCTCCCCCTCCTCCCT	CTTGCCGCACCCGTCCAC
Maker00060741	GCATACCCTCCCATCTCC	GCTTGCATTAATCCGTCC
Maker00027236	ATTGACCTGCCTTATGGG	ATTCTGCTTGTGTCTCCG
Maker00076509	TCTCAGCTCAATTCGGTC	GGCATTCTGCTTGTGTCT
Maker00064322	CACTCTTCCCTCCCCATC	GTTCCACTCGCTCACCAC
Maker00000910	GCCACAACAGCAGCCTAA	AGCATCAACTCCCCGAAA
Maker00021643	CTTGACCTTTGTTTGGGG	GCTTGGATTCTGATTCGC
Maker00069047	CCTCCTCGCTCTCTCACT	TGGAACACTCTTTTTGCC
Maker00030506	TGTGGAAAAAACAGAAGA	CCGAGAATAGGACTAGGA
Maker00009069	ATCTAACATCCACCCGCC	GATTTTTCGCTTTGCCCT
Maker00010557	CTCGTTTGCGATTACCTC	GTCCTTTCCTGTTGCCTT
miRNA	Stem loop primers (5'-3')	Forward primers (5'-3')
miR156_2	CTCAACTGGTGTCGTGGAGTCCGGCAATTCAGTTGAGGCTCTCTA	ACACTCCAGCTGGGTTGACAGAAG
miR156a	CTCAACTGGTGTCGTGGAGTCCGGCAATTCAGTTGAGTGTGCTCA	ACACTCCAGCTGGGTGACAGAAGA
miR171b_2	CTCAACTGGTGTCGTGGAGTCCGGCAATTCAGTTGAGGATATTGG	ACACTCCAGCTGGGTGATTGAGCC
miR529-5p	CTCAACTGGTGTCGTGGAGTCCGGCAATTCAGTTGAGAGGCTGTA	ACACTCCAGCTGGGAGAAGAGAGA
miR172a_2	CTCAACTGGTGTCGTGGAGTCCGGCAATTCAGTTGAGTGCAGCAT	ACACTCCAGCTGGGAGAATCTTG
miR319e_1	CTCAACTGGTGTCGTGGAGTCCGGCAATTCAGTTGAGAGGAGCTC	ACACTCCAGCTGGGTTTGGACTGA
miR319g-5p_1	CTCAACTGGTGTCGTGGAGTCCGGCAATTCAGTTGAGGAAGGAGC	ACACTCCAGCTGGGTTGGACTGA
miR164a_1	CTCAACTGGTGTCGTGGAGTCCGGCAATTCAGTTGAGGTTGGAGA	ACACTCCAGCTGGGCACGTGCTC
Universal Reverse Primer	5'AACTGGTGTCGTGGAG3'
reference gene primer	Faw: Primer seq(5'-3')	Rev: Primer seq(5'-3')
RBP	CCTATGAAGCGTAGAAACACAAG	GGAAGGACAACATCCCAAATC
